# Supplementary material for: Distinct laccase expression and activity profiles of Trametes versicolor facilitate degradation of benzo[a]pyrene
Source: Front Bioeng Biotechnol. 2023 Sep 21;11:1264135. doi: 10.3389/fbioe.2023.1264135 (PMC10551628; doi:10.3389/fbioe.2023.1264135)
Supplement: Supplementary file 1 [file Table2.XLSX]

## Sheet: Sheet1
name	diff	CI_2.5	CI_97.5	avg_abundance	t_statistic	pval	adj_pval	B	comparison	missingness	n_obs	time	Gene_ID	Start	End	Strand	Nr_ID	Nr_Description	Kegg_Gene_Name	Kegg_Definition	Kegg_EC	Kegg_Pathway	GO_ID	GO_terms	KOG_ID	KOG_Description	CAZy_Subject_ID	CAZy_activities	CAZy_note
g9677	-3.22691	-4.19937	-2.25445	17.0289	-7.96032	0.000134844	0.0330369	1.71898	induced_vs_uninduced	complete	6	t24	g9677	2722	7900	-	XP_008044242.1	pyranose 2-oxidase [Trametes versicolor FP-101664 SS1]	ALOX5	arachidonate 5-lipoxygenase	EC:1.13.11.34	ko00590 Arachidonic acid metabolism;ko04664 Fc epsilon RI signaling pathway;ko04726 Serotonergic synapse;ko04913 Ovarian steroidogenesis;ko05145 Toxoplasmosis;	GO:0005515	protein binding	--	--	EIW52665.1
g7787	-2.12054	-2.98545	-1.25564	16.4292	-5.88157	0.000785214	0.0876116	-0.0103152	induced_vs_uninduced	complete	6	t24	g7787	8088	9792	-	CDO73586.1	Carbohydrate-Binding Module Family 1 / Glycoside Hydrolase Family 6 protein [Trametes cinnabarina]	CBH2, cbhA	cellulose 1,4-beta-cellobiosidase	EC:3.2.1.91	ko00500 Starch and sucrose metabolism;ko02020 Two-component system;	GO:0004553	hydrolase activity, hydrolyzing O-glycosyl compounds	--	--	ALT57232.1	endoglucanase (EC 3.2.1.4); cellobiohydrolase (EC 3.2.1.91)	formerly known as cellulase family B. The cellobiohydrolases of this family are widely believed to act processively from the non-reducing ends of cellulose chains to generate cellobiose.
g2798	2.60291	1.48011	3.72572	16.1061	5.56123	0.00107279	0.0876116	-0.326344	induced_vs_uninduced	complete	6	t24	g2798	31179	33425	+	XP_008035966.1	laccase [Trametes versicolor FP-101664 SS1]	FET3_5	iron transport multicopper oxidase	--		GO:0005507	copper ion binding	gnl|CDD|229205	KOG1263, KOG1263, KOG1263, Multicopper oxidases [Secondary metabolites biosynthesis, transport and catabolism].	AAC49829.1
g8854	-1.68927	-2.51237	-0.866163	17.4507	-4.92332	0.002076	0.115418	-1.00132	induced_vs_uninduced	complete	6	t24	g8854	2635	4748	-	OJT14186.1	Laccase [Trametes pubescens]	FET3_5	iron transport multicopper oxidase	--		GO:0005507	copper ion binding	gnl|CDD|229205	KOG1263, KOG1263, KOG1263, Multicopper oxidases [Secondary metabolites biosynthesis, transport and catabolism].	BAL42810.1
g545	-1.96099	-2.93962	-0.982361	18.1809	-4.80698	0.00235548	0.115418	-1.13124	induced_vs_uninduced	complete	6	t24	g545	1	1760	-	XP_008038975.1	carotenoid ester lipase precursor [Trametes versicolor FP-101664 SS1]	E3.1.1.3	triacylglycerol lipase	EC:3.1.1.3	ko00561 Glycerolipid metabolism;	--	--	gnl|CDD|232318	KOG4389, KOG4389, KOG4389, Acetylcholinesterase/Butyrylcholinesterase [Signal transduction mechanisms].	AEI52017.1	acetyl xylan esterase (EC 3.1.1.72).
g4725	-1.73603	-2.72721	-0.744843	20.9455	-4.20162	0.00468938	0.170284	-1.84244	induced_vs_uninduced	complete	6	t24	g4725	16996	18365	-	XP_008033935.1	acetyl xylan esterase [Trametes versicolor FP-101664 SS1]	AXE1	acetylxylan esterase	EC:3.1.1.72		GO:0005576	extracellular region	--	--	CDO72503.1	acetyl xylan esterase (EC 3.1.1.72); cinnamoyl esterase (EC 3.1.1.-); feruloyl esterase (EC 3.1.1.73); carboxylesterase (EC 3.1.1.1); S-formylglutathione hydrolase (EC 3.1.2.12)	Family CE1 also contains lots of other esterases such as PHB depolymerases.
g5756	2.11208	0.897202	3.32697	13.4398	4.17054	0.00486526	0.170284	-1.88056	induced_vs_uninduced	complete	6	t24	g5756	23731	24568	+	XP_008032443.1	40S ribosomal protein S9 [Trametes versicolor FP-101664 SS1]	RP-S9e, RPS9	small subunit ribosomal protein S9e	--	ko03010 Ribosome;	GO:0003723	RNA binding	gnl|CDD|231239	KOG3301, KOG3301, KOG3301, Ribosomal protein S4 [Translation, ribosomal structure and biogenesis].	--	--	--
g1755	-2.24541	-3.63969	-0.851137	19.281	-3.86334	0.00705571	0.192696	-2.26561	induced_vs_uninduced	complete	6	t24	g1755	3497	4934	-	pir||JQ1190	lignin peroxidase (EC 1.11.1.-) VLG1 precursor - white-rot fungus (Trametes versicolor)	mpn	manganese peroxidase	EC:1.11.1.13		GO:0004601	peroxidase activity	--	--	CAA53333.1
g4924	-1.32262	-2.14446	-0.50079	15.2894	-3.86071	0.00707862	0.192696	-2.26897	induced_vs_uninduced	complete	6	t24	g4924	27700	30111	+	XP_008038413.1	carotenoid ester lipase precursor [Trametes versicolor FP-101664 SS1]	E3.1.1.3	triacylglycerol lipase	EC:3.1.1.3	ko00561 Glycerolipid metabolism;	--	--	gnl|CDD|232318	KOG4389, KOG4389, KOG4389, Acetylcholinesterase/Butyrylcholinesterase [Signal transduction mechanisms].	ADL33049.1	beta-xylosidase (EC 3.2.1.37); beta-1,3-xylosidase (EC 3.2.1.-); alpha-L-arabinofuranosidase (EC 3.2.1.55); arabinanase (EC 3.2.1.99); xylanase (EC 3.2.1.8); galactan 1,3-beta-galactosidase (EC 3.2.1.145)
g5886	-1.58668	-2.65828	-0.515084	20.7714	-3.552	0.0104353	0.223243	-2.67082	induced_vs_uninduced	complete	6	t24	g5886	13904	15404	-	CAA83147.1	lignin peroxidase isozyme LP7 [Trametes versicolor]	mpn	manganese peroxidase	EC:1.11.1.13		GO:0004601	peroxidase activity	--	--	CAA83147.1
g2793	-1.14833	-1.93418	-0.36247	19.7152	-3.5054	0.0110788	0.223243	-2.73271	induced_vs_uninduced	complete	6	t24	g2793	15614	20116	-	OJT07658.1	hypothetical protein TRAPUB_1483 [Trametes pubescens]	--	--	--	--	--	--	--	--	AFO72238.1
g5650	-1.11243	-1.87403	-0.350824	18.2674	-3.50395	0.0110995	0.223243	-2.73464	induced_vs_uninduced	complete	6	t24	g5650	13723	17427	+	XP_008033684.1	exo-beta-1,3-glucanase [Trametes versicolor FP-101664 SS1]	E3.2.1.58	glucan 1,3-beta-glucosidase	EC:3.2.1.58	ko00500 Starch and sucrose metabolism;	--	--	--	--	BAE20245.1	exo-beta-1,3-glucanase (EC 3.2.1.58); endo-beta-1,3-glucanase (EC 3.2.1.39).
g1930	2.55683	0.780813	4.33285	16.033	3.45358	0.0118455	0.223243	-2.80188	induced_vs_uninduced	complete	6	t24	g1930	18167	26968	+	OJT07625.1	Prolyl endopeptidase [Trametes pubescens]	PREP	prolyl oligopeptidase	EC:3.4.21.26	ko04614 Renin-angiotensin system;	GO:0004222	metalloendopeptidase activity	gnl|CDD|230176	KOG2237, KOG2237, KOG2237, Predicted serine protease [Posttranslational modification, protein turnover, chaperones].	--	--	--
g10954	-1.86686	-3.19974	-0.533979	16.282	-3.35997	0.0133812	0.234171	-2.92779	induced_vs_uninduced	complete	6	t24	g10954	7022	8510	-	CDO73021.1	Glycoside Hydrolase Family 7 protein [Trametes cinnabarina]	CBH1	cellulose 1,4-beta-cellobiosidase	EC:3.2.1.91	ko00500 Starch and sucrose metabolism;	GO:0004553	hydrolase activity, hydrolyzing O-glycosyl compounds	--	--	BAF80326.1	endo-beta-1,4-glucanase (EC 3.2.1.4); [reducing end-acting] cellobiohydrolase (EC 3.2.1.-); chitosanase (EC 3.2.1.132); endo-beta-1,3-1,4-glucanase (EC 3.2.1.73)	formerly known as cellulase family C. The cellobiohydrolases of this family act processively from the reducing ends of cellulose chains to generate cellobiose. This is markedly different from the IUBMB definition of cellobiohydrolases (EC 3.2.1.91), which act from the non-reducing ends of cellulose.
g3761	-2.47145	-4.32121	-0.621696	12.5962	-3.20518	0.0164152	0.240003	-3.13848	induced_vs_uninduced	complete	6	t24	g3761	13434	15587	-	XP_008044932.1	N-acetylhexosaminidase [Trametes versicolor FP-101664 SS1]	HEXA_B	hexosaminidase	EC:3.2.1.52	ko00511 Other glycan degradation;ko00513 Various types of N-glycan biosynthesis;ko00520 Amino sugar and nucleotide sugar metabolism;ko00531 Glycosaminoglycan degradation;ko00603 Glycosphingolipid biosynthesis - globo and isoglobo series;ko00604 Glycosphingolipid biosynthesis - ganglio series;ko04142 Lysosome;	GO:0004553	hydrolase activity, hydrolyzing O-glycosyl compounds	gnl|CDD|230438	KOG2499, KOG2499, KOG2499, Beta-N-acetylhexosaminidase [Carbohydrate transport and metabolism].	BAM42836.1	beta-hexosaminidase (EC 3.2.1.52); lacto-N-biosidase (EC 3.2.1.140); beta-1,6-N-acetylglucosaminidase) (EC 3.2.1.-); beta-6-SO3-N-acetylglucosaminidase (EC 3.2.1.-)
g546	-1.30341	-2.28196	-0.324857	14.1591	-3.1953	0.0166327	0.240003	-3.15203	induced_vs_uninduced	complete	6	t24	g546	2362	4816	-	XP_008038424.1	carotenoid ester lipase precursor [Trametes versicolor FP-101664 SS1]	E3.1.1.3	triacylglycerol lipase	EC:3.1.1.3	ko00561 Glycerolipid metabolism;	--	--	gnl|CDD|232318	KOG4389, KOG4389, KOG4389, Acetylcholinesterase/Butyrylcholinesterase [Signal transduction mechanisms].	ADL33049.1	beta-xylosidase (EC 3.2.1.37); beta-1,3-xylosidase (EC 3.2.1.-); alpha-L-arabinofuranosidase (EC 3.2.1.55); arabinanase (EC 3.2.1.99); xylanase (EC 3.2.1.8); galactan 1,3-beta-galactosidase (EC 3.2.1.145)
g3881	-1.98858	-3.48197	-0.495193	21.4385	-3.19437	0.0166533	0.240003	-3.1533	induced_vs_uninduced	complete	6	t24	g3881	44991	47075	+	OJT08563.1	Tripeptidyl-peptidase sed3 [Trametes pubescens]	TPP1, CLN2	tripeptidyl-peptidase I	EC:3.4.14.9	ko04142 Lysosome;	GO:0004252	serine-type endopeptidase activity	--	--	--	--	--
g3495	1.21141	0.247411	2.17542	15.0266	3.0146	0.0212094	0.288683	-3.40177	induced_vs_uninduced	complete	6	t24	g3495	6774	8311	-	XP_008042467.1	GroES-like protein [Trametes versicolor FP-101664 SS1]	adhP	alcohol dehydrogenase, propanol-preferring	EC:1.1.1.1	ko00010 Glycolysis / Gluconeogenesis;ko00071 Fatty acid degradation;ko00350 Tyrosine metabolism;ko00625 Chloroalkane and chloroalkene degradation;ko00626 Naphthalene degradation;ko00830 Retinol metabolism;ko00980 Metabolism of xenobiotics by cytochrome P450;ko00982 Drug metabolism - cytochrome P450;ko01220 Degradation of aromatic compounds;	GO:0016491	oxidoreductase activity	gnl|CDD|227974	KOG0023, KOG0023, KOG0023, Alcohol dehydrogenase, class V [Secondary metabolites biosynthesis, transport and catabolism].	--	--	--
g4086	-1.85534	-3.3652	-0.345472	19.483	-2.94781	0.0232286	0.299526	-3.49492	induced_vs_uninduced	complete	6	t24	g4086	9308	11658	-	XP_008034053.1	alpha/beta-hydrolase [Trametes versicolor FP-101664 SS1]	E3.1.1.3	triacylglycerol lipase	EC:3.1.1.3	ko00561 Glycerolipid metabolism;	--	--	gnl|CDD|232318	KOG4389, KOG4389, KOG4389, Acetylcholinesterase/Butyrylcholinesterase [Signal transduction mechanisms].	AEI52017.1	acetyl xylan esterase (EC 3.1.1.72).
g11734	1.64526	0.273672	3.01684	13.1935	2.87757	0.0255756	0.313302	-3.59331	induced_vs_uninduced	complete	6	t24	g11734	2250	3724	+	OJT15289.1	Alcohol dehydrogenase [Trametes pubescens]	adhP	alcohol dehydrogenase, propanol-preferring	EC:1.1.1.1	ko00010 Glycolysis / Gluconeogenesis;ko00071 Fatty acid degradation;ko00350 Tyrosine metabolism;ko00625 Chloroalkane and chloroalkene degradation;ko00626 Naphthalene degradation;ko00830 Retinol metabolism;ko00980 Metabolism of xenobiotics by cytochrome P450;ko00982 Drug metabolism - cytochrome P450;ko01220 Degradation of aromatic compounds;	GO:0008270	zinc ion binding	gnl|CDD|227974	KOG0023, KOG0023, KOG0023, Alcohol dehydrogenase, class V [Secondary metabolites biosynthesis, transport and catabolism].	--	--	--
g7244	1.16469	0.151949	2.17742	20.8998	2.75884	0.0301355	0.313394	-3.7605	induced_vs_uninduced	complete	6	t24	g7244	1	3789	-	XP_008044391.1	alcohol oxidase [Trametes versicolor FP-101664 SS1]	betA, CHDH	choline dehydrogenase	EC:1.1.99.1	ko00260 Glycine, serine and threonine metabolism;	GO:0016614	oxidoreductase activity, acting on CH-OH group of donors	gnl|CDD|229180	KOG1238, KOG1238, KOG1238, Glucose dehydrogenase/choline dehydrogenase/mandelonitrile lyase (GMC oxidoreductase family) [General function prediction only].	AFW00269.1
g2118	1.24628	0.149162	2.3434	14.4252	2.72507	0.0315847	0.313394	-3.80824	induced_vs_uninduced	complete	6	t24	g2118	2267	3818	+	OSD06827.1	NAD-dependent formate dehydrogenase [Trametes coccinea BRFM310]	FDH	formate dehydrogenase	EC:1.2.1.2	ko00630 Glyoxylate and dicarboxylate metabolism;ko00680 Methane metabolism;ko01200 Carbon metabolism;	GO:0008863	formate dehydrogenase (NAD+) activity	gnl|CDD|228020	KOG0069, KOG0069, KOG0069, Glyoxylate/hydroxypyruvate reductase (D-isomer-specific 2-hydroxy acid dehydrogenase superfamily) [Energy production and conversion].	--	--	--
g12690	0.928065	0.0996101	1.75652	17.8285	2.68735	0.0332904	0.313394	-3.86161	induced_vs_uninduced	complete	6	t24	g12690	1	3048	-	XP_008040771.1	beta-glucosidase [Trametes versicolor FP-101664 SS1]	bglX	beta-glucosidase	EC:3.2.1.21	ko00460 Cyanoamino acid metabolism;ko00500 Starch and sucrose metabolism;ko00940 Phenylpropanoid biosynthesis;	GO:0004553	hydrolase activity, hydrolyzing O-glycosyl compounds	--	--	ADV20959.1	beta-glucosidase (EC 3.2.1.21); xylan 1,4-beta-xylosidase (EC 3.2.1.37); beta-N-acetylhexosaminidase (EC 3.2.1.52); glucan 1,3-beta-glucosidase (EC 3.2.1.58); glucan 1,4-beta-glucosidase (EC 3.2.1.74); exo-1,3-1,4-glucanase (EC 3.2.1.-); alphalpha-L-arabinofuranosidase (EC 3.2.1.55).
g2294	-1.08151	-2.04741	-0.115612	23.3868	-2.68605	0.0333509	0.313394	-3.86345	induced_vs_uninduced	complete	6	t24	g2294	6863	9191	-	OJT11220.1	Tripeptidyl-peptidase sed2 [Trametes pubescens]	TPP1, CLN2	tripeptidyl-peptidase I	EC:3.4.14.9	ko04142 Lysosome;	GO:0004252	serine-type endopeptidase activity	--	--	--	--	--
g7196	-1.04252	-1.9786	-0.106431	15.118	-2.67167	0.0340281	0.313394	-3.88382	induced_vs_uninduced	complete	6	t24	g7196	9736	12164	-	XP_008043301.1	carotenoid ester lipase precursor [Trametes versicolor FP-101664 SS1]	E3.1.1.3	triacylglycerol lipase	EC:3.1.1.3	ko00561 Glycerolipid metabolism;	--	--	gnl|CDD|232318	KOG4389, KOG4389, KOG4389, Acetylcholinesterase/Butyrylcholinesterase [Signal transduction mechanisms].	AEI52017.1	acetyl xylan esterase (EC 3.1.1.72).
g2328	-2.277	-4.32542	-0.228579	15.4103	-2.6666	0.0342698	0.313394	-3.89099	induced_vs_uninduced	complete	6	t24	g2328	69705	72343	+	XP_008040438.1	hypothetical protein TRAVEDRAFT_170214 [Trametes versicolor FP-101664 SS1]	--	--	--	--	--	--	--	--	--	--	--
g1116	0.806083	0.0794047	1.53276	19.7899	2.66105	0.0345373	0.313394	-3.89887	induced_vs_uninduced	complete	6	t24	g1116	570	4405	+	XP_008035721.1	WD40 repeat-like protein [Trametes versicolor FP-101664 SS1]	PEP4	saccharopepsin	EC:3.4.23.25	ko04138 Autophagy - yeast;	GO:0000324	fungal-type vacuole	gnl|CDD|229281	KOG1339, KOG1339, KOG1339, Aspartyl protease [Posttranslational modification, protein turnover, chaperones].	--	--	--
g8904	-1.61695	-3.09945	-0.134445	17.4664	-2.61647	0.036764	0.321685	-3.96209	induced_vs_uninduced	complete	6	t24	g8904	5710	7609	+	OJT05905.1	Polygalacturonase [Trametes pubescens]	E3.2.1.15	polygalacturonase	EC:3.2.1.15	ko00040 Pentose and glucuronate interconversions;	GO:0004650	polygalacturonase activity	--	--	ADV30326.1	polygalacturonase (EC 3.2.1.15); exo-polygalacturonase (EC 3.2.1.67); exo-polygalacturonosidase (EC 3.2.1.82); rhamnogalacturonase (EC 3.2.1.-); endo-xylogalacturonan hydrolase (EC 3.2.1.-); rhamnogalacturonan alpha-L-rhamnopyranohydrolase (EC 3.2.1.40)
g2614	-0.768657	-1.4872	-0.0501163	20.5429	-2.56623	0.0394549	0.333326	-4.0334	induced_vs_uninduced	complete	6	t24	g2614	19993	20466	+	OJT06238.1	Allergen Asp f 15 [Trametes pubescens]	--	--	--	--	--	--	gnl|CDD|232136	KOG4207, KOG4207, KOG4207, Predicted splicing factor, SR protein superfamily [RNA processing and modification].	--	--	--
g3455	2.67466	0.130014	5.2193	11.6442	2.52148	0.0420256	0.343209	-4.09697	induced_vs_uninduced	complete	6	t24	g3455	25473	26860	+	OJT10232.1	hypothetical protein TRAPUB_13252 [Trametes pubescens]	abnA	arabinan endo-1,5-alpha-L-arabinosidase	EC:3.2.1.99		GO:0004553	hydrolase activity, hydrolyzing O-glycosyl compounds	--	--	AAG27441.1	beta-xylosidase (EC 3.2.1.37); beta-1,3-xylosidase (EC 3.2.1.-); alpha-L-arabinofuranosidase (EC 3.2.1.55); arabinanase (EC 3.2.1.99); xylanase (EC 3.2.1.8); galactan 1,3-beta-galactosidase (EC 3.2.1.145)
g5309	-1.01252	-1.99026	-0.0347778	19.4691	-2.48424	0.0442981	0.350098	-4.1499	induced_vs_uninduced	complete	6	t24	g5309	850	4688	+	OJT12435.1	Glucoamylase [Trametes pubescens]	E3.2.1.3	glucoamylase	EC:3.2.1.3	ko00500 Starch and sucrose metabolism;	GO:0003824	catalytic activity	--	--	CAS91480.1	glucoamylase (EC 3.2.1.3); glucodextranase (EC 3.2.1.70); alpha,alpha-trehalase (EC 3.2.1.28)
g1041	0.916491	0.0207702	1.81221	21.8277	2.45454	0.0462021	0.353735	-4.19212	induced_vs_uninduced	complete	6	t24	g1041	119463	121045	+	OJT05243.1	hypothetical protein TRAPUB_3981 [Trametes pubescens]	nadC, QPRT	nicotinate-nucleotide pyrophosphorylase (carboxylating)	EC:2.4.2.19	ko00760 Nicotinate and nicotinamide metabolism;	GO:0004553	hydrolase activity, hydrolyzing O-glycosyl compounds	--	--	BAC67687.1	xyloglucan:xyloglucosyltransferase (EC 2.4.1.207); keratan-sulfate endo-1,4-beta-galactosidase (EC 3.2.1.103); endo-1,3-beta-glucanase (EC 3.2.1.39); endo-1,3(4)-beta-glucanase (EC 3.2.1.6); licheninase (EC 3.2.1.73); beta-agarase (EC 3.2.1.81); kappa;-carrageenase (EC 3.2.1.83); xyloglucanase (EC 3.2.1.151)
g3562	-0.911577	-1.81914	-0.0040174	21.6943	-2.40953	0.0492508	0.355559	-4.25608	induced_vs_uninduced	complete	6	t24	g3562	20071	22485	-	OSD06228.1	alpha/beta-hydrolase [Trametes coccinea BRFM310]	E3.1.1.3	triacylglycerol lipase	EC:3.1.1.3	ko00561 Glycerolipid metabolism;	--	--	gnl|CDD|232318	KOG4389, KOG4389, KOG4389, Acetylcholinesterase/Butyrylcholinesterase [Signal transduction mechanisms].	AEI52017.1	acetyl xylan esterase (EC 3.1.1.72).
g5414	1.08249	-0.00794236	2.17292	16.3547	2.38144	0.0512586	0.355559	-4.29599	induced_vs_uninduced	complete	6	t24	g5414	930	2784	-	CDO73232.1	hypothetical protein BN946_scf185007.g287 [Trametes cinnabarina]	ERI3, PINT1	ERI1 exoribonuclease 3	EC:3.1.-.-		GO:0003676	nucleic acid binding	gnl|CDD|228490	KOG0542, KOG0542, KOG0542, Predicted exonuclease [Replication, recombination and repair].	--	--	--
g10176	0.900229	-0.0263847	1.82684	19.62	2.33061	0.0551094	0.355559	-4.36815	induced_vs_uninduced	complete	6	t24	g10176	1808	2983	-	XP_008038498.1	lipase [Trametes versicolor FP-101664 SS1]	--	--	--	--	GO:0006629	lipid metabolic process	gnl|CDD|232497	KOG4569, KOG4569, KOG4569, Predicted lipase [Lipid transport and metabolism].	--	--	--
g6703	-0.883135	-1.79894	0.0326677	19.6422	-2.31334	0.056484	0.355559	-4.39264	induced_vs_uninduced	complete	6	t24	g6703	13223	14736	+	XP_008036637.1	hypothetical protein TRAVEDRAFT_70662 [Trametes versicolor FP-101664 SS1]	--	--	--	--	GO:0016788	hydrolase activity, acting on ester bonds	--	--	AMJ52087.1	acetylesterase (EC 3.1.1.6) active on various carbohydrate acetyl esters	Formerly known as X125 modules; created from Li et al. Appl. Environ. Microbiol., 74:7482-7489 (PMID: 18978092)
g5798	1.01495	-0.0379199	2.06782	14.4132	2.31252	0.0565507	0.355559	-4.39381	induced_vs_uninduced	complete	6	t24	g5798	1002	2700	-	XP_008038017.1	acid protease [Trametes versicolor FP-101664 SS1]	CTSD	cathepsin D	EC:3.4.23.5	ko04071 Sphingolipid signaling pathway;ko04140 Autophagy - animal;ko04142 Lysosome;ko04210 Apoptosis;ko05152 Tuberculosis;	GO:0004190	aspartic-type endopeptidase activity	gnl|CDD|229281	KOG1339, KOG1339, KOG1339, Aspartyl protease [Posttranslational modification, protein turnover, chaperones].	--	--	--
g8040	1.2525	-0.0623617	2.56736	11.444	2.28514	0.0588059	0.355559	-4.43261	induced_vs_uninduced	complete	6	t24	g8040	25648	27300	-	XP_008040463.1	elongation factor 1-gamma [Trametes versicolor FP-101664 SS1]	EEF1G	elongation factor 1-gamma	--	ko05134 Legionellosis;	GO:0003746	translation elongation factor activity	gnl|CDD|229568	KOG1627, KOG1627, KOG1627, Translation elongation factor EF-1 gamma [Translation, ribosomal structure and biogenesis].	--	--	--
g6651	-1.44533	-2.97438	0.0837201	17.4306	-2.26757	0.0603016	0.355559	-4.4575	induced_vs_uninduced	complete	6	t24	g6651	38044	39172	-	XP_008033720.1	hypothetical protein TRAVEDRAFT_42899 [Trametes versicolor FP-101664 SS1]	--	--	--	--	--	--	--	--	--	--	--
g5253	-1.78319	-3.67043	0.104039	17.9312	-2.26667	0.0603792	0.355559	-4.45877	induced_vs_uninduced	complete	6	t24	g5253	51519	54114	-	XP_008044443.1	hypothetical protein TRAVEDRAFT_175022 [Trametes versicolor FP-101664 SS1]	MEP	extracellular elastinolytic metalloproteinase	EC:3.4.24.-		GO:0004222	metalloendopeptidase activity	--	--	CCA68306.1	Modules of approx. 50 residues found attached to various enzymes from families GH18, GH19, GH23, GH24, GH25 and GH73, i.e. enzymes cleaving either chitin or peptidoglycan. Binding to chitopentaose demonstrated in the case of Pteris ryukyuensis chitinase A [Ohnuma T et al. (2008) J. Biol. Chem. 283:5178-87 (PMID: 18083709)]. CBM50 modules are also found in a multitude of other enzymes targeting th…	Also known as LysM domains
g1848	0.774342	-0.0533026	1.60199	22.2325	2.24442	0.0623318	0.355559	-4.49026	induced_vs_uninduced	complete	6	t24	g1848	9650	15622	+	OSD02283.1	copper radical oxidase [Trametes coccinea BRFM310]	GLX	glyoxal/methylglyoxal oxidase	EC:1.2.3.15		--	--	gnl|CDD|232087	KOG4157, KOG4157, KOG4157, beta-1,6-N-acetylglucosaminyltransferase, contains WSC domain [Carbohydrate transport and metabolism, Posttranslational modification, protein turnover, chaperones].	ABD61574.1
g8111	0.939404	-0.0677755	1.94658	19.217	2.23749	0.0629533	0.355559	-4.50006	induced_vs_uninduced	complete	6	t24	g8111	5151	6049	-	OJT02371.1	hypothetical protein TRAPUB_7095 [Trametes pubescens]	--	--	--	--	GO:0051920	peroxiredoxin activity	--	--	--	--	--
g14455	-1.19658	-2.48403	0.0908683	20.0057	-2.2296	0.063668	0.355559	-4.51121	induced_vs_uninduced	complete	6	t24	g14455	884	2406	+	OJT02772.1	Extracellular metalloproteinase MEP [Trametes pubescens]	MEP	extracellular elastinolytic metalloproteinase	EC:3.4.24.-		GO:0004222	metalloendopeptidase activity	--	--	CCA68306.1	Modules of approx. 50 residues found attached to various enzymes from families GH18, GH19, GH23, GH24, GH25 and GH73, i.e. enzymes cleaving either chitin or peptidoglycan. Binding to chitopentaose demonstrated in the case of Pteris ryukyuensis chitinase A [Ohnuma T et al. (2008) J. Biol. Chem. 283:5178-87 (PMID: 18083709)]. CBM50 modules are also found in a multitude of other enzymes targeting th…	Also known as LysM domains
g719	-1.06394	-2.21646	0.0885854	21.7506	-2.21453	0.0650568	0.355559	-4.5325	induced_vs_uninduced	complete	6	t24	g719	10921	12388	+	OJT10424.1	Pepsin A [Trametes pubescens]	CTSD	cathepsin D	EC:3.4.23.5	ko04071 Sphingolipid signaling pathway;ko04140 Autophagy - animal;ko04142 Lysosome;ko04210 Apoptosis;ko05152 Tuberculosis;	GO:0004190	aspartic-type endopeptidase activity	gnl|CDD|229281	KOG1339, KOG1339, KOG1339, Aspartyl protease [Posttranslational modification, protein turnover, chaperones].	--	--	--
g4587	1.94279	-0.168482	4.05406	9.73234	2.20748	0.0657171	0.355559	-4.54246	induced_vs_uninduced	complete	6	t24	g4587	25213	30111	-	OJT13695.1	Glucose oxidase [Trametes pubescens]	betA, CHDH	choline dehydrogenase	EC:1.1.99.1	ko00260 Glycine, serine and threonine metabolism;	GO:0016614	oxidoreductase activity, acting on CH-OH group of donors	gnl|CDD|229180	KOG1238, KOG1238, KOG1238, Glucose dehydrogenase/choline dehydrogenase/mandelonitrile lyase (GMC oxidoreductase family) [General function prediction only].	CCA75795.1
g9131	1.05025	-0.0973135	2.19781	16.3714	2.19549	0.0668559	0.355559	-4.55938	induced_vs_uninduced	complete	6	t24	g9131	7398	8933	+	XP_008038186.1	alpha/beta-hydrolase [Trametes versicolor FP-101664 SS1]	KEX1	carboxypeptidase D	EC:3.4.16.6		GO:0004185	serine-type carboxypeptidase activity	gnl|CDD|229224	KOG1282, KOG1282, KOG1282, Serine carboxypeptidases (lysosomal cathepsin A) [Amino acid transport and metabolism, Posttranslational modification, protein turnover, chaperones].	--	--	--
g11674	-0.771435	-1.6246	0.0817246	19.4119	-2.16912	0.0694307	0.355559	-4.59655	induced_vs_uninduced	complete	6	t24	g11674	14797	16896	-	OJT10452.1	hypothetical protein TRAPUB_13051 [Trametes pubescens]	E3.5.1.4, amiE	amidase	EC:3.5.1.4	ko00330 Arginine and proline metabolism;ko00360 Phenylalanine metabolism;ko00380 Tryptophan metabolism;ko00627 Aminobenzoate degradation;ko00643 Styrene degradation;	--	--	gnl|CDD|229153	KOG1211, KOG1211, KOG1211, Amidases [Translation, ribosomal structure and biogenesis].	--	--	--
g536	1.08	-0.115684	2.27568	16.283	2.16682	0.0696606	0.355559	-4.5998	induced_vs_uninduced	complete	6	t24	g536	23915	28467	-	OJT08324.1	Glucoamylase [Trametes pubescens]	E3.2.1.3	glucoamylase	EC:3.2.1.3	ko00500 Starch and sucrose metabolism;	GO:0003676	nucleic acid binding	--	--	CAS91480.1	glucoamylase (EC 3.2.1.3); glucodextranase (EC 3.2.1.70); alpha,alpha-trehalase (EC 3.2.1.28)
g1537	-1.68889	-3.60437	0.226578	18.7864	-2.11515	0.0750194	0.375097	-4.67244	induced_vs_uninduced	complete	6	t24	g1537	823	2345	-	XP_008033628.1	endo-beta-1,4-glucanase [Trametes versicolor FP-101664 SS1]	E3.2.1.8, xynA	endo-1,4-beta-xylanase	EC:3.2.1.8		GO:0004553	hydrolase activity, hydrolyzing O-glycosyl compounds	--	--	AEJ35165.1	Modules of approx. 40 residues found almost exclusively in fungi. The cellulose-binding function has been demonstrated in many cases, and appears to be mediated by three aromatic residues separated by about 10.4 angstrom and which form a flat surface. The only non-fungal occurence of CBM1 is in an algal non-hydrolytic polysaccharide-binding protein which is composed of four repeated CBM1 modules.…	Previously known as cellulose-binding domain family I (CBD I).
g1467	0.740467	-0.119562	1.6005	17.7925	2.06542	0.0805708	0.389239	-4.74209	induced_vs_uninduced	complete	6	t24	g1467	38860	39892	+	XP_008033989.1	hypothetical protein TRAVEDRAFT_56242 [Trametes versicolor FP-101664 SS1]	--	--	--	--	--	--	--	--	--	--	--
g4928	0.852073	-0.139464	1.84361	14.5986	2.0615	0.0810253	0.389239	-4.74757	induced_vs_uninduced	complete	6	t24	g4928	40202	41947	+	XP_008038953.1	hypothetical protein TRAVEDRAFT_149280 [Trametes versicolor FP-101664 SS1]	INV, sacA	beta-fructofuranosidase	EC:3.2.1.26	ko00052 Galactose metabolism;ko00500 Starch and sucrose metabolism;	GO:0004553	hydrolase activity, hydrolyzing O-glycosyl compounds	gnl|CDD|228177	KOG0228, KOG0228, KOG0228, Beta-fructofuranosidase (invertase) [Carbohydrate transport and metabolism].	CEF74616.1	invertase (EC 3.2.1.26); endo-inulinase (EC 3.2.1.7); beta-2,6-fructan 6-levanbiohydrolase (EC 3.2.1.64); endo-levanase (EC 3.2.1.65); exo-inulinase (EC 3.2.1.80); fructan beta-(2,1)-fructosidase/1-exohydrolase (EC 3.2.1.153); fructan beta-(2,6)-fructosidase/6-exohydrolase (EC 3.2.1.154); sucrose:sucrose 1-fructosyltransferase (EC 2.4.1.99); fructan:fructan 1-fructosyltransferase (EC 2.4.1.100); …
g1256	-0.600367	-1.30923	0.1085	16.7625	-2.03173	0.0845629	0.392273	-4.78909	induced_vs_uninduced	complete	6	t24	g1256	10314	14298	-	CDO77228.1	Glyoxal oxidase [Trametes cinnabarina]	GLX	glyoxal/methylglyoxal oxidase	EC:1.2.3.15		--	--	--	--	EIW62408.1
g2656	0.813008	-0.149702	1.77572	15.1099	2.02588	0.0852764	0.392273	-4.79724	induced_vs_uninduced	complete	6	t24	g2656	9100	10834	+	XP_008040631.1	sure-like protein [Trametes versicolor FP-101664 SS1]	surE	5'-nucleotidase	EC:3.1.3.5	ko00230 Purine metabolism;ko00240 Pyrimidine metabolism;ko00760 Nicotinate and nicotinamide metabolism;	GO:0016787	hydrolase activity	--	--	--	--	--
g9277	-0.748495	-1.63903	0.142044	19.3373	-2.01628	0.0864603	0.392273	-4.8106	induced_vs_uninduced	complete	6	t24	g9277	12210	13765	-	OJT08413.1	hypothetical protein TRAPUB_701 [Trametes pubescens]	E3.4.11.10	bacterial leucyl aminopeptidase	EC:3.4.11.10		GO:0005515	protein binding	--	--	--	--	--
g4706	0.861099	-0.181907	1.90411	15.0411	1.98053	0.091014	0.399235	-4.86023	induced_vs_uninduced	complete	6	t24	g4706	19597	25745	+	XP_008032758.1	glycoside hydrolase [Trametes versicolor FP-101664 SS1]	E3.2.1.25, MANBA, manB	beta-mannosidase	EC:3.2.1.25	ko00511 Other glycan degradation;ko04142 Lysosome;	GO:0005515	protein binding	gnl|CDD|230169	KOG2230, KOG2230, KOG2230, Predicted beta-mannosidase [Carbohydrate transport and metabolism].	CAB63902.1	beta-galactosidase (EC 3.2.1.23) ; beta-mannosidase (EC 3.2.1.25); beta-glucuronidase (EC 3.2.1.31); mannosylglycoprotein endo-beta-mannosidase (EC 3.2.1.152); exo-beta-glucosaminidase (EC 3.2.1.165)
g13343	0.83961	-0.178496	1.85772	16.2231	1.97833	0.0913011	0.399235	-4.86327	induced_vs_uninduced	complete	6	t24	g13343	1	1001	+	XP_008033965.1	acid protease [Trametes versicolor FP-101664 SS1]	CTSD	cathepsin D	EC:3.4.23.5	ko04071 Sphingolipid signaling pathway;ko04140 Autophagy - animal;ko04142 Lysosome;ko04210 Apoptosis;ko05152 Tuberculosis;	GO:0004190	aspartic-type endopeptidase activity	gnl|CDD|229281	KOG1339, KOG1339, KOG1339, Aspartyl protease [Posttranslational modification, protein turnover, chaperones].	--	--	--
g956	0.623596	-0.13838	1.38557	17.2527	1.96326	0.0932987	0.399235	-4.88414	induced_vs_uninduced	complete	6	t24	g956	29578	31460	-	XP_008040521.1	hypothetical protein TRAVEDRAFT_127701 [Trametes versicolor FP-101664 SS1]	--	--	--	--	GO:0004553	hydrolase activity, hydrolyzing O-glycosyl compounds	--	--	CCA69113.1	xyloglucan:xyloglucosyltransferase (EC 2.4.1.207); keratan-sulfate endo-1,4-beta-galactosidase (EC 3.2.1.103); endo-1,3-beta-glucanase (EC 3.2.1.39); endo-1,3(4)-beta-glucanase (EC 3.2.1.6); licheninase (EC 3.2.1.73); beta-agarase (EC 3.2.1.81); kappa;-carrageenase (EC 3.2.1.83); xyloglucanase (EC 3.2.1.151)
g11002	0.623577	-0.144638	1.39179	16.3806	1.94725	0.0954664	0.399235	-4.90624	induced_vs_uninduced	complete	6	t24	g11002	3015	6225	+	OJT11949.1	hypothetical protein TRAPUB_11496 [Trametes pubescens]	--	--	--	--	GO:0006629	lipid metabolic process	--	--	--	--	--
g4921	0.712439	-0.167472	1.59235	19.0334	1.94233	0.0961424	0.399235	-4.91302	induced_vs_uninduced	complete	6	t24	g4921	18555	20307	-	XP_008038414.1	hypothetical protein TRAVEDRAFT_47996 [Trametes versicolor FP-101664 SS1]	INV, sacA	beta-fructofuranosidase	EC:3.2.1.26	ko00052 Galactose metabolism;ko00500 Starch and sucrose metabolism;	GO:0004553	hydrolase activity, hydrolyzing O-glycosyl compounds	gnl|CDD|228177	KOG0228, KOG0228, KOG0228, Beta-fructofuranosidase (invertase) [Carbohydrate transport and metabolism].	CCT67704.1	invertase (EC 3.2.1.26); endo-inulinase (EC 3.2.1.7); beta-2,6-fructan 6-levanbiohydrolase (EC 3.2.1.64); endo-levanase (EC 3.2.1.65); exo-inulinase (EC 3.2.1.80); fructan beta-(2,1)-fructosidase/1-exohydrolase (EC 3.2.1.153); fructan beta-(2,6)-fructosidase/6-exohydrolase (EC 3.2.1.154); sucrose:sucrose 1-fructosyltransferase (EC 2.4.1.99); fructan:fructan 1-fructosyltransferase (EC 2.4.1.100); …
g4497	-0.823065	-1.85001	0.203875	22.208	-1.92267	0.0988939	0.403817	-4.94011	induced_vs_uninduced	complete	6	t24	g4497	7514	9805	+	OJT11874.1	Polyporopepsin [Trametes pubescens]	CTSE	cathepsin E	EC:3.4.23.34	ko04142 Lysosome;	GO:0004190	aspartic-type endopeptidase activity	gnl|CDD|229281	KOG1339, KOG1339, KOG1339, Aspartyl protease [Posttranslational modification, protein turnover, chaperones].	--	--	--
g198	1.29148	-0.358568	2.94152	16.9311	1.87761	0.105493	0.423701	-5.00189	induced_vs_uninduced	complete	6	t24	g198	1	571	+	XP_008038499.1	glycoside hydrolase family 5 protein [Trametes versicolor FP-101664 SS1]	--	--	--	--	--	--	--	--	--	--	--
g9651	-0.762482	-1.74701	0.222045	13.4683	-1.85788	0.108518	0.428821	-5.02882	induced_vs_uninduced	complete	6	t24	g9651	3715	5830	+	XP_008034806.1	peptidase S28 [Trametes versicolor FP-101664 SS1]	PRSS16	thymus-specific serine protease	EC:3.4.-.-		GO:0006508	proteolysis	gnl|CDD|230121	KOG2182, KOG2182, KOG2182, Hydrolytic enzymes of the alpha/beta hydrolase fold [Posttranslational modification, protein turnover, chaperones, General function prediction only].	--	--	--
g9894	0.927198	-0.290258	2.14465	14.5183	1.82698	0.113425	0.436822	-5.07082	induced_vs_uninduced	complete	6	t24	g9894	8112	10204	+	XP_008042136.1	WSC-domain-containing protein [Trametes versicolor FP-101664 SS1]	K07119	uncharacterized protein	--		--	--	gnl|CDD|232087	KOG4157, KOG4157, KOG4157, beta-1,6-N-acetylglucosaminyltransferase, contains WSC domain [Carbohydrate transport and metabolism, Posttranslational modification, protein turnover, chaperones].	BAJ26082.1	Binding to galactose and lactose has been demonstrated for the module of Micromonospora viridifaciens sialidase (PMID: 16239725). Binding to polygalacturonic acid has been shown for a Yersinia member (PMID: 17292916). Binding to LacNAc (beta-D-galactosyl-1,4-beta-D-N-acetylglucosamine) has been shown for an N-acetylglucosaminidase from Clostridium perfingens (PMID: 16990278).	Formerly known as X56 modules. Distantly related to CBM6 modules and to Anguilla anguilla agglutinin.
g7245	0.987613	-0.31407	2.2893	16.1212	1.8201	0.114546	0.436822	-5.08014	induced_vs_uninduced	complete	6	t24	g7245	6069	7038	-	XP_008044392.1	hypothetical protein TRAVEDRAFT_75109 [Trametes versicolor FP-101664 SS1]	--	--	--	--	--	--	--	--	--	--	--
g15806 : g8829	-2.06085	-4.78931	0.667611	12.5249	-1.81194	0.115892	0.436822	-5.09119	induced_vs_uninduced	complete	6	t24
g9173	1.20038	-0.411376	2.81213	17.3636	1.78663	0.120161	0.446051	-5.12535	induced_vs_uninduced	complete	6	t24	g9173	14382	16044	+	XP_008036982.1	hypothetical protein TRAVEDRAFT_165881 [Trametes versicolor FP-101664 SS1]	--	--	--	--	--	--	--	--	--	--	--
g4329	-0.547947	-1.2917	0.195804	20.1224	-1.76736	0.123511	0.451646	-5.15123	induced_vs_uninduced	complete	6	t24	g4329	1592	4739	+	XP_008034934.1	DUF1793-domain-containing protein [Trametes versicolor FP-101664 SS1]	--	--	--	--	GO:0003824	catalytic activity	--	--	AHH96680.1	Modules of approx. 150 residues which always appear as a threefold internal repeat. The only apparent exception to this, xylanase II of Actinomadura sp. FC7 (GenBank U08894), is in fact not completely sequenced. These modules were first identified in several plant lectins such as ricin or agglutinin of Ricinus communis which bind galactose residues. The three-dimensional structure of a plant lect…	Previously known as cellulose-binding domain family XIII (CBD XIII).
g659	0.786499	-0.316285	1.88928	20.2429	1.71089	0.133861	0.480636	-5.22657	induced_vs_uninduced	complete	6	t24	g659	843	12019	+	XP_008043433.1	multidrug resistance-associated ABC transporter [Trametes versicolor FP-101664 SS1]	TPP1, CLN2	tripeptidyl-peptidase I	EC:3.4.14.9	ko04142 Lysosome;	GO:0004252	serine-type endopeptidase activity	gnl|CDD|228005	KOG0054, KOG0054, KOG0054, Multidrug resistance-associated protein/mitoxantrone resistance protein, ABC superfamily [Secondary metabolites biosynthesis, transport and catabolism].	--	--	--
g4406	0.58527	-0.242406	1.41295	19.0952	1.69633	0.136662	0.480636	-5.24585	induced_vs_uninduced	complete	6	t24	g4406	13509	16790	+	XP_008036499.1	alpha-glucosidase [Trametes versicolor FP-101664 SS1]	malZ	alpha-glucosidase	EC:3.2.1.20	ko00052 Galactose metabolism;ko00500 Starch and sucrose metabolism;	GO:0003824	catalytic activity	gnl|CDD|229011	KOG1065, KOG1065, KOG1065, Maltase glucoamylase and related hydrolases, glycosyl hydrolase family 31 [Carbohydrate transport and metabolism].	CCA73687.1	alpha-glucosidase (EC 3.2.1.20); alpha-1,3-glucosidase (EC 3.2.1.84); sucrase-isomaltase (EC 3.2.1.48) (EC 3.2.1.10); alpha-xylosidase (EC 3.2.1.-); alpha-glucan lyase (EC 4.2.2.13); isomaltosyltransferase (EC 2.4.1.-).
g12390	0.943516	-0.395364	2.2824	16.3264	1.69053	0.137794	0.480636	-5.25352	induced_vs_uninduced	complete	6	t24	g12390	6776	8368	-	XP_008033113.1	hypothetical protein TRAVEDRAFT_68533 [Trametes versicolor FP-101664 SS1]	--	--	--	--	--	--	--	--	--	--	--
g10257	-0.537666	-1.30407	0.228738	18.7541	-1.68295	0.139286	0.480636	-5.26353	induced_vs_uninduced	complete	6	t24	g10257	19565	20948	+	OJT04574.1	hypothetical protein TRAPUB_4844 [Trametes pubescens]	--	--	--	--	--	--	--	--	--	--	--
g11665	0.548353	-0.24999	1.3467	19.4758	1.64773	0.146421	0.498239	-5.30976	induced_vs_uninduced	complete	6	t24	g11665	2382	6231	+	OJT07003.1	hypothetical protein TRAPUB_2133 [Trametes pubescens]	bglX	beta-glucosidase	EC:3.2.1.21	ko00460 Cyanoamino acid metabolism;ko00500 Starch and sucrose metabolism;ko00940 Phenylpropanoid biosynthesis;	GO:0004553	hydrolase activity, hydrolyzing O-glycosyl compounds	--	--	ADV20959.1	beta-glucosidase (EC 3.2.1.21); xylan 1,4-beta-xylosidase (EC 3.2.1.37); beta-N-acetylhexosaminidase (EC 3.2.1.52); glucan 1,3-beta-glucosidase (EC 3.2.1.58); glucan 1,4-beta-glucosidase (EC 3.2.1.74); exo-1,3-1,4-glucanase (EC 3.2.1.-); alphalpha-L-arabinofuranosidase (EC 3.2.1.55).
g10829	-0.916173	-2.26613	0.433787	17.4711	-1.62806	0.150554	0.505286	-5.33541	induced_vs_uninduced	complete	6	t24	g10829	5367	7464	+	OJT14717.1	Glucoamylase [Trametes pubescens]	E3.2.1.3	glucoamylase	EC:3.2.1.3	ko00500 Starch and sucrose metabolism;	GO:0000272	polysaccharide catabolic process	--	--	CAS91480.1	The granular starch-binding function has been demonstrated in several cases. Interact strongly with cyclodextrins. Often designated as starch-binding domains (SBD).	PDB:1b90
g9126	-0.81446	-2.032	0.403075	19.5078	-1.60474	0.155601	0.506305	-5.36567	induced_vs_uninduced	complete	6	t24	g9126	3729	6136	+	XP_008044682.1	acid protease [Trametes versicolor FP-101664 SS1]	--	--	--	--	--	--	gnl|CDD|229281	KOG1339, KOG1339, KOG1339, Aspartyl protease [Posttranslational modification, protein turnover, chaperones].	--	--	--
g2349	1.58026	-0.79148	3.95199	13.5627	1.59837	0.157006	0.506305	-5.37391	induced_vs_uninduced	complete	6	t24	g2349	32474	32914	-	XP_008044259.1	hypothetical protein TRAVEDRAFT_75025 [Trametes versicolor FP-101664 SS1]	--	--	--	--	--	--	--	--	--	--	--
g11944	0.625769	-0.313556	1.56509	17.8652	1.59813	0.157058	0.506305	-5.37421	induced_vs_uninduced	complete	6	t24	g11944	21288	23867	+	XP_008035880.1	alpha/beta-hydrolase [Trametes versicolor FP-101664 SS1]	KEX1	carboxypeptidase D	EC:3.4.16.6		GO:0004185	serine-type carboxypeptidase activity	gnl|CDD|229224	KOG1282, KOG1282, KOG1282, Serine carboxypeptidases (lysosomal cathepsin A) [Amino acid transport and metabolism, Posttranslational modification, protein turnover, chaperones].	--	--	--
g11650	0.546009	-0.278802	1.37082	15.7571	1.58804	0.159311	0.506897	-5.38723	induced_vs_uninduced	complete	6	t24	g11650	5679	7079	+	XP_008042070.1	manganese peroxidase [Trametes versicolor FP-101664 SS1]	mpn	manganese peroxidase	EC:1.11.1.13		GO:0004601	peroxidase activity	--	--	CAA91043.1
g11735	-0.565233	-1.42809	0.297623	21.517	-1.57146	0.163074	0.50901	-5.40852	induced_vs_uninduced	complete	6	t24	g11735	4905	8667	+	XP_008034159.1	subtilisin-like protease [Trametes versicolor FP-101664 SS1]	TRM3	tRNA guanosine-2'-O-methyltransferase	EC:2.1.1.34		GO:0004252	serine-type endopeptidase activity	gnl|CDD|229096	KOG1153, KOG1153, KOG1153, Subtilisin-related protease/Vacuolar protease B [Posttranslational modification, protein turnover, chaperones].	--	--	--
g11496	1.22062	-0.650044	3.09128	14.9205	1.56531	0.164493	0.50901	-5.4164	induced_vs_uninduced	complete	6	t24	g11496	1	2339	+	RPD66212.1	HSP90-domain-containing protein [Lentinus tigrinus ALCF2SS1-6]	HSP90A, htpG	molecular chaperone HtpG	--	ko04141 Protein processing in endoplasmic reticulum;ko04151 PI3K-Akt signaling pathway;ko04612 Antigen processing and presentation;ko04621 NOD-like receptor signaling pathway;ko04626 Plant-pathogen interaction;ko04657 IL-17 signaling pathway;ko04659 Th17 cell differentiation;ko04914 Progesterone-mediated oocyte maturation;ko04915 Estrogen signaling pathway;ko05200 Pathways in cancer;ko05215 Prost…	GO:0005524	ATP binding	gnl|CDD|227970	KOG0019, KOG0019, KOG0019, Molecular chaperone (HSP90 family) [Posttranslational modification, protein turnover, chaperones].	--	--	--
g10370	-1.30637	-3.33302	0.720283	16.4885	-1.54633	0.16894	0.50901	-5.44062	induced_vs_uninduced	complete	6	t24	g10370	1057	2015	+	XP_008031910.1	hypothetical protein TRAVEDRAFT_26090 [Trametes versicolor FP-101664 SS1]	CCDC130	coiled-coil domain-containing protein 130	--		--	--	--	--	--	--	--
g14905	0.508728	-0.283842	1.3013	19.7496	1.5398	0.170497	0.50901	-5.44893	induced_vs_uninduced	complete	6	t24	g14905	3	419	-	XP_008035899.1	Cerato-platanin [Trametes versicolor FP-101664 SS1]	EGD2, NACA	nascent polypeptide-associated complex subunit alpha	--		--	--	--	--	--	--	--
g2799	0.514336	-0.288654	1.31733	21.8418	1.53657	0.171271	0.50901	-5.45303	induced_vs_uninduced	complete	6	t24	g2799	5186	9244	+	XP_008036560.1	exo-beta-1,3-glucanase [Trametes versicolor FP-101664 SS1]	E3.2.1.58	glucan 1,3-beta-glucosidase	EC:3.2.1.58	ko00500 Starch and sucrose metabolism;	--	--	--	--	EIW60068.1	exo-beta-1,3-glucanase (EC 3.2.1.58); endo-beta-1,3-glucanase (EC 3.2.1.39).
g3241	-0.693719	-1.7802	0.392757	16.6431	-1.53172	0.17244	0.50901	-5.45918	induced_vs_uninduced	complete	6	t24	g3241	1	865	-	XP_008045177.1	hypothetical protein TRAVEDRAFT_61417 [Trametes versicolor FP-101664 SS1]	--	--	--	--	--	--	--	--	--	--	--
g3394	0.466064	-0.275444	1.20757	19.7671	1.5078	0.178313	0.520081	-5.48937	induced_vs_uninduced	complete	6	t24	g3394	1818	3826	+	OJT04760.1	1,3-beta-glucanosyltransferase gel4 [Trametes pubescens]	--	--	--	--	--	--	--	--	ADV25841.1	Modules of approx. 90-100 residues found at the C-terminus of GH17 or GH72 enzymatic modules and also sometimes isolated. CBM43 modules sometimes carry a C-terminal membrane anchor. The beta-1,3-glucan binding function has been demonstrated with the olive pollen protein Ole e 10.	Created after Barral, Suarez, Batanero, Alfonso, Alche, Rodríguez-García, Villalba, Rivas and Rodríguez (2005) Biochem. J. 390, 77-84 (PMID: 15882149). Formerly known as X8 modules.
g7693	0.661367	-0.428739	1.75147	19.7634	1.45542	0.191827	0.552913	-5.55471	induced_vs_uninduced	complete	6	t24	g7693	2837	5825	+	XP_008038738.1	alpha/beta-hydrolase [Trametes versicolor FP-101664 SS1]	KEX1	carboxypeptidase D	EC:3.4.16.6		GO:0004185	serine-type carboxypeptidase activity	gnl|CDD|229224	KOG1282, KOG1282, KOG1282, Serine carboxypeptidases (lysosomal cathepsin A) [Amino acid transport and metabolism, Posttranslational modification, protein turnover, chaperones].	--	--	--
g16368	0.543064	-0.368694	1.45482	14.1957	1.42885	0.199034	0.559636	-5.58741	induced_vs_uninduced	complete	6	t24	g16368	1	923	+	XP_008036011.1	hypothetical protein TRAVEDRAFT_19288 [Trametes versicolor FP-101664 SS1]	--	--	--	--	--	--	--	--	--	--	--
g8343	1.28412	-0.874255	3.4425	12.2898	1.42723	0.199481	0.559636	-5.5894	induced_vs_uninduced	complete	6	t24	g8343	8618	9675	-	OJT12774.1	Rhamnogalacturonan acetylesterase [Trametes pubescens]	RGAE	rhamnogalacturonan acetylesterase	EC:3.1.1.86		--	--	--	--	ADV30327.1	pectin acetylesterase (EC 3.1.1.-); rhamnogalacturonan acetylesterase (EC 3.1.1.-); acetyl xylan esterase (EC 3.1.1.72)
g12864	-0.70079	-1.88745	0.48587	15.4094	-1.4167	0.202411	0.559636	-5.60227	induced_vs_uninduced	complete	6	t24	g12864	1	1064	+	XP_008035971.1	hypothetical protein TRAVEDRAFT_144893 [Trametes versicolor FP-101664 SS1]	E3.2.1.8, xynA	endo-1,4-beta-xylanase	EC:3.2.1.8		GO:0004553	hydrolase activity, hydrolyzing O-glycosyl compounds	--	--	BAO79521.2	Modules of approx. 40 residues found almost exclusively in fungi. The cellulose-binding function has been demonstrated in many cases, and appears to be mediated by three aromatic residues separated by about 10.4 angstrom and which form a flat surface. The only non-fungal occurence of CBM1 is in an algal non-hydrolytic polysaccharide-binding protein which is composed of four repeated CBM1 modules.…	Previously known as cellulose-binding domain family I (CBD I).
g3147	-0.529433	-1.44123	0.382363	18.2623	-1.39293	0.209166	0.559636	-5.63113	induced_vs_uninduced	complete	6	t24	g3147	1	641	-	OJT12534.1	Splicing factor 3B subunit 6-like protein [Trametes pubescens]	SF3B14	pre-mRNA branch site protein p14	--	ko03040 Spliceosome;	--	--	gnl|CDD|231284	KOG3346, KOG3346, KOG3346, Phosphatidylethanolamine binding protein [General function prediction only].	--	--	--
g7093	1.05422	-0.763334	2.87177	16.7781	1.39142	0.209601	0.559636	-5.63295	induced_vs_uninduced	complete	6	t24	g7093	7266	7882	+	OJT09968.1	hypothetical protein TRAPUB_13549 [Trametes pubescens]	--	--	--	--	--	--	--	--	--	--	--
g1730	3.65657	-2.66839	9.98153	11.0966	1.38685	0.210925	0.559636	-5.63847	induced_vs_uninduced	complete	6	t24	g1730	21234	22501	-	XP_008033651.1	hypothetical protein TRAVEDRAFT_34231 [Trametes versicolor FP-101664 SS1]	--	--	--	--	--	--	--	--	AEK06448.1	alginate lyase (EC 4.2.2.3); exo-oligoalginate lyase (EC 4.2.2.-); beta-1,4-glucuronan lyase (EC 4.2.2.14)
g2627	0.740742	-0.543465	2.02495	13.8173	1.38372	0.211838	0.559636	-5.64225	induced_vs_uninduced	complete	6	t24	g2627	50840	51998	-	OJT02033.1	hypothetical protein TRAPUB_7567 [Trametes pubescens]	E3.2.1.4	endoglucanase	EC:3.2.1.4	ko00500 Starch and sucrose metabolism;	--	--	--	--	AFR97104.1	alginate lyase (EC 4.2.2.3); exo-oligoalginate lyase (EC 4.2.2.-); beta-1,4-glucuronan lyase (EC 4.2.2.14)
g8864	0.687706	-0.506312	1.88172	18.8089	1.38168	0.212433	0.559636	-5.6447	induced_vs_uninduced	complete	6	t24	g8864	2844	3677	-	XP_008033149.1	hypothetical protein TRAVEDRAFT_159607 [Trametes versicolor FP-101664 SS1]	--	--	--	--	--	--	--	--	--	--	--
g6780	-0.906106	-2.50517	0.692963	13.765	-1.35934	0.219058	0.570949	-5.67148	induced_vs_uninduced	complete	6	t24	g6780	40446	41852	-	XP_008043447.1	prepropeptide lignin peroxidase [Trametes versicolor FP-101664 SS1]	mpn	manganese peroxidase	EC:1.11.1.13		GO:0004601	peroxidase activity	--	--	AAA34049.1
g4532	0.446451	-0.346941	1.23984	16.883	1.3499	0.221911	0.572298	-5.68272	induced_vs_uninduced	complete	6	t24	g4532	11619	14581	-	OSD03273.1	hypothetical protein PYCCODRAFT_1409615 [Trametes coccinea BRFM310]	--	--	--	--	--	--	--	--	CCA67701.1
g1900	0.46066	-0.373843	1.29516	25.2504	1.32424	0.229835	0.586558	-5.71304	induced_vs_uninduced	complete	6	t24	g1900	13552	15681	+	AAB63443.1	phenoloxidase [Trametes sp. I-62]	FET3_5	iron transport multicopper oxidase	--		GO:0005507	copper ion binding	gnl|CDD|229205	KOG1263, KOG1263, KOG1263, Multicopper oxidases [Secondary metabolites biosynthesis, transport and catabolism].	AFM31222.1
g14008 : g4919	-1.31501	-3.7243	1.09428	15.9171	-1.30935	0.234549	0.592417	-5.7305	induced_vs_uninduced	complete	6	t24
g11484	-0.474106	-1.35694	0.408733	17.7719	-1.28828	0.241363	0.595688	-5.755	induced_vs_uninduced	complete	6	t24	g11484	1	3725	-	XP_008043804.1	alpha/beta-hydrolase [Trametes versicolor FP-101664 SS1]	BCHE	cholinesterase	EC:3.1.1.8		--	--	gnl|CDD|232318	KOG4389, KOG4389, KOG4389, Acetylcholinesterase/Butyrylcholinesterase [Signal transduction mechanisms].	ADL33049.1	beta-xylosidase (EC 3.2.1.37); beta-1,3-xylosidase (EC 3.2.1.-); alpha-L-arabinofuranosidase (EC 3.2.1.55); arabinanase (EC 3.2.1.99); xylanase (EC 3.2.1.8); galactan 1,3-beta-galactosidase (EC 3.2.1.145)
g5999	0.391975	-0.340022	1.12397	14.4283	1.28459	0.242573	0.595688	-5.75927	induced_vs_uninduced	complete	6	t24	g5999	1	3467	-	XP_008042491.1	glycoside hydrolase family 27 protein [Trametes versicolor FP-101664 SS1]	E3.2.1.22B, galA, rafA	alpha-galactosidase	EC:3.2.1.22	ko00052 Galactose metabolism;ko00561 Glycerolipid metabolism;ko00600 Sphingolipid metabolism;ko00603 Glycosphingolipid biosynthesis - globo and isoglobo series;	GO:0003824	catalytic activity	gnl|CDD|230305	KOG2366, KOG2366, KOG2366, Alpha-D-galactosidase (melibiase) [Carbohydrate transport and metabolism].	CDJ79834.1	alpha-galactosidase (EC 3.2.1.22); alpha-N-acetylgalactosaminidase (EC 3.2.1.49); isomalto-dextranase (EC 3.2.1.94); beta-L-arabinopyranosidase (EC 3.2.1.88)	Mechanistic commonality with family GH36 demonstrated by Comfort et al. (2007) Biochemistry 46:3319-3330 (PMID: 17323919).
g7944	-0.693106	-1.98918	0.602973	11.8555	-1.28287	0.243138	0.595688	-5.76125	induced_vs_uninduced	complete	6	t24	g7944	1672	8834	-	XP_008036569.1	hypothetical protein TRAVEDRAFT_145154 [Trametes versicolor FP-101664 SS1]	phoD	alkaline phosphatase D	EC:3.1.3.1	ko00627 Aminobenzoate degradation;ko00790 Folate biosynthesis;ko02020 Two-component system;	GO:0003993	acid phosphatase activity	--	--	--	--	--
g3133	-0.562218	-1.62579	0.501352	19.1477	-1.2681	0.248048	0.6017	-5.77824	induced_vs_uninduced	complete	6	t24	g3133	21301	28946	+	XP_008045033.1	glycoside hydrolase family 92 protein [Trametes versicolor FP-101664 SS1]	MIOX	inositol oxygenase	EC:1.13.99.1	ko00053 Ascorbate and aldarate metabolism;ko00562 Inositol phosphate metabolism;	GO:0003824	catalytic activity	gnl|CDD|228689	KOG0742, KOG0742, KOG0742, AAA+-type ATPase [Posttranslational modification, protein turnover, chaperones].	BAE62692.1	mannosyl-oligosaccharide alpha-1,2-mannosidase (EC 3.2.1.113); mannosyl-oligosaccharide alpha-1,3-mannosidase (EC 3.2.1.-);	Asp
g4093	0.624742	-0.565666	1.81515	19.7854	1.25898	0.251122	0.603184	-5.78867	induced_vs_uninduced	complete	6	t24	g4093	12574	14990	+	XP_008038061.1	alcohol oxidase [Trametes versicolor FP-101664 SS1]	betA, CHDH	choline dehydrogenase	EC:1.1.99.1	ko00260 Glycine, serine and threonine metabolism;	GO:0016614	oxidoreductase activity, acting on CH-OH group of donors	gnl|CDD|229180	KOG1238, KOG1238, KOG1238, Glucose dehydrogenase/choline dehydrogenase/mandelonitrile lyase (GMC oxidoreductase family) [General function prediction only].	CCA75795.1
g10545	0.472006	-0.433456	1.37747	16.1018	1.25052	0.254002	0.60418	-5.79831	induced_vs_uninduced	complete	6	t24	g10545	15289	16637	-	XP_008038186.1	alpha/beta-hydrolase [Trametes versicolor FP-101664 SS1]	KEX1	carboxypeptidase D	EC:3.4.16.6		GO:0004185	serine-type carboxypeptidase activity	gnl|CDD|229224	KOG1282, KOG1282, KOG1282, Serine carboxypeptidases (lysosomal cathepsin A) [Amino acid transport and metabolism, Posttranslational modification, protein turnover, chaperones].	--	--	--
g2350	-0.545281	-1.59998	0.509417	18.2565	-1.24024	0.257542	0.604198	-5.80997	induced_vs_uninduced	complete	6	t24	g2350	35196	35629	+	XP_008044036.1	hypothetical protein TRAVEDRAFT_31823 [Trametes versicolor FP-101664 SS1]	--	--	--	--	--	--	--	--	--	--	--
g1976	-0.879882	-2.58733	0.827563	9.61295	-1.23621	0.258942	0.604198	-5.81453	induced_vs_uninduced	complete	6	t24	g1976	12868	15283	+	AAH69831.1	Zgc:172187 protein, partial [Danio rerio]	UBC	ubiquitin C	--	ko03320 PPAR signaling pathway;	GO:0005515	protein binding	gnl|CDD|227956	KOG0004, KOG0004, KOG0004, Ubiquitin/40S ribosomal protein S27a fusion [Translation, ribosomal structure and biogenesis].	AAL01718.1
g6195	-0.410798	-1.21752	0.395927	20.7626	-1.22157	0.264081	0.610376	-5.831	induced_vs_uninduced	complete	6	t24	g6195	11178	12645	-	XP_008043083.1	endo-1,4-beta xylanase [Trametes versicolor FP-101664 SS1]	E3.2.1.8, xynA	endo-1,4-beta-xylanase	EC:3.2.1.8		GO:0004553	hydrolase activity, hydrolyzing O-glycosyl compounds	--	--	AFR33047.1	Modules of approx. 40 residues found almost exclusively in fungi. The cellulose-binding function has been demonstrated in many cases, and appears to be mediated by three aromatic residues separated by about 10.4 angstrom and which form a flat surface. The only non-fungal occurence of CBM1 is in an algal non-hydrolytic polysaccharide-binding protein which is composed of four repeated CBM1 modules.…	Previously known as cellulose-binding domain family I (CBD I).
g9286	-0.382873	-1.1441	0.378354	17.1409	-1.20658	0.269432	0.616923	-5.84773	induced_vs_uninduced	complete	6	t24	g9286	38654	42306	-	OJT02973.1	Manganese peroxidase 3 [Trametes pubescens]	mpn	manganese peroxidase	EC:1.11.1.13		GO:0000981	DNA-binding transcription factor activity, RNA polymerase II-specific	--	--	AAT90351.1
g568	0.668356	-0.695329	2.03204	15.5019	1.17573	0.280733	0.636848	-5.88176	induced_vs_uninduced	complete	6	t24	g568	14929	18641	-	XP_008033048.1	galactose mutarotase-like protein [Trametes versicolor FP-101664 SS1]	JMJD6	histone arginine demethylase JMJD6	EC:1.14.11.-		GO:0003824	catalytic activity	--	--	AFL97004.1	hyaluronate lyase (EC 4.2.2.1); chondroitin AC lyase (EC 4.2.2.5); xanthan lyase (EC 4.2.2.12); chondroitin ABC lyase (EC 4.2.2.20)
g10130	-1.32749	-4.08071	1.42573	14.0404	-1.15666	0.28792	0.642357	-5.90252	induced_vs_uninduced	complete	6	t24	g10130	4845	7215	+	XP_008042054.1	feruloyl esterase-like protein [Trametes versicolor FP-101664 SS1]	FAEB	feruloyl esterase	EC:3.1.1.73		--	--	--	--	--	--	--
g14590	-0.776434	-2.39531	0.842443	16.5931	-1.15055	0.290253	0.642357	-5.90912	induced_vs_uninduced	complete	6	t24	g14590	1	550	-	XP_008037594.1	Non-catalytic module family EXPN protein [Trametes versicolor FP-101664 SS1]	POLL	DNA polymerase lambda	EC:2.7.7.7	ko03410 Base excision repair;ko03450 Non-homologous end-joining;	--	--	--	--	--	--	--
g14900	0.504476	-0.549211	1.55816	15.0449	1.14853	0.291027	0.642357	-5.91129	induced_vs_uninduced	complete	6	t24	g14900	167	728	-	OJT05930.1	hypothetical protein TRAPUB_3220 [Trametes pubescens]	--	--	--	--	--	--	--	--	--	--	--
g5269	0.352177	-0.391037	1.09539	17.1709	1.13674	0.295587	0.643877	-5.92395	induced_vs_uninduced	complete	6	t24	g5269	36080	37160	+	XP_008042526.1	hypothetical protein TRAVEDRAFT_23129 [Trametes versicolor FP-101664 SS1]	RPB1, POLR2A	DNA-directed RNA polymerase II subunit RPB1	EC:2.7.7.6	ko00230 Purine metabolism;ko00240 Pyrimidine metabolism;ko03020 RNA polymerase;ko05016 Huntington's disease;ko05168 Herpes simplex infection;ko05169 Epstein-Barr virus infection;	--	--	--	--	--	--	--
g4892	0.354206	-0.397185	1.1056	20.8941	1.13085	0.297888	0.643877	-5.93025	induced_vs_uninduced	complete	6	t24	g4892	2062	5918	+	OJT04578.1	Alpha-glucosidase [Trametes pubescens]	malZ	alpha-glucosidase	EC:3.2.1.20	ko00052 Galactose metabolism;ko00500 Starch and sucrose metabolism;	GO:0003824	catalytic activity	gnl|CDD|229011	KOG1065, KOG1065, KOG1065, Maltase glucoamylase and related hydrolases, glycosyl hydrolase family 31 [Carbohydrate transport and metabolism].	ALS55547.1	alpha-glucosidase (EC 3.2.1.20); alpha-1,3-glucosidase (EC 3.2.1.84); sucrase-isomaltase (EC 3.2.1.48) (EC 3.2.1.10); alpha-xylosidase (EC 3.2.1.-); alpha-glucan lyase (EC 4.2.2.13); isomaltosyltransferase (EC 2.4.1.-).
g5970	0.686435	-0.77771	2.15058	19.611	1.12468	0.300311	0.643877	-5.93681	induced_vs_uninduced	complete	6	t24	g5970	22054	27471	-	OJT13866.1	Metal-nicotianamine transporter YSL2 [Trametes pubescens]	CTSL	cathepsin L	EC:3.4.22.15	ko04140 Autophagy - animal;ko04142 Lysosome;ko04145 Phagosome;ko04210 Apoptosis;ko04612 Antigen processing and presentation;ko05205 Proteoglycans in cancer;ko05323 Rheumatoid arthritis;ko05418 Fluid shear stress and atherosclerosis;	GO:0055085	transmembrane transport	--	--	CCA67406.1	Modules of approx. 150 residues which always appear as a threefold internal repeat. The only apparent exception to this, xylanase II of Actinomadura sp. FC7 (GenBank U08894), is in fact not completely sequenced. These modules were first identified in several plant lectins such as ricin or agglutinin of Ricinus communis which bind galactose residues. The three-dimensional structure of a plant lect…	Previously known as cellulose-binding domain family XIII (CBD XIII).
g8402 : g8825	0.746313	-0.852441	2.34507	16.6829	1.11984	0.302228	0.643877	-5.94196	induced_vs_uninduced	complete	6	t24
g8543	-0.455616	-1.47347	0.562238	16.6984	-1.07381	0.320931	0.677829	-5.99004	induced_vs_uninduced	complete	6	t24	g8543	9261	10119	+	OJT09047.1	Glutathione-independent glyoxalase HSP31 [Trametes pubescens]	--	--	--	--	--	--	--	--	--	--	--
g1456	0.436667	-0.5499	1.42323	14.9124	1.06179	0.325969	0.682585	-6.00236	induced_vs_uninduced	complete	6	t24	g1456	13686	18449	-	XP_008034403.1	hypothetical protein TRAVEDRAFT_141701 [Trametes versicolor FP-101664 SS1]	E3.2.1.14	chitinase	EC:3.2.1.14	ko00520 Amino sugar and nucleotide sugar metabolism;	GO:0005515	protein binding	--	--	--	--	--
g6347	-0.302629	-0.997083	0.391825	22.4679	-1.0454	0.332941	0.691276	-6.01902	induced_vs_uninduced	complete	6	t24	g6347	26892	31355	+	XP_008037305.1	hypothetical protein TRAVEDRAFT_37024 [Trametes versicolor FP-101664 SS1]	lacZ	beta-galactosidase	EC:3.2.1.23	ko00052 Galactose metabolism;ko00511 Other glycan degradation;ko00600 Sphingolipid metabolism;	GO:0004553	hydrolase activity, hydrolyzing O-glycosyl compounds	gnl|CDD|228445	KOG0496, KOG0496, KOG0496, Beta-galactosidase [Carbohydrate transport and metabolism].	CCA70454.1	beta-galactosidase (EC 3.2.1.23); exo-beta-glucosaminidase (EC 3.2.1.165)
g10148	0.479338	-0.63497	1.59365	19.6372	1.03193	0.338757	0.695877	-6.03256	induced_vs_uninduced	complete	6	t24	g10148	13628	14340	-	XP_008035168.1	hypothetical protein TRAVEDRAFT_56791 [Trametes versicolor FP-101664 SS1]	--	--	--	--	--	--	--	--	--	--	--
g5466	0.380804	-0.511497	1.27311	17.6276	1.02378	0.342319	0.695877	-6.04071	induced_vs_uninduced	complete	6	t24	g5466	15068	16197	+	XP_008032748.1	hypothetical protein TRAVEDRAFT_138685 [Trametes versicolor FP-101664 SS1]	--	--	--	--	--	--	--	--	ABR18138.1	Modules of approx. 40 residues. The chitin-binding function has been demonstrated in many cases. These modules are found attached to a number of chitinase catalytic domains, but also in non-catalytic proteins either in isolation or as multiple repeats.
g5297	-0.40629	-1.36119	0.548615	15.4434	-1.02068	0.343678	0.695877	-6.04378	induced_vs_uninduced	complete	6	t24	g5297	7060	8796	+	OSD02048.1	glycoside hydrolase family 5 protein [Trametes coccinea BRFM310]	E3.2.1.58	glucan 1,3-beta-glucosidase	EC:3.2.1.58	ko00500 Starch and sucrose metabolism;	GO:0004553	hydrolase activity, hydrolyzing O-glycosyl compounds	--	--	BAD97445.1	chitosanase (EC 3.2.1.132); beta-mannosidase (EC 3.2.1.25); Cellulase (EC 3.2.1.4); glucan 1,3-beta-glucosidase (EC 3.2.1.58); licheninase (EC 3.2.1.73); glucan endo-1,6-beta-glucosidase (EC 3.2.1.75); mannan endo-beta-1,4-mannosidase (EC 3.2.1.78); endo-beta-1,4-xylanase (EC 3.2.1.8); cellulose beta-1,4-cellobiosidase (EC 3.2.1.91); beta-1,3-mannanase (EC 3.2.1.-); xyloglucan-specific endo-beta-…	formerly known as cellulase family A; Following a recent paper by St John et al. (FEBS Letters, 2010, in press) several GH5 subfamilies have been reassigned to GH30.
g11575	0.446587	-0.616257	1.50943	17.0405	1.00798	0.349303	0.701469	-6.05635	induced_vs_uninduced	complete	6	t24	g11575	10932	15750	+	OJA18695.1	hypothetical protein AZE42_01275 [Rhizopogon vesiculosus]	EEF1A	elongation factor 1-alpha	--	ko03013 RNA transport;ko05134 Legionellosis;	GO:0003746	translation elongation factor activity	gnl|CDD|228003	KOG0052, KOG0052, KOG0052, Translation elongation factor EF-1 alpha/Tu [Translation, ribosomal structure and biogenesis].	ALG11156.1	Modules of approx. 100 residues and which are found in a large number of bacterial enzymes. The cellulose-binding function has been demonstrated in many cases. Several of these modules have been shown to also bind chitin or xylan.	Previously known as cellulose-binding domain family II (CBD II).
g5225	0.632529	-0.916969	2.18203	14.9177	0.979274	0.362279	0.721613	-6.08431	induced_vs_uninduced	complete	6	t24	g5225	44820	46248	-	OJT11687.1	Aspartic protease [Trametes pubescens]	CTSD	cathepsin D	EC:3.4.23.5	ko04071 Sphingolipid signaling pathway;ko04140 Autophagy - animal;ko04142 Lysosome;ko04210 Apoptosis;ko05152 Tuberculosis;	GO:0004190	aspartic-type endopeptidase activity	gnl|CDD|229281	KOG1339, KOG1339, KOG1339, Aspartyl protease [Posttranslational modification, protein turnover, chaperones].	--	--	--
g4944	-0.386965	-1.35021	0.576283	20.0224	-0.963714	0.369469	0.729998	-6.09922	induced_vs_uninduced	complete	6	t24	g4944	75911	77103	+	XP_008038942.1	hypothetical protein TRAVEDRAFT_168624 [Trametes versicolor FP-101664 SS1]	--	--	--	--	GO:0016788	hydrolase activity, acting on ester bonds	--	--	CCA71582.1	acetylesterase (EC 3.1.1.6) active on various carbohydrate acetyl esters	Formerly known as X125 modules; created from Li et al. Appl. Environ. Microbiol., 74:7482-7489 (PMID: 18978092)
g12721	-0.461408	-1.6233	0.700483	16.2841	-0.952653	0.374646	0.734305	-6.1097	induced_vs_uninduced	complete	6	t24	g12721	5294	6869	-	XP_007371494.1	actin 1 [Dichomitus squalens LYAD-421 SS1]	ACTB_G1	actin beta/gamma 1	--	ko04015 Rap1 signaling pathway;ko04145 Phagosome;ko04210 Apoptosis;ko04390 Hippo signaling pathway;ko04391 Hippo signaling pathway - fly;ko04510 Focal adhesion;ko04520 Adherens junction;ko04530 Tight junction;ko04611 Platelet activation;ko04670 Leukocyte transendothelial migration;ko04745 Phototransduction - fly;ko04810 Regulation of actin cytoskeleton;ko04919 Thyroid hormone signaling pathway;ko…	--	--	gnl|CDD|228623	KOG0676, KOG0676, KOG0676, Actin and related proteins [Cytoskeleton].	--	--	--
g10095 : g15888	-0.680186	-2.42974	1.06937	15.4339	-0.932644	0.384153	0.737532	-6.12845	induced_vs_uninduced	complete	6	t24
g9125	0.345319	-0.547807	1.23845	20.5524	0.927519	0.386617	0.737532	-6.1332	induced_vs_uninduced	complete	6	t24	g9125	268	3080	+	OJT12984.1	Trehalase [Trametes pubescens]	TREH, treA, treF	alpha,alpha-trehalase	EC:3.2.1.28	ko00500 Starch and sucrose metabolism;	GO:0003824	catalytic activity	gnl|CDD|228550	KOG0602, KOG0602, KOG0602, Neutral trehalase [Carbohydrate transport and metabolism].	AGM46811.1	alpha,alpha-trehalase (EC 3.2.1.28).
g8709	-0.946241	-3.41423	1.52174	17.8482	-0.91976	0.390371	0.737532	-6.14036	induced_vs_uninduced	complete	6	t24	g8709	5130	5583	-	XP_008033450.1	riboflavin-aldehyde forming enzyme [Trametes versicolor FP-101664 SS1]	--	--	--	--	--	--	--	--	--	--	--
g4651	0.798694	-1.30803	2.90542	15.1251	0.909469	0.395391	0.737532	-6.14978	induced_vs_uninduced	complete	6	t24	g4651	775	2372	-	TBU46272.1	pectin lyase-like protein [Dichomitus squalens]	E3.1.1.11	pectinesterase	EC:3.1.1.11	ko00040 Pentose and glucuronate interconversions;	GO:0030599	pectinesterase activity	--	--	CCT65443.1	pectin methylesterase (EC 3.1.1.11).
g8249	0.308539	-0.506407	1.12348	16.819	0.90823	0.395999	0.737532	-6.15091	induced_vs_uninduced	complete	6	t24	g8249	6975	8677	+	XP_008034647.1	hypothetical protein TRAVEDRAFT_161917 [Trametes versicolor FP-101664 SS1]	mmuM, BHMT2	homocysteine S-methyltransferase	EC:2.1.1.10	ko00270 Cysteine and methionine metabolism;	--	--	gnl|CDD|232222	KOG4293, KOG4293, KOG4293, Predicted membrane protein, contains DoH and Cytochrome b-561/ferric reductase transmembrane domains [Signal transduction mechanisms].	--	--	--
g2366	0.451502	-0.760005	1.66301	13.2662	0.894023	0.403018	0.737532	-6.16376	induced_vs_uninduced	complete	6	t24	g2366	4883	9159	+	RPD63079.1	beta-glucosidase [Lentinus tigrinus ALCF2SS1-6]	bglX	beta-glucosidase	EC:3.2.1.21	ko00460 Cyanoamino acid metabolism;ko00500 Starch and sucrose metabolism;ko00940 Phenylpropanoid biosynthesis;	GO:0004553	hydrolase activity, hydrolyzing O-glycosyl compounds	--	--	AAC26489.1	Modules of approx. 40 residues found almost exclusively in fungi. The cellulose-binding function has been demonstrated in many cases, and appears to be mediated by three aromatic residues separated by about 10.4 angstrom and which form a flat surface. The only non-fungal occurence of CBM1 is in an algal non-hydrolytic polysaccharide-binding protein which is composed of four repeated CBM1 modules.…	Previously known as cellulose-binding domain family I (CBD I).
g9652	-0.691239	-2.54839	1.16591	12.941	-0.892888	0.403583	0.737532	-6.16478	induced_vs_uninduced	complete	6	t24	g9652	7004	7946	+	KZT05612.1	14-3-3 protein [Laetiporus sulphureus 93-53]	YWHAE	14-3-3 protein epsilon	--	ko04011 MAPK signaling pathway - yeast;ko04110 Cell cycle;ko04114 Oocyte meiosis;ko04151 PI3K-Akt signaling pathway;ko04390 Hippo signaling pathway;ko04391 Hippo signaling pathway - fly;ko04722 Neurotrophin signaling pathway;ko05169 Epstein-Barr virus infection;ko05203 Viral carcinogenesis;	GO:0019904	protein domain specific binding	gnl|CDD|228787	KOG0841, KOG0841, KOG0841, Multifunctional chaperone (14-3-3 family) [Posttranslational modification, protein turnover, chaperones].	--	--	--
g4896	0.348039	-0.595617	1.2917	16.2624	0.884768	0.40764	0.737532	-6.17205	induced_vs_uninduced	complete	6	t24	g4896	10290	13857	+	XP_008032441.1	glycoside hydrolase [Trametes versicolor FP-101664 SS1]	E3.2.1.25, MANBA, manB	beta-mannosidase	EC:3.2.1.25	ko00511 Other glycan degradation;ko04142 Lysosome;	--	--	gnl|CDD|230169	KOG2230, KOG2230, KOG2230, Predicted beta-mannosidase [Carbohydrate transport and metabolism].	BAE57065.1	beta-galactosidase (EC 3.2.1.23) ; beta-mannosidase (EC 3.2.1.25); beta-glucuronidase (EC 3.2.1.31); mannosylglycoprotein endo-beta-mannosidase (EC 3.2.1.152); exo-beta-glucosaminidase (EC 3.2.1.165)
g7816	0.402234	-0.689574	1.49404	12.1894	0.883786	0.408133	0.737532	-6.17293	induced_vs_uninduced	complete	6	t24	g7816	1862	3599	+	XP_008032364.1	hypothetical protein TRAVEDRAFT_55231 [Trametes versicolor FP-101664 SS1]	E3.2.1.4	endoglucanase	EC:3.2.1.4	ko00500 Starch and sucrose metabolism;	GO:0004553	hydrolase activity, hydrolyzing O-glycosyl compounds	--	--	AAU12275.2	Modules of approx. 40 residues found almost exclusively in fungi. The cellulose-binding function has been demonstrated in many cases, and appears to be mediated by three aromatic residues separated by about 10.4 angstrom and which form a flat surface. The only non-fungal occurence of CBM1 is in an algal non-hydrolytic polysaccharide-binding protein which is composed of four repeated CBM1 modules.…	Previously known as cellulose-binding domain family I (CBD I).
g4292	0.440634	-0.764223	1.64549	16.1726	0.877319	0.411388	0.737532	-6.17868	induced_vs_uninduced	complete	6	t24	g4292	47472	48246	-	OJT04207.1	hypothetical protein TRAPUB_5084 [Trametes pubescens]	--	--	--	--	--	--	--	--	--	--	--
g10123	-0.60002	-2.25898	1.05894	18.0236	-0.867649	0.416292	0.737532	-6.18721	induced_vs_uninduced	complete	6	t24	g10123	8957	10841	+	XP_008033141.1	alpha-galactosidase [Trametes versicolor FP-101664 SS1]	E3.2.1.22B, galA, rafA	alpha-galactosidase	EC:3.2.1.22	ko00052 Galactose metabolism;ko00561 Glycerolipid metabolism;ko00600 Sphingolipid metabolism;ko00603 Glycosphingolipid biosynthesis - globo and isoglobo series;	GO:0003824	catalytic activity	gnl|CDD|230305	KOG2366, KOG2366, KOG2366, Alpha-D-galactosidase (melibiase) [Carbohydrate transport and metabolism].	AAG24510.1	alpha-galactosidase (EC 3.2.1.22); alpha-N-acetylgalactosaminidase (EC 3.2.1.49); isomalto-dextranase (EC 3.2.1.94); beta-L-arabinopyranosidase (EC 3.2.1.88)	Mechanistic commonality with family GH36 demonstrated by Comfort et al. (2007) Biochemistry 46:3319-3330 (PMID: 17323919).
g9998	0.332702	-0.590428	1.25583	16.0383	0.864584	0.417856	0.737532	-6.1899	induced_vs_uninduced	complete	6	t24	g9998	20590	21171	+	XP_008042803.1	hypothetical protein TRAVEDRAFT_52018 [Trametes versicolor FP-101664 SS1]	--	--	--	--	--	--	--	--	--	--	--
g9297	0.323081	-0.574395	1.22056	23.8748	0.863581	0.418368	0.737532	-6.19078	induced_vs_uninduced	complete	6	t24	g9297	20559	22554	-	AAM18407.1	laccase 2 [Trametes pubescens]	FET3_5	iron transport multicopper oxidase	--		GO:0005507	copper ion binding	gnl|CDD|229205	KOG1263, KOG1263, KOG1263, Multicopper oxidases [Secondary metabolites biosynthesis, transport and catabolism].	BAA22153.1
g6130	0.453149	-0.813728	1.72003	15.5514	0.858068	0.421193	0.737532	-6.19559	induced_vs_uninduced	complete	6	t24	g6130	11399	13124	-	XP_008034329.1	hypothetical protein TRAVEDRAFT_141481 [Trametes versicolor FP-101664 SS1]	INV, sacA	beta-fructofuranosidase	EC:3.2.1.26	ko00052 Galactose metabolism;ko00500 Starch and sucrose metabolism;	GO:0004553	hydrolase activity, hydrolyzing O-glycosyl compounds	gnl|CDD|228177	KOG0228, KOG0228, KOG0228, Beta-fructofuranosidase (invertase) [Carbohydrate transport and metabolism].	CCT67704.1	invertase (EC 3.2.1.26); endo-inulinase (EC 3.2.1.7); beta-2,6-fructan 6-levanbiohydrolase (EC 3.2.1.64); endo-levanase (EC 3.2.1.65); exo-inulinase (EC 3.2.1.80); fructan beta-(2,1)-fructosidase/1-exohydrolase (EC 3.2.1.153); fructan beta-(2,6)-fructosidase/6-exohydrolase (EC 3.2.1.154); sucrose:sucrose 1-fructosyltransferase (EC 2.4.1.99); fructan:fructan 1-fructosyltransferase (EC 2.4.1.100); …
g12745	0.704955	-1.26704	2.67695	16.9047	0.857574	0.421447	0.737532	-6.19602	induced_vs_uninduced	complete	6	t24	g12745	3850	6425	-	OSC99159.1	glycoside hydrolase family 125 protein [Trametes coccinea BRFM310]	K09704	uncharacterized protein	--		GO:0003824	catalytic activity	--	--	CCT70783.1	exo-alpha-1,6-mannosidase (EC 3.2.1.-)	Created after Gregg, Zandberg, Hehemann, Whitworth, Deng, Vocadlo Boraston (2011) J. Biol. Chem., in press
g2789	-0.401053	-1.53931	0.737201	13.7242	-0.845235	0.427823	0.743381	-6.2067	induced_vs_uninduced	complete	6	t24	g2789	1	3401	-	CDO69459.1	hypothetical protein BN946_scf184817.g19 [Trametes cinnabarina]	IMPDH, guaB	IMP dehydrogenase	EC:1.1.1.205	ko00230 Purine metabolism;ko00983 Drug metabolism - other enzymes;	GO:0003824	catalytic activity	gnl|CDD|230489	KOG2550, KOG2550, KOG2550, IMP dehydrogenase/GMP reductase [Nucleotide transport and metabolism].	BAO79521.2	Modules of approx. 40 residues found almost exclusively in fungi. The cellulose-binding function has been demonstrated in many cases, and appears to be mediated by three aromatic residues separated by about 10.4 angstrom and which form a flat surface. The only non-fungal occurence of CBM1 is in an algal non-hydrolytic polysaccharide-binding protein which is composed of four repeated CBM1 modules.…	Previously known as cellulose-binding domain family I (CBD I).
g4073	-0.393834	-1.52336	0.735688	20.9214	-0.836437	0.432412	0.746063	-6.21424	induced_vs_uninduced	complete	6	t24	g4073	4171	4786	-	XP_008045234.1	hypothetical protein TRAVEDRAFT_32323 [Trametes versicolor FP-101664 SS1]	--	--	--	--	--	--	--	--	--	--	--
g8041	-0.379399	-1.4781	0.719307	17.4714	-0.82838	0.436646	0.748099	-6.22109	induced_vs_uninduced	complete	6	t24	g8041	29066	32643	+	XP_008040464.1	Bicupin oxalate decarboxylase/oxidase [Trametes versicolor FP-101664 SS1]	oxdD	oxalate decarboxylase	EC:4.1.1.2	ko00630 Glyoxylate and dicarboxylate metabolism;	GO:0033609	oxalate metabolic process	gnl|CDD|228159	KOG0210, KOG0210, KOG0210, P-type ATPase [Inorganic ion transport and metabolism].	--	--	--
g12025	-0.349236	-1.3707	0.672226	21.0388	-0.820185	0.440982	0.749218	-6.228	induced_vs_uninduced	complete	6	t24	g12025	1918	2579	-	OJT11104.1	hypothetical protein TRAPUB_12388 [Trametes pubescens]	--	--	--	--	--	--	--	--	--	--	--
g11749	0.381678	-0.746764	1.51012	15.9087	0.811396	0.445666	0.749218	-6.23535	induced_vs_uninduced	complete	6	t24	g11749	1747	2568	-	XP_008031969.1	hypothetical protein TRAVEDRAFT_33189 [Trametes versicolor FP-101664 SS1]	E3.2.1.14	chitinase	EC:3.2.1.14	ko00520 Amino sugar and nucleotide sugar metabolism;	--	--	--	--	--	--	--
g7373	0.507252	-0.995243	2.00975	14.533	0.809889	0.446473	0.749218	-6.2366	induced_vs_uninduced	complete	6	t24	g7373	38276	43708	-	XP_008043180.1	hypothetical protein TRAVEDRAFT_173577 [Trametes versicolor FP-101664 SS1]	CARNMT1	carnosine N-methyltransferase	EC:2.1.1.22	ko00340 Histidine metabolism;	GO:0009166	nucleotide catabolic process	gnl|CDD|232348	KOG4419, KOG4419, KOG4419, 5' nucleotidase [Nucleotide transport and metabolism].	--	--	--
g5703	-0.649259	-2.60359	1.30507	16.1492	-0.796958	0.453438	0.755554	-6.24729	induced_vs_uninduced	complete	6	t24	g5703	13005	15040	-	XP_008032824.1	phosphoglycerate mutase-like protein [Trametes versicolor FP-101664 SS1]	E3.1.3.8	3-phytase	EC:3.1.3.8	ko00562 Inositol phosphate metabolism;	--	--	gnl|CDD|229324	KOG1382, KOG1382, KOG1382, Multiple inositol polyphosphate phosphatase [General function prediction only].	--	--	--
g12925	0.570194	-1.15928	2.29967	15.6508	0.790903	0.456725	0.755554	-6.25224	induced_vs_uninduced	complete	6	t24	g12925	1557	3120	-	OJT05359.1	Cell wall protein PRY3 [Trametes pubescens]	RPB1, POLR2A	DNA-directed RNA polymerase II subunit RPB1	EC:2.7.7.6	ko00230 Purine metabolism;ko00240 Pyrimidine metabolism;ko03020 RNA polymerase;ko05016 Huntington's disease;ko05168 Herpes simplex infection;ko05169 Epstein-Barr virus infection;	--	--	gnl|CDD|230955	KOG3017, KOG3017, KOG3017, Defense-related protein containing SCP domain [Function unknown].	--	--	--
g4609	0.486196	-0.998048	1.97044	19.9436	0.785816	0.4595	0.755554	-6.25638	induced_vs_uninduced	complete	6	t24	g4609	4268	5038	+	OJT10166.1	WSC domain-containing protein [Trametes pubescens]	CHST15	N-acetylgalactosamine 4-sulfate 6-O-sulfotransferase	EC:2.8.2.33	ko00532 Glycosaminoglycan biosynthesis - chondroitin sulfate / dermatan sulfate;	--	--	gnl|CDD|232087	KOG4157, KOG4157, KOG4157, beta-1,6-N-acetylglucosaminyltransferase, contains WSC domain [Carbohydrate transport and metabolism, Posttranslational modification, protein turnover, chaperones].	CCA72850.1	Modules of approx. 50 residues found attached to various enzymes from families GH18, GH19, GH23, GH24, GH25 and GH73, i.e. enzymes cleaving either chitin or peptidoglycan. Binding to chitopentaose demonstrated in the case of Pteris ryukyuensis chitinase A [Ohnuma T et al. (2008) J. Biol. Chem. 283:5178-87 (PMID: 18083709)]. CBM50 modules are also found in a multitude of other enzymes targeting th…	Also known as LysM domains
g14669	0.393479	-0.848977	1.63593	16.4235	0.759724	0.473916	0.764169	-6.27725	induced_vs_uninduced	complete	6	t24	g14669	1	646	+	OJT07403.1	hypothetical protein TRAPUB_1723 [Trametes pubescens]	--	--	--	--	--	--	--	--	AIC33782.1	mannosyl-oligosaccharide alpha-1,2-mannosidase (EC 3.2.1.113); mannosyl-oligosaccharide alpha-1,3-mannosidase (EC 3.2.1.-);	Asp
g6908	0.295444	-0.643179	1.23407	21.7269	0.755091	0.476508	0.764169	-6.28089	induced_vs_uninduced	complete	6	t24	g6908	9362	11495	+	OJT07649.1	Beta-glucuronidase [Trametes pubescens]	--	--	--	--	--	--	--	--	CAK41913.1	beta-glucuronidase (EC 3.2.1.31); beta-4-O-methyl-glucuronidase (EC 3.2.1.-); heparanase (EC 3.2.1.-); baicalin beta-glucuronidase (EC 3.2.1.167)
g7225	0.305289	-0.664721	1.2753	22.4921	0.755005	0.476555	0.764169	-6.28096	induced_vs_uninduced	complete	6	t24	g7225	10284	12993	-	XP_008035373.1	tripeptidyl peptidase A [Trametes versicolor FP-101664 SS1]	TPP1, CLN2	tripeptidyl-peptidase I	EC:3.4.14.9	ko04142 Lysosome;	GO:0004252	serine-type endopeptidase activity	--	--	--	--	--
g10499	-0.429367	-1.80043	0.941691	19.8462	-0.751256	0.47866	0.764169	-6.28389	induced_vs_uninduced	complete	6	t24	g10499	1	1595	-	OJT13117.1	Tripeptidyl-peptidase sed3 [Trametes pubescens]	TPP1, CLN2	tripeptidyl-peptidase I	EC:3.4.14.9	ko04142 Lysosome;	GO:0004252	serine-type endopeptidase activity	--	--	--	--	--
g9230	0.371461	-0.828451	1.57137	21.3579	0.742641	0.483519	0.764169	-6.29059	induced_vs_uninduced	complete	6	t24	g9230	6977	12181	+	OJT08430.1	hypothetical protein TRAPUB_613 [Trametes pubescens]	E3.1.27.1	ribonuclease T2	EC:3.1.27.1		GO:0003723	RNA binding	gnl|CDD|230393	KOG2454, KOG2454, KOG2454, Betaine aldehyde dehydrogenase [Energy production and conversion].	--	--	--
g8216	-0.26509	-1.12441	0.594229	22.616	-0.740038	0.484995	0.764169	-6.2926	induced_vs_uninduced	complete	6	t24	g8216	10624	15664	+	XP_008043737.1	hypothetical protein TRAVEDRAFT_154838 [Trametes versicolor FP-101664 SS1]	--	--	--	--	--	--	--	--	--	--	--
g3928	-0.507215	-2.15761	1.14318	15.4137	-0.737258	0.486573	0.764169	-6.29475	induced_vs_uninduced	complete	6	t24	g3928	16331	16940	+	XP_008045113.1	hypothetical protein TRAVEDRAFT_136429 [Trametes versicolor FP-101664 SS1]	--	--	--	--	--	--	--	--	--	--	--
g16205	-0.531483	-2.32234	1.25937	16.7681	-0.711942	0.501106	0.78198	-6.31393	induced_vs_uninduced	complete	6	t24	g16205	1	576	+	XP_008034255.1	family S53 protease [Trametes versicolor FP-101664 SS1]	TPP1, CLN2	tripeptidyl-peptidase I	EC:3.4.14.9	ko04142 Lysosome;	GO:0008236	serine-type peptidase activity	--	--	--	--	--
g5622	-0.386425	-1.70352	0.930672	12.4204	-0.703821	0.505828	0.784353	-6.31997	induced_vs_uninduced	complete	6	t24	g5622	2670	6329	-	XP_008035547.1	AFG1-like ATPase [Trametes versicolor FP-101664 SS1]	AFG1, LACE1	peroxisome-assembly ATPase	EC:3.6.4.7		GO:0005524	ATP binding	gnl|CDD|230322	KOG2383, KOG2383, KOG2383, Predicted ATPase [General function prediction only].	AAQ77827.1	endo-beta-1,4-galactanase (EC 3.2.1.89).
g4342	-0.402463	-1.80284	0.997914	13.7647	-0.689439	0.514261	0.792415	-6.3305	induced_vs_uninduced	complete	6	t24	g4342	7646	11524	-	OJT03499.1	Periplasmic beta-glucosidase [Trametes pubescens]	bglX	beta-glucosidase	EC:3.2.1.21	ko00460 Cyanoamino acid metabolism;ko00500 Starch and sucrose metabolism;ko00940 Phenylpropanoid biosynthesis;	GO:0004553	hydrolase activity, hydrolyzing O-glycosyl compounds	--	--	CCA66712.1	beta-glucosidase (EC 3.2.1.21); xylan 1,4-beta-xylosidase (EC 3.2.1.37); beta-N-acetylhexosaminidase (EC 3.2.1.52); glucan 1,3-beta-glucosidase (EC 3.2.1.58); glucan 1,4-beta-glucosidase (EC 3.2.1.74); exo-1,3-1,4-glucanase (EC 3.2.1.-); alphalpha-L-arabinofuranosidase (EC 3.2.1.55).
g10887	-0.328792	-1.50295	0.845368	14.0504	-0.671753	0.524757	0.803098	-6.34321	induced_vs_uninduced	complete	6	t24	g10887	5386	6905	-	XP_008038921.1	glycoside hydrolase family 18 protein [Trametes versicolor FP-101664 SS1]	--	--	--	--	GO:0004553	hydrolase activity, hydrolyzing O-glycosyl compounds	--	--	BAH80444.1	chitinase (EC 3.2.1.14); endo-beta-N-acetylglucosaminidase (EC 3.2.1.96); xylanase inhibitor; concanavalin B; narbonin	Contains chitinases of classes III and V. Contains non-catalytic proteins such as xylanase inhibitor; concanavalin B; narbonin
g1140	-0.361326	-1.66135	0.938698	23.664	-0.666749	0.52775	0.803098	-6.34675	induced_vs_uninduced	complete	6	t24	g1140	9457	11389	-	OJT13160.1	Manganese peroxidase 3 [Trametes pubescens]	mpn	manganese peroxidase	EC:1.11.1.13		GO:0004601	peroxidase activity	--	--	AEX01145.1
g8776	0.285511	-0.816121	1.38714	20.5223	0.621729	0.555169	0.835025	-6.37757	induced_vs_uninduced	complete	6	t24	g8776	1102	4596	+	OSD03933.1	glycoside hydrolase family 17 protein [Trametes coccinea BRFM310]	--	--	--	--	--	--	--	--	CAB85687.1	glucan endo-1,3-beta-glucosidase (EC 3.2.1.39); glucan 1,3-beta-glucosidase (EC 3.2.1.58); licheninase (EC 3.2.1.73); beta-1,3-glucanosyltransglycosylase (EC 2.4.1.-).
g1747	0.257281	-0.736405	1.25097	18.9586	0.621117	0.555547	0.835025	-6.37798	induced_vs_uninduced	complete	6	t24	g1747	24718	26428	-	OJT14643.1	Aldose 1-epimerase [Trametes pubescens]	galM, GALM	aldose 1-epimerase	EC:5.1.3.3	ko00010 Glycolysis / Gluconeogenesis;ko00052 Galactose metabolism;	GO:0003824	catalytic activity	gnl|CDD|229545	KOG1604, KOG1604, KOG1604, Predicted mutarotase [Carbohydrate transport and metabolism].	--	--	--
g1555	0.474991	-1.40095	2.35093	18.5031	0.60741	0.564068	0.842663	-6.38698	induced_vs_uninduced	complete	6	t24	g1555	2610	3767	+	XP_008043642.1	hypothetical protein TRAVEDRAFT_66895 [Trametes versicolor FP-101664 SS1]	--	--	--	--	--	--	--	--	--	--	--
g6401	0.404989	-1.21793	2.0279	14.6223	0.598634	0.569565	0.845717	-6.39265	induced_vs_uninduced	complete	6	t24	g6401	1236	3197	-	XP_008035004.1	hypothetical protein TRAVEDRAFT_44227 [Trametes versicolor FP-101664 SS1]	--	--	--	--	--	--	--	--	CBX90574.1	4-O-methyl-glucuronoyl methylesterase (EC 3.1.1.-)	Formerly known as X100 modules; Created following a paper by Xin-Liang Li et al. (2007) FEBS Letters 581(21):4029-35 (PMID: 17678650).
g11478	-0.243497	-1.23942	0.752428	20.5228	-0.586519	0.577205	0.846885	-6.40035	induced_vs_uninduced	complete	6	t24	g11478	4393	7069	+	XP_008039377.1	Dyp-type peroxidase [Trametes versicolor FP-101664 SS1]	--	--	--	--	GO:0004601	peroxidase activity	--	--	--	--	--
g7466	0.285517	-0.88246	1.45349	14.8957	0.586424	0.577265	0.846885	-6.40041	induced_vs_uninduced	complete	6	t24	g7466	13470	15837	-	XP_008034726.1	glycoside hydrolase family 18 protein [Trametes versicolor FP-101664 SS1]	E3.2.1.14	chitinase	EC:3.2.1.14	ko00520 Amino sugar and nucleotide sugar metabolism;	GO:0004553	hydrolase activity, hydrolyzing O-glycosyl compounds	gnl|CDD|230745	KOG2806, KOG2806, KOG2806, Chitinase [Carbohydrate transport and metabolism].	CDZ96766.1	chitinase (EC 3.2.1.14); endo-beta-N-acetylglucosaminidase (EC 3.2.1.96); xylanase inhibitor; concanavalin B; narbonin	Contains chitinases of classes III and V. Contains non-catalytic proteins such as xylanase inhibitor; concanavalin B; narbonin
g7002	0.989288	-3.35282	5.33139	17.2225	0.546559	0.602823	0.874477	-6.42474	induced_vs_uninduced	complete	6	t24	g7002	10809	11930	-	XP_008037849.1	hypothetical protein TRAVEDRAFT_147588 [Trametes versicolor FP-101664 SS1]	--	--	--	--	--	--	--	--	--	--	--
g5280	0.19327	-0.671994	1.05853	13.6148	0.535834	0.609807	0.874477	-6.43103	induced_vs_uninduced	complete	6	t24	g5280	21367	25422	+	XP_008044842.1	hypothetical protein TRAVEDRAFT_75316 [Trametes versicolor FP-101664 SS1]	lacZ	beta-galactosidase	EC:3.2.1.23	ko00052 Galactose metabolism;ko00511 Other glycan degradation;ko00600 Sphingolipid metabolism;	GO:0004553	hydrolase activity, hydrolyzing O-glycosyl compounds	gnl|CDD|228445	KOG0496, KOG0496, KOG0496, Beta-galactosidase [Carbohydrate transport and metabolism].	CCA70454.1	beta-galactosidase (EC 3.2.1.23); exo-beta-glucosaminidase (EC 3.2.1.165)
g16506	0.233308	-0.811402	1.27802	14.0377	0.535734	0.609872	0.874477	-6.43108	induced_vs_uninduced	complete	6	t24	g16506	1	550	+	XP_008039806.1	alpha/beta-hydrolase [Trametes versicolor FP-101664 SS1]	KEX1	carboxypeptidase D	EC:3.4.16.6		GO:0004185	serine-type carboxypeptidase activity	gnl|CDD|229224	KOG1282, KOG1282, KOG1282, Serine carboxypeptidases (lysosomal cathepsin A) [Amino acid transport and metabolism, Posttranslational modification, protein turnover, chaperones].	--	--	--
g1731	-0.22862	-1.26832	0.811079	16.6945	-0.527499	0.615265	0.874477	-6.43583	induced_vs_uninduced	complete	6	t24	g1731	24240	28455	+	XP_008034350.1	family S53 protease [Trametes versicolor FP-101664 SS1]	TPP1, CLN2	tripeptidyl-peptidase I	EC:3.4.14.9	ko04142 Lysosome;	GO:0004252	serine-type endopeptidase activity	gnl|CDD|232497	KOG4569, KOG4569, KOG4569, Predicted lipase [Lipid transport and metabolism].	--	--	--
g12095	0.173991	-0.624031	0.972013	21.8103	0.52303	0.618202	0.874477	-6.43838	induced_vs_uninduced	complete	6	t24	g12095	415	2362	+	OJT01601.1	Crystal protein [Trametes pubescens]	BCHE	cholinesterase	EC:3.1.1.8		--	--	gnl|CDD|232318	KOG4389, KOG4389, KOG4389, Acetylcholinesterase/Butyrylcholinesterase [Signal transduction mechanisms].	--	--	--
g6399	0.207226	-0.747912	1.16236	19.2508	0.520466	0.619891	0.874477	-6.43983	induced_vs_uninduced	complete	6	t24	g6399	19957	22459	-	ALT22026.1	laccase C [Trametes ochracea]	FET3_5	iron transport multicopper oxidase	--		GO:0005507	copper ion binding	gnl|CDD|229205	KOG1263, KOG1263, KOG1263, Multicopper oxidases [Secondary metabolites biosynthesis, transport and catabolism].	ALT22026.1
g10077	-0.228425	-1.28487	0.828015	22.9403	-0.518697	0.621057	0.874477	-6.44083	induced_vs_uninduced	complete	6	t24	g10077	29920	32329	-	OJT02348.1	hypothetical protein TRAPUB_7131 [Trametes pubescens]	MAN1	mannosyl-oligosaccharide alpha-1,2-mannosidase	EC:3.2.1.113	ko00510 N-Glycan biosynthesis;ko00513 Various types of N-glycan biosynthesis;ko04141 Protein processing in endoplasmic reticulum;	GO:0003824	catalytic activity	gnl|CDD|230370	KOG2431, KOG2431, KOG2431, 1, 2-alpha-mannosidase [Carbohydrate transport and metabolism].	AME15770.1	alpha-mannosidase (EC 3.2.1.113)
g4869	1.6481	-6.16902	9.46523	9.95642	0.505769	0.629618	0.877956	-6.44802	induced_vs_uninduced	complete	6	t24	g4869	4335	6566	-	TBU30947.1	heat shock protein 70 [Dichomitus squalens]	HSPA5, BIP	heat shock 70kDa protein 5	--	ko03060 Protein export;ko04141 Protein processing in endoplasmic reticulum;ko04918 Thyroid hormone synthesis;ko05020 Prion diseases;	--	--	gnl|CDD|228051	KOG0100, KOG0100, KOG0100, Molecular chaperones GRP78/BiP/KAR2, HSP70 superfamily [Posttranslational modification, protein turnover, chaperones].	CUI24525.1	chitinase (EC 3.2.1.14).	Contains chitinases of classes I, II, and IV.
g10888	-0.317814	-1.83008	1.19445	14.3243	-0.504149	0.630695	0.877956	-6.44891	induced_vs_uninduced	complete	6	t24	g10888	8300	9890	-	XP_008038395.1	glycoside hydrolase [Trametes versicolor FP-101664 SS1]	--	--	--	--	GO:0004553	hydrolase activity, hydrolyzing O-glycosyl compounds	--	--	BAH80444.1	chitinase (EC 3.2.1.14); endo-beta-N-acetylglucosaminidase (EC 3.2.1.96); xylanase inhibitor; concanavalin B; narbonin	Contains chitinases of classes III and V. Contains non-catalytic proteins such as xylanase inhibitor; concanavalin B; narbonin
g2660	0.25182	-0.976417	1.48006	17.3175	0.491838	0.638913	0.884371	-6.45559	induced_vs_uninduced	complete	6	t24	g2660	20144	22066	-	XP_008040644.1	amine oxidase [Trametes versicolor FP-101664 SS1]	MPAO, PAO1	polyamine oxidase	EC:1.5.3.14 1.5.3.16	ko00330 Arginine and proline metabolism;ko00410 beta-Alanine metabolism;	GO:0016491	oxidoreductase activity	gnl|CDD|227980	KOG0029, KOG0029, KOG0029, Amine oxidase [Secondary metabolites biosynthesis, transport and catabolism].	--	--	--
g5067	-0.2097	-1.26741	0.848007	18.9188	-0.475607	0.649832	0.887399	-6.46417	induced_vs_uninduced	complete	6	t24	g5067	37039	39381	+	OJT02279.1	Pyranose dehydrogenase 1 [Trametes pubescens]	betA, CHDH	choline dehydrogenase	EC:1.1.99.1	ko00260 Glycine, serine and threonine metabolism;	GO:0016614	oxidoreductase activity, acting on CH-OH group of donors	gnl|CDD|229180	KOG1238, KOG1238, KOG1238, Glucose dehydrogenase/choline dehydrogenase/mandelonitrile lyase (GMC oxidoreductase family) [General function prediction only].	ALJ82906.1
g12096	0.158338	-0.641077	0.957752	15.2172	0.475147	0.650143	0.887399	-6.46441	induced_vs_uninduced	complete	6	t24	g12096	1	582	+	XP_008037943.1	hypothetical protein TRAVEDRAFT_121678 [Trametes versicolor FP-101664 SS1]	--	--	--	--	--	--	--	--	--	--	--
g12201	0.314839	-1.28379	1.91346	16.1187	0.47245	0.651967	0.887399	-6.4658	induced_vs_uninduced	complete	6	t24	g12201	11019	14354	-	XP_008043746.1	FAD-binding domain-containing protein [Trametes versicolor FP-101664 SS1]	E3.5.5.1	nitrilase	EC:3.5.5.1	ko00380 Tryptophan metabolism;ko00460 Cyanoamino acid metabolism;ko00627 Aminobenzoate degradation;ko00643 Styrene degradation;ko00910 Nitrogen metabolism;	GO:0016491	oxidoreductase activity	--	--	AGF59508.1
g5473	0.661957	-2.82717	4.15108	12.7203	0.455122	0.663747	0.898442	-6.4746	induced_vs_uninduced	complete	6	t24	g5473	31044	32258	+	OJT10021.1	Ribonuclease T2 [Trametes pubescens]	E3.1.27.1	ribonuclease T2	EC:3.1.27.1		GO:0003723	RNA binding	gnl|CDD|229583	KOG1642, KOG1642, KOG1642, Ribonuclease, T2 family [RNA processing and modification].	--	--	--
g1517	-0.294101	-1.8757	1.2875	12.2088	-0.446083	0.669934	0.900782	-6.47907	induced_vs_uninduced	complete	6	t24	g1517	16980	17565	-	OJT12816.1	hypothetical protein TRAPUB_10651 [Trametes pubescens]	--	--	--	--	--	--	--	--	--	--	--
g3439	-0.237983	-1.54561	1.06964	18.0608	-0.436595	0.676458	0.900782	-6.48367	induced_vs_uninduced	complete	6	t24	g3439	9536	11231	+	XP_008038594.1	hypothetical protein TRAVEDRAFT_148335 [Trametes versicolor FP-101664 SS1]	--	--	--	--	GO:0005515	protein binding	--	--	--	--	--
g4006	0.210923	-0.961238	1.38308	18.2027	0.43167	0.679856	0.900782	-6.48602	induced_vs_uninduced	complete	6	t24	g4006	28930	31024	-	OSD00999.1	FAD-binding domain-containing protein [Trametes coccinea BRFM310]	CKX	cytokinin dehydrogenase	EC:1.5.99.12	ko00908 Zeatin biosynthesis;	GO:0016491	oxidoreductase activity	--	--	AMY09233.1
g4768	-0.164157	-1.07742	0.749107	17.079	-0.431198	0.680182	0.900782	-6.48624	induced_vs_uninduced	complete	6	t24	g4768	26205	28936	-	OJT07842.1	Peptide-N4-(N-acetyl-beta-glucosaminyl)asparagine amidase A [Trametes pubescens]	hemE, UROD	uroporphyrinogen decarboxylase	EC:4.1.1.37	ko00860 Porphyrin and chlorophyll metabolism;	--	--	--	--	--	--	--
g9996	0.748665	-3.49872	4.99605	15.1713	0.422844	0.685966	0.903558	-6.49017	induced_vs_uninduced	complete	6	t24	g9996	18177	18750	-	XP_008042803.1	hypothetical protein TRAVEDRAFT_52018 [Trametes versicolor FP-101664 SS1]	--	--	--	--	--	--	--	--	--	--	--
g6525	-0.209804	-1.44001	1.0204	23.519	-0.409122	0.695518	0.910545	-6.49646	induced_vs_uninduced	complete	6	t24	g6525	17505	18905	-	OJT13094.1	Manganese peroxidase 3 [Trametes pubescens]	mpn	manganese peroxidase	EC:1.11.1.13		GO:0004601	peroxidase activity	--	--	AAT90348.1
g316	-0.1438	-1.00261	0.715008	17.6853	-0.401678	0.700724	0.910545	-6.49979	induced_vs_uninduced	complete	6	t24	g316	4333	6181	-	OJT10320.1	hypothetical protein TRAPUB_13188 [Trametes pubescens]	GLX	glyoxal/methylglyoxal oxidase	EC:1.2.3.15		--	--	--	--	EIW62408.1
g16177	0.22229	-1.11332	1.5579	15.094	0.399259	0.70242	0.910545	-6.50086	induced_vs_uninduced	complete	6	t24	g16177	1	816	-	XP_008039088.1	hypothetical protein TRAVEDRAFT_29347 [Trametes versicolor FP-101664 SS1]	--	--	--	--	--	--	--	--	CCA67406.1	Modules of approx. 150 residues which always appear as a threefold internal repeat. The only apparent exception to this, xylanase II of Actinomadura sp. FC7 (GenBank U08894), is in fact not completely sequenced. These modules were first identified in several plant lectins such as ricin or agglutinin of Ricinus communis which bind galactose residues. The three-dimensional structure of a plant lect…	Previously known as cellulose-binding domain family XIII (CBD XIII).
g6207	0.394028	-2.13804	2.9261	11.8609	0.373307	0.720728	0.929359	-6.51194	induced_vs_uninduced	complete	6	t24	g6207	12217	13493	-	XP_008032702.1	peptidyl-Lys metalloendopeptidase [Trametes versicolor FP-101664 SS1]	MEP	peptidyl-Lys metalloendopeptidase	EC:3.4.24.20		GO:0004222	metalloendopeptidase activity	--	--	--	--	--
g3023	0.278261	-1.5854	2.14192	18.3131	0.35818	0.731492	0.938055	-6.51808	induced_vs_uninduced	complete	6	t24	g3023	12498	12906	-	XP_008042083.1	hypothetical protein TRAVEDRAFT_51486 [Trametes versicolor FP-101664 SS1]	--	--	--	--	--	--	--	--	--	--	--
g11684	0.111626	-0.646771	0.870023	15.5946	0.35309	0.735129	0.938055	-6.52008	induced_vs_uninduced	complete	6	t24	g11684	1	2842	-	OJT02735.1	Beta-hexosaminidase [Trametes pubescens]	HEXA_B	hexosaminidase	EC:3.2.1.52	ko00511 Other glycan degradation;ko00513 Various types of N-glycan biosynthesis;ko00520 Amino sugar and nucleotide sugar metabolism;ko00531 Glycosaminoglycan degradation;ko00603 Glycosphingolipid biosynthesis - globo and isoglobo series;ko00604 Glycosphingolipid biosynthesis - ganglio series;ko04142 Lysosome;	GO:0004553	hydrolase activity, hydrolyzing O-glycosyl compounds	gnl|CDD|230438	KOG2499, KOG2499, KOG2499, Beta-N-acetylhexosaminidase [Carbohydrate transport and metabolism].	BAE62043.1	beta-hexosaminidase (EC 3.2.1.52); lacto-N-biosidase (EC 3.2.1.140); beta-1,6-N-acetylglucosaminidase) (EC 3.2.1.-); beta-6-SO3-N-acetylglucosaminidase (EC 3.2.1.-)
g9477	0.141709	-0.878144	1.16156	19.1047	0.33333	0.749318	0.941307	-6.52762	induced_vs_uninduced	complete	6	t24	g9477	1	2491	+	XP_008038970.1	carotenoid ester lipase precursor [Trametes versicolor FP-101664 SS1]	E3.1.1.3	triacylglycerol lipase	EC:3.1.1.3	ko00561 Glycerolipid metabolism;	--	--	gnl|CDD|232318	KOG4389, KOG4389, KOG4389, Acetylcholinesterase/Butyrylcholinesterase [Signal transduction mechanisms].	AEI52017.1	acetyl xylan esterase (EC 3.1.1.72).
g569	0.0995297	-0.622233	0.821292	20.0071	0.330806	0.751138	0.941307	-6.52855	induced_vs_uninduced	complete	6	t24	g569	18930	21659	-	OJT12944.1	Chondroitinase-AC [Trametes pubescens]	--	--	--	--	GO:0003824	catalytic activity	--	--	AFL97004.1	hyaluronate lyase (EC 4.2.2.1); chondroitin AC lyase (EC 4.2.2.5); xanthan lyase (EC 4.2.2.12); chondroitin ABC lyase (EC 4.2.2.20)
g7081	0.135471	-0.851131	1.12207	19.1287	0.329397	0.752155	0.941307	-6.52907	induced_vs_uninduced	complete	6	t24	g7081	5253	8894	-	OJT12171.1	Neutral ceramidase [Trametes pubescens]	ASAH2	neutral ceramidase	EC:3.5.1.23	ko00600 Sphingolipid metabolism;ko04071 Sphingolipid signaling pathway;	--	--	gnl|CDD|230171	KOG2232, KOG2232, KOG2232, Ceramidases [Signal transduction mechanisms].	--	--	--
g8953	-0.210001	-1.76076	1.34075	18.3309	-0.324857	0.755435	0.941307	-6.53072	induced_vs_uninduced	complete	6	t24	g8953	58703	61447	-	XP_008042207.1	hypothetical protein TRAVEDRAFT_172472 [Trametes versicolor FP-101664 SS1]	--	--	--	--	GO:0006508	proteolysis	--	--	--	--	--
g9600	0.611155	-3.94303	5.16534	12.9217	0.321926	0.757555	0.941307	-6.53178	induced_vs_uninduced	complete	6	t24	g9600	214	2331	-	XP_008032410.1	bacterial alpha-L-rhamnosidase domain protein [Trametes versicolor FP-101664 SS1]	SF3B1, SAP155	splicing factor 3B subunit 1	--	ko03040 Spliceosome;	GO:0003824	catalytic activity	--	--	AFA41507.1	alpha-L-rhamnosidase (EC 3.2.1.40)
g3131	-0.0937623	-0.802096	0.614572	21.6158	-0.317545	0.760729	0.941307	-6.53334	induced_vs_uninduced	complete	6	t24	g3131	11496	15326	-	OSC99278.1	glycoside hydrolase family 92 protein [Trametes coccinea BRFM310]	--	--	--	--	GO:0003824	catalytic activity	--	--	CCD49275.2	mannosyl-oligosaccharide alpha-1,2-mannosidase (EC 3.2.1.113); mannosyl-oligosaccharide alpha-1,3-mannosidase (EC 3.2.1.-);	Asp
g6987	0.113976	-0.794261	1.02221	18.7818	0.301043	0.772728	0.948807	-6.53903	induced_vs_uninduced	complete	6	t24	g6987	30750	32962	-	OJT13614.1	hypothetical protein TRAPUB_9803 [Trametes pubescens]	--	--	--	--	--	--	--	--	CCH00931.1	Modules of approx. 150 residues found in bacterial enzymes. The cellulose-binding function has been demonstrated in many cases. In one instance binding to chitin has been reported.	Previously known as cellulose-binding domain family III (CBD III).
g437	-0.174373	-1.57544	1.22669	17.4084	-0.298564	0.774537	0.948807	-6.53986	induced_vs_uninduced	complete	6	t24	g437	7294	8253	-	XP_008035166.1	hypothetical protein TRAVEDRAFT_56779 [Trametes versicolor FP-101664 SS1]	--	--	--	--	--	--	--	--	EIM80453.1
g9440	0.23869	-1.76027	2.23765	20.6189	0.286447	0.783398	0.954889	-6.54382	induced_vs_uninduced	complete	6	t24	g9440	3533	4096	-	OJT12810.1	hypothetical protein TRAPUB_10645 [Trametes pubescens]	--	--	--	--	--	--	--	--	--	--	--
g3611	-0.103403	-1.00863	0.801825	18.221	-0.274024	0.79252	0.956841	-6.54771	induced_vs_uninduced	complete	6	t24	g3611	2635	5411	+	OJT03677.1	hypothetical protein TRAPUB_5705 [Trametes pubescens]	REEP1_2_3_4	receptor expression-enhancing protein 1/2/3/4	--		--	--	gnl|CDD|229665	KOG1726, KOG1726, KOG1726, HVA22/DP1 gene product-related proteins [Defense mechanisms].	--	--	--
g9814	0.586904	-4.55851	5.73232	18.6237	0.273628	0.792811	0.956841	-6.54783	induced_vs_uninduced	complete	6	t24	g9814	4333	6088	+	OJT15186.1	Polyporopepsin [Trametes pubescens]	CTSE	cathepsin E	EC:3.4.23.34	ko04142 Lysosome;	GO:0004190	aspartic-type endopeptidase activity	gnl|CDD|229281	KOG1339, KOG1339, KOG1339, Aspartyl protease [Posttranslational modification, protein turnover, chaperones].	--	--	--
g13122	-0.331311	-3.56296	2.90034	19.8988	-0.245938	0.813271	0.957972	-6.55589	induced_vs_uninduced	complete	6	t24	g13122	151	1499	+	OJT07167.1	Glucan endo-1,6-beta-glucosidase B [Trametes pubescens]	--	--	--	--	GO:0004553	hydrolase activity, hydrolyzing O-glycosyl compounds	--	--	EAA59985.1	chitosanase (EC 3.2.1.132); beta-mannosidase (EC 3.2.1.25); Cellulase (EC 3.2.1.4); glucan 1,3-beta-glucosidase (EC 3.2.1.58); licheninase (EC 3.2.1.73); glucan endo-1,6-beta-glucosidase (EC 3.2.1.75); mannan endo-beta-1,4-mannosidase (EC 3.2.1.78); endo-beta-1,4-xylanase (EC 3.2.1.8); cellulose beta-1,4-cellobiosidase (EC 3.2.1.91); beta-1,3-mannanase (EC 3.2.1.-); xyloglucan-specific endo-beta-…	formerly known as cellulase family A; Following a recent paper by St John et al. (FEBS Letters, 2010, in press) several GH5 subfamilies have been reassigned to GH30.
g1585	-0.0815494	-0.882548	0.719449	15.0571	-0.244233	0.814536	0.957972	-6.55635	induced_vs_uninduced	complete	6	t24	g1585	1	2873	+	OJT09404.1	hypothetical protein TRAPUB_14107, partial [Trametes pubescens]	--	--	--	--	--	--	--	--	--	--	--
g7007	-0.110237	-1.20466	0.984191	14.5849	-0.241632	0.816467	0.957972	-6.55706	induced_vs_uninduced	complete	6	t24	g7007	24367	25140	+	XP_008037854.1	hypothetical protein TRAVEDRAFT_147597 [Trametes versicolor FP-101664 SS1]	CSMD	CUB and sushi domain-containing protein	--		--	--	gnl|CDD|228940	KOG0994, KOG0994, KOG0994, Extracellular matrix glycoprotein Laminin subunit beta [Extracellular structures].	--	--	--
g12543	-0.0873156	-0.964465	0.789834	20.3108	-0.238799	0.818572	0.957972	-6.55783	induced_vs_uninduced	complete	6	t24	g12543	486	2126	-	OJT03994.1	hypothetical protein TRAPUB_5323 [Trametes pubescens]	--	--	--	--	--	--	--	--	--	--	--
g9534	0.118867	-1.08133	1.31907	15.3202	0.237586	0.819474	0.957972	-6.55815	induced_vs_uninduced	complete	6	t24	g9534	4376	11641	+	XP_007302147.1	hypothetical protein STEHIDRAFT_154965 [Stereum hirsutum FP-91666 SS1]	--	--	--	--	--	--	--	--	--	--	--
g3493	0.101556	-0.933069	1.13618	21.3149	0.235471	0.821048	0.957972	-6.55871	induced_vs_uninduced	complete	6	t24	g3493	898	2227	-	AAT90351.1	manganese peroxidase isozyme precursor [Trametes versicolor]	mpn	manganese peroxidase	EC:1.11.1.13		GO:0004601	peroxidase activity	--	--	CAG33918.4
g4913	-0.213139	-2.43034	2.00406	15.0252	-0.230607	0.824669	0.957972	-6.55998	induced_vs_uninduced	complete	6	t24	g4913	370	1373	-	OJT12909.1	hypothetical protein TRAPUB_10540 [Trametes pubescens]	NBR1	next to BRCA1 gene 1 protein	--	ko04137 Mitophagy - animal;	--	--	--	--	--	--	--
g14802	-0.373062	-4.26204	3.51591	16.7654	-0.230124	0.825029	0.957972	-6.56011	induced_vs_uninduced	complete	6	t24	g14802	1	283	+	XP_008041580.1	hypothetical protein TRAVEDRAFT_60093 [Trametes versicolor FP-101664 SS1]	--	--	--	--	--	--	--	--	CDZ97770.1	Modules of approx. 50 residues found attached to various enzymes from families GH18, GH19, GH23, GH24, GH25 and GH73, i.e. enzymes cleaving either chitin or peptidoglycan. Binding to chitopentaose demonstrated in the case of Pteris ryukyuensis chitinase A [Ohnuma T et al. (2008) J. Biol. Chem. 283:5178-87 (PMID: 18083709)]. CBM50 modules are also found in a multitude of other enzymes targeting th…	Also known as LysM domains
g7265	-0.125237	-1.47316	1.22268	17.4205	-0.222887	0.830425	0.95969	-6.56195	induced_vs_uninduced	complete	6	t24	g7265	4621	5544	+	XP_008044070.1	aspergillopepsin [Trametes versicolor FP-101664 SS1]	--	--	--	--	GO:0004190	aspartic-type endopeptidase activity	--	--	--	--	--
g9018	0.466059	-4.92649	5.8586	16.2531	0.20733	0.842061	0.966576	-6.56571	induced_vs_uninduced	complete	6	t24	g9018	4000	9023	+	OJT03792.1	RNA polymerase I-specific transcription initiation factor rrn7 [Trametes pubescens]	RRN7	RNA polymerase I-specific transcription initiation factor RRN7	--		GO:0030145	manganese ion binding	--	--	--	--	--
g11805	-0.215266	-2.742	2.31147	15.3271	-0.204376	0.844275	0.966576	-6.56639	induced_vs_uninduced	complete	6	t24	g11805	4963	6984	+	XP_008033263.1	alpha/beta-hydrolase [Trametes versicolor FP-101664 SS1]	KEX1	carboxypeptidase D	EC:3.4.16.6		GO:0004185	serine-type carboxypeptidase activity	gnl|CDD|229224	KOG1282, KOG1282, KOG1282, Serine carboxypeptidases (lysosomal cathepsin A) [Amino acid transport and metabolism, Posttranslational modification, protein turnover, chaperones].	--	--	--
g9555	-0.062786	-0.855965	0.730393	21.9526	-0.189892	0.855154	0.968664	-6.5696	induced_vs_uninduced	complete	6	t24	g9555	6909	8409	-	OJT04615.1	hypothetical protein TRAPUB_4680 [Trametes pubescens]	--	--	--	--	GO:0016788	hydrolase activity, acting on ester bonds	--	--	CFW94144.1	acetylesterase (EC 3.1.1.6) active on various carbohydrate acetyl esters	Formerly known as X125 modules; created from Li et al. Appl. Environ. Microbiol., 74:7482-7489 (PMID: 18978092)
g4343	-0.186773	-2.62298	2.24944	12.9699	-0.183914	0.859654	0.968664	-6.57086	induced_vs_uninduced	complete	6	t24	g4343	11814	15091	+	OJT03498.1	hypothetical protein TRAPUB_5838 [Trametes pubescens]	--	--	--	--	GO:0003824	catalytic activity	--	--	CDZ98345.1	mannosyl-oligosaccharide alpha-1,2-mannosidase (EC 3.2.1.113); mannosyl-oligosaccharide alpha-1,3-mannosidase (EC 3.2.1.-);	Asp
g10758	0.0558791	-0.683695	0.795453	14.9971	0.181252	0.86166	0.968664	-6.57141	induced_vs_uninduced	complete	6	t24	g10758	20614	21852	-	OSD01948.1	alpha/beta-hydrolase [Trametes coccinea BRFM310]	KEX1	carboxypeptidase D	EC:3.4.16.6		GO:0004185	serine-type carboxypeptidase activity	--	--	--	--	--
g8493	0.0874831	-1.11047	1.28544	18.8136	0.175186	0.866234	0.968664	-6.57263	induced_vs_uninduced	complete	6	t24	g8493	22040	23762	+	XP_008038162.1	manganese peroxidase [Trametes versicolor FP-101664 SS1]	mpn	manganese peroxidase	EC:1.11.1.13		GO:0004601	peroxidase activity	--	--	CAG32981.2
g3564	-0.0773374	-1.14035	0.985672	19.3531	-0.174529	0.86673	0.968664	-6.57275	induced_vs_uninduced	complete	6	t24	g3564	25634	28061	-	XP_008032089.1	alpha/beta-hydrolase [Trametes versicolor FP-101664 SS1]	E3.1.1.3	triacylglycerol lipase	EC:3.1.1.3	ko00561 Glycerolipid metabolism;	--	--	gnl|CDD|229457	KOG1516, KOG1516, KOG1516, Carboxylesterase and related proteins [General function prediction only].	AEI52017.1	acetyl xylan esterase (EC 3.1.1.72).
g8063	-0.0626914	-0.945083	0.8197	21.5536	-0.170436	0.86982	0.968664	-6.57355	induced_vs_uninduced	complete	6	t24	g8063	103	1954	+	XP_008034952.1	glycoside hydrolase family 79 protein [Trametes versicolor FP-101664 SS1]	--	--	--	--	--	--	--	--	AFR97105.1	beta-glucuronidase (EC 3.2.1.31); beta-4-O-methyl-glucuronidase (EC 3.2.1.-); heparanase (EC 3.2.1.-); baicalin beta-glucuronidase (EC 3.2.1.167)
g1146	0.0532404	-0.779418	0.885899	22.8817	0.153387	0.882719	0.97858	-6.57666	induced_vs_uninduced	complete	6	t24	g1146	5680	7301	+	XP_008033665.1	PLC-like phosphodiesterase [Trametes versicolor FP-101664 SS1]	--	--	--	--	GO:0006629	lipid metabolic process	gnl|CDD|232235	KOG4306, KOG4306, KOG4306, Glycosylphosphatidylinositol-specific phospholipase C [Signal transduction mechanisms].	ADK54828.1	acetyl xylan esterase (EC 3.1.1.72).
g6206	-0.0455238	-0.969353	0.878306	15.1156	-0.118212	0.909449	0.99387	-6.58205	induced_vs_uninduced	complete	6	t24	g6206	8393	11819	+	OSD03547.1	sphingomyelin phosphodiesterase [Trametes coccinea BRFM310]	SMPD1, ASM	sphingomyelin phosphodiesterase	EC:3.1.4.12	ko00600 Sphingolipid metabolism;ko04071 Sphingolipid signaling pathway;ko04142 Lysosome;	GO:0004767	sphingomyelin phosphodiesterase activity	gnl|CDD|231702	KOG3770, KOG3770, KOG3770, Acid sphingomyelinase and PHM5 phosphate metabolism protein [Lipid transport and metabolism].	--	--	--
g5573	0.101225	-2.02222	2.22467	16.8988	0.114357	0.912387	0.99387	-6.58256	induced_vs_uninduced	complete	6	t24	g5573	9321	11464	-	XP_008040400.1	lysophospholipase [Trametes versicolor FP-101664 SS1]	PLB	lysophospholipase	EC:3.1.1.5	ko00564 Glycerophospholipid metabolism;	GO:0004620	phospholipase activity	gnl|CDD|229267	KOG1325, KOG1325, KOG1325, Lysophospholipase [Lipid transport and metabolism].	--	--	--
g6427	0.0742604	-1.61439	1.76291	20.7898	0.105495	0.919146	0.99387	-6.58366	induced_vs_uninduced	complete	6	t24	g6427	13977	16351	-	OJT07186.1	hypothetical protein TRAPUB_1958 [Trametes pubescens]	--	--	--	--	--	--	--	--	--	--	--
g12269	-0.0642701	-1.52884	1.4003	18.6928	-0.105273	0.919316	0.99387	-6.58368	induced_vs_uninduced	complete	6	t24	g12269	61	4741	-	PPQ99306.1	hypothetical protein CVT24_009174 [Panaeolus cyanescens]	--	--	--	--	--	--	--	--	BAE95856.1
g4035	0.0563718	-1.23451	1.34726	14.8822	0.104758	0.919708	0.99387	-6.58374	induced_vs_uninduced	complete	6	t24	g4035	26228	28688	+	XP_008032957.1	class III chitinase [Trametes versicolor FP-101664 SS1]	E3.2.1.14	chitinase	EC:3.2.1.14	ko00520 Amino sugar and nucleotide sugar metabolism;	GO:0004553	hydrolase activity, hydrolyzing O-glycosyl compounds	gnl|CDD|232627	KOG4701, KOG4701, KOG4701, Chitinase [Cell wall/membrane/envelope biogenesis].	CDS06792.1	chitinase (EC 3.2.1.14); endo-beta-N-acetylglucosaminidase (EC 3.2.1.96); xylanase inhibitor; concanavalin B; narbonin	Contains chitinases of classes III and V. Contains non-catalytic proteins such as xylanase inhibitor; concanavalin B; narbonin
g1973	0.0323188	-0.738246	0.802884	25.8424	0.100614	0.922872	0.99387	-6.58423	induced_vs_uninduced	complete	6	t24	g1973	651	3953	-	AAB63460.1	manganese-repressed peroxidase [Trametes versicolor]	mpn	manganese peroxidase	EC:1.11.1.13		GO:0004601	peroxidase activity	--	--	CAG32981.2
g962	-0.0688514	-1.75512	1.61742	13.7305	-0.0979493	0.924907	0.99387	-6.58452	induced_vs_uninduced	complete	6	t24	g962	45226	49969	+	OJT06740.1	hypothetical protein TRAPUB_2404 [Trametes pubescens]	CNOT1, NOT1	CCR4-NOT transcription complex subunit 1	--	ko03018 RNA degradation;	--	--	--	--	ADV52250.1	xylan alpha-1,2-glucuronidase (3.2.1.131); alpha-(4-O-methyl)-glucuronidase (3.2.1.-)	created from reading Ryabova et al. (2009) FEBS Lett. in press
g12413	0.0623847	-1.62899	1.75376	18.8801	0.0884818	0.932142	0.99431	-6.58552	induced_vs_uninduced	complete	6	t24	g12413	3201	4780	-	XP_008033263.1	alpha/beta-hydrolase [Trametes versicolor FP-101664 SS1]	KEX1	carboxypeptidase D	EC:3.4.16.6		GO:0004185	serine-type carboxypeptidase activity	gnl|CDD|229224	KOG1282, KOG1282, KOG1282, Serine carboxypeptidases (lysosomal cathepsin A) [Amino acid transport and metabolism, Posttranslational modification, protein turnover, chaperones].	--	--	--
g8757	-0.100242	-2.87091	2.67043	10.7795	-0.0867925	0.933434	0.99431	-6.58569	induced_vs_uninduced	complete	6	t24	g8757	7407	7826	+	OJT13019.1	Heat-stable 19 kDa antigen [Trametes pubescens]	EGD2, NACA	nascent polypeptide-associated complex subunit alpha	--		--	--	--	--	--	--	--
g7726	-0.0952003	-3.06833	2.87793	15.9402	-0.0768137	0.941069	0.995713	-6.58661	induced_vs_uninduced	complete	6	t24	g7726	22709	23297	-	OJT03530.1	hypothetical protein TRAPUB_5809 [Trametes pubescens]	--	--	--	--	--	--	--	--	--	--	--
g397	-0.090417	-3.22451	3.04368	12.1299	-0.0692074	0.946893	0.995713	-6.58724	induced_vs_uninduced	complete	6	t24	g397	11167	13313	-	XP_008037522.1	FAD dependent oxidoreductase [Trametes versicolor FP-101664 SS1]	--	--	--	--	GO:0016491	oxidoreductase activity	--	--	--	--	--
g464	0.0406963	-1.475	1.55639	15.1895	0.0644107	0.950568	0.995713	-6.5876	induced_vs_uninduced	complete	6	t24	g464	17075	19270	-	XP_008033336.1	peptidase S28 [Trametes versicolor FP-101664 SS1]	PRSS16	thymus-specific serine protease	EC:3.4.-.-		GO:0006508	proteolysis	gnl|CDD|230121	KOG2182, KOG2182, KOG2182, Hydrolytic enzymes of the alpha/beta hydrolase fold [Posttranslational modification, protein turnover, chaperones, General function prediction only].	--	--	--
g4939	0.132506	-5.14025	5.40526	16.665	0.0602853	0.953729	0.995713	-6.58789	induced_vs_uninduced	complete	6	t24	g4939	66585	67405	+	XP_008038945.1	glutathione S-transferase [Trametes versicolor FP-101664 SS1]	GST, gst	glutathione S-transferase	EC:2.5.1.18	ko00480 Glutathione metabolism;ko00980 Metabolism of xenobiotics by cytochrome P450;ko00982 Drug metabolism - cytochrome P450;ko01524 Platinum drug resistance;ko05204 Chemical carcinogenesis;ko05418 Fluid shear stress and atherosclerosis;	GO:0005515	protein binding	gnl|CDD|228813	KOG0867, KOG0867, KOG0867, Glutathione S-transferase [Posttranslational modification, protein turnover, chaperones].	--	--	--
g13045	0.0210822	-1.02712	1.06928	19.3845	0.0482489	0.962958	0.995713	-6.58863	induced_vs_uninduced	complete	6	t24	g13045	4957	7695	-	XP_008044970.1	subtilisin-like protein [Trametes versicolor FP-101664 SS1]	TPP1, CLN2	tripeptidyl-peptidase I	EC:3.4.14.9	ko04142 Lysosome;	GO:0004252	serine-type endopeptidase activity	--	--	--	--	--
g6900	-0.0238366	-1.30763	1.25995	22.4151	-0.0445415	0.965802	0.995713	-6.58883	induced_vs_uninduced	complete	6	t24	g6900	43010	46981	+	XP_008042466.1	manganese-dependent peroxidase [Trametes versicolor FP-101664 SS1]	mpn	manganese peroxidase	EC:1.11.1.13		GO:0003677	DNA binding	--	--	CAG33918.4
g4044	0.0224896	-1.22881	1.27379	16.7745	0.0431156	0.966896	0.995713	-6.5889	induced_vs_uninduced	complete	6	t24	g4044	1194	2928	-	XP_008034833.1	acid protease [Trametes versicolor FP-101664 SS1]	E3.4.23.18	aspergillopepsin I	EC:3.4.23.18		GO:0004190	aspartic-type endopeptidase activity	gnl|CDD|229281	KOG1339, KOG1339, KOG1339, Aspartyl protease [Posttranslational modification, protein turnover, chaperones].	--	--	--
g14303	0.0147854	-0.851621	0.881192	20.3062	0.0409378	0.968567	0.995713	-6.589	induced_vs_uninduced	complete	6	t24	g14303	1	1653	+	OJT13448.1	Alpha-amylase [Trametes pubescens]	AMY, amyA, malS	alpha-amylase	EC:3.2.1.1	ko00500 Starch and sucrose metabolism;ko04973 Carbohydrate digestion and absorption;	GO:0003824	catalytic activity	gnl|CDD|230151	KOG2212, KOG2212, KOG2212, Alpha-amylase [Carbohydrate transport and metabolism].	CAX51638.1	alpha-amylase (EC 3.2.1.1); pullulanase (EC 3.2.1.41); cyclomaltodextrin glucanotransferase (EC 2.4.1.19); cyclomaltodextrinase (EC 3.2.1.54); trehalose-6-phosphate hydrolase (EC 3.2.1.93); oligo-alpha-glucosidase (EC 3.2.1.10); maltogenic amylase (EC 3.2.1.133); neopullulanase (EC 3.2.1.135); alpha-glucosidase (EC 3.2.1.20); maltotetraose-forming alpha-amylase (EC 3.2.1.60); isoamylase (EC 3.2.1…	New: many members have been assigned to subfamilies as described by Stam et al. (2006) Protein Eng Des Sel. 19, 555-562 (PMID: 17085431)
g4139	-0.0551042	-4.76664	4.65643	17.3065	-0.0280567	0.978454	0.995713	-6.5895	induced_vs_uninduced	complete	6	t24	g4139	33066	36053	+	XP_008035859.1	alcohol oxidase [Trametes versicolor FP-101664 SS1]	MOX	alcohol oxidase	EC:1.1.3.13	ko00680 Methane metabolism;ko01200 Carbon metabolism;	GO:0016614	oxidoreductase activity, acting on CH-OH group of donors	gnl|CDD|229180	KOG1238, KOG1238, KOG1238, Glucose dehydrogenase/choline dehydrogenase/mandelonitrile lyase (GMC oxidoreductase family) [General function prediction only].	CDG66232.1
g13108	-0.0114635	-1.05771	1.03479	19.2568	-0.0262842	0.979815	0.995713	-6.58956	induced_vs_uninduced	complete	6	t24	g13108	1722	2285	+	XP_008037166.1	hypothetical protein TRAVEDRAFT_19890 [Trametes versicolor FP-101664 SS1]	--	--	--	--	--	--	--	--	--	--	--
g7839	-0.0271132	-2.80246	2.74824	15.482	-0.0234357	0.982002	0.995713	-6.58964	induced_vs_uninduced	complete	6	t24	g7839	2391	5904	+	XP_008033878.1	glycoside hydrolase family 92 protein [Trametes versicolor FP-101664 SS1]	PTH1, pth, spoVC	peptidyl-tRNA hydrolase, PTH1 family	EC:3.1.1.29		GO:0003824	catalytic activity	gnl|CDD|230194	KOG2255, KOG2255, KOG2255, Peptidyl-tRNA hydrolase [Translation, ribosomal structure and biogenesis].	AIC33782.1	mannosyl-oligosaccharide alpha-1,2-mannosidase (EC 3.2.1.113); mannosyl-oligosaccharide alpha-1,3-mannosidase (EC 3.2.1.-);	Asp
g2939	0.00428548	-0.803398	0.811969	20.3841	0.0127284	0.990224	0.995713	-6.58986	induced_vs_uninduced	complete	6	t24	g2939	5227	6933	+	XP_008036854.1	hypothetical protein TRAVEDRAFT_120855 [Trametes versicolor FP-101664 SS1]	--	--	--	--	--	--	--	--	--	--	--
g7308	-0.00434355	-0.875131	0.866444	16.7624	-0.011966	0.99081	0.995713	-6.58987	induced_vs_uninduced	complete	6	t24	g7308	27947	30180	-	XP_008037633.1	glycoside hydrolase [Trametes versicolor FP-101664 SS1]	GBA, srfJ	glucosylceramidase	EC:3.2.1.45	ko00511 Other glycan degradation;ko00600 Sphingolipid metabolism;ko04142 Lysosome;	GO:0004348	glucosylceramidase activity	gnl|CDD|230505	KOG2566, KOG2566, KOG2566, Beta-glucocerebrosidase [Carbohydrate transport and metabolism].	BAK52530.1	glucosylceramidase (EC 3.2.1.45); beta-1,6-glucanase (EC 3.2.1.75); beta-xylosidase (EC 3.2.1.37); beta-fucosidase (EC 3.2.1.38); beta-glucosidase (3.2.1.21); endo-beta-1,6-galactanase (EC:3.2.1.164)	Following a recent paper by St John et al. (FEBS Letters, 2010, in press) several GH5 subfamilies have been reassigned to GH30. The subfamilies in GH30 are now indicated.
g124	-0.00187797	-0.804939	0.801183	18.6135	-0.00560991	0.995691	0.995713	-6.58993	induced_vs_uninduced	complete	6	t24	g124	23766	27670	-	OJT15629.1	Alpha-glucosidase [Trametes pubescens]	malZ	alpha-glucosidase	EC:3.2.1.20	ko00052 Galactose metabolism;ko00500 Starch and sucrose metabolism;	GO:0003824	catalytic activity	gnl|CDD|229011	KOG1065, KOG1065, KOG1065, Maltase glucoamylase and related hydrolases, glycosyl hydrolase family 31 [Carbohydrate transport and metabolism].	ALS55547.1	alpha-glucosidase (EC 3.2.1.20); alpha-1,3-glucosidase (EC 3.2.1.84); sucrase-isomaltase (EC 3.2.1.48) (EC 3.2.1.10); alpha-xylosidase (EC 3.2.1.-); alpha-glucan lyase (EC 4.2.2.13); isomaltosyltransferase (EC 2.4.1.-).
g6773	-0.00234377	-1.00976	1.00508	21.7942	-0.00558109	0.995713	0.995713	-6.58993	induced_vs_uninduced	complete	6	t24	g6773	20417	22431	-	XP_008043621.1	versatile peroxidase VPS1 [Trametes versicolor FP-101664 SS1]	mpn	manganese peroxidase	EC:1.11.1.13		GO:0004601	peroxidase activity	--	--	AFK91528.1
g5886	-4.63772	-6.85914	-2.4163	21.906	-4.7769	0.00122855	0.113915	-0.536826	induced_vs_uninduced	complete	6	tlog	g5886	13904	15404	-	CAA83147.1	lignin peroxidase isozyme LP7 [Trametes versicolor]	mpn	manganese peroxidase	EC:1.11.1.13		GO:0004601	peroxidase activity	--	--	CAA83147.1
g1755	-5.01637	-7.47387	-2.55888	18.4296	-4.67057	0.00141573	0.113915	-0.663055	induced_vs_uninduced	complete	6	tlog	g1755	3497	4934	-	pir||JQ1190	lignin peroxidase (EC 1.11.1.-) VLG1 precursor - white-rot fungus (Trametes versicolor)	mpn	manganese peroxidase	EC:1.11.1.13		GO:0004601	peroxidase activity	--	--	CAA53333.1
g5756	3.16629	1.56821	4.76437	13.6633	4.53341	0.00170404	0.113915	-0.828861	induced_vs_uninduced	complete	6	tlog	g5756	23731	24568	+	XP_008032443.1	40S ribosomal protein S9 [Trametes versicolor FP-101664 SS1]	RP-S9e, RPS9	small subunit ribosomal protein S9e	--	ko03010 Ribosome;	GO:0003723	RNA binding	gnl|CDD|231239	KOG3301, KOG3301, KOG3301, Ribosomal protein S4 [Translation, ribosomal structure and biogenesis].	--	--	--
g3761	4.79426	2.33985	7.24867	11.7717	4.46937	0.00185984	0.113915	-0.907421	induced_vs_uninduced	complete	6	tlog	g3761	13434	15587	-	XP_008044932.1	N-acetylhexosaminidase [Trametes versicolor FP-101664 SS1]	HEXA_B	hexosaminidase	EC:3.2.1.52	ko00511 Other glycan degradation;ko00513 Various types of N-glycan biosynthesis;ko00520 Amino sugar and nucleotide sugar metabolism;ko00531 Glycosaminoglycan degradation;ko00603 Glycosphingolipid biosynthesis - globo and isoglobo series;ko00604 Glycosphingolipid biosynthesis - ganglio series;ko04142 Lysosome;	GO:0004553	hydrolase activity, hydrolyzing O-glycosyl compounds	gnl|CDD|230438	KOG2499, KOG2499, KOG2499, Beta-N-acetylhexosaminidase [Carbohydrate transport and metabolism].	BAM42836.1	beta-hexosaminidase (EC 3.2.1.52); lacto-N-biosidase (EC 3.2.1.140); beta-1,6-N-acetylglucosaminidase) (EC 3.2.1.-); beta-6-SO3-N-acetylglucosaminidase (EC 3.2.1.-)
g198	3.04145	1.35263	4.73028	16.7899	4.12068	0.00302662	0.143339	-1.34786	induced_vs_uninduced	complete	6	tlog	g198	1	571	+	XP_008038499.1	glycoside hydrolase family 5 protein [Trametes versicolor FP-101664 SS1]	--	--	--	--	--	--	--	--	--	--	--
g4725	-3.3581	-5.27334	-1.44286	19.6092	-4.01184	0.00353624	0.143339	-1.48962	induced_vs_uninduced	complete	6	tlog	g4725	16996	18365	-	XP_008033935.1	acetyl xylan esterase [Trametes versicolor FP-101664 SS1]	AXE1	acetylxylan esterase	EC:3.1.1.72		GO:0005576	extracellular region	--	--	CDO72503.1	acetyl xylan esterase (EC 3.1.1.72); cinnamoyl esterase (EC 3.1.1.-); feruloyl esterase (EC 3.1.1.73); carboxylesterase (EC 3.1.1.1); S-formylglutathione hydrolase (EC 3.1.2.12)	Family CE1 also contains lots of other esterases such as PHB depolymerases.
g10130	-2.87464	-4.55674	-1.19253	13.9808	-3.91024	0.0040954	0.143339	-1.62374	induced_vs_uninduced	complete	6	tlog	g10130	4845	7215	+	XP_008042054.1	feruloyl esterase-like protein [Trametes versicolor FP-101664 SS1]	FAEB	feruloyl esterase	EC:3.1.1.73		--	--	--	--	--	--	--
g2614	-2.59407	-4.37069	-0.81745	19.3271	-3.34087	0.00956868	0.258717	-2.40436	induced_vs_uninduced	complete	6	tlog	g2614	19993	20466	+	OJT06238.1	Allergen Asp f 15 [Trametes pubescens]	--	--	--	--	--	--	gnl|CDD|232136	KOG4207, KOG4207, KOG4207, Predicted splicing factor, SR protein superfamily [RNA processing and modification].	--	--	--
g1256	-2.73587	-4.6563	-0.815436	16.345	-3.25963	0.0108363	0.258717	-2.51927	induced_vs_uninduced	complete	6	tlog	g1256	10314	14298	-	CDO77228.1	Glyoxal oxidase [Trametes cinnabarina]	GLX	glyoxal/methylglyoxal oxidase	EC:1.2.3.15		--	--	--	--	EIW62408.1
g2118	2.03643	0.595806	3.47705	16.2008	3.23438	0.0112652	0.258717	-2.55513	induced_vs_uninduced	complete	6	tlog	g2118	2267	3818	+	OSD06827.1	NAD-dependent formate dehydrogenase [Trametes coccinea BRFM310]	FDH	formate dehydrogenase	EC:1.2.1.2	ko00630 Glyoxylate and dicarboxylate metabolism;ko00680 Methane metabolism;ko01200 Carbon metabolism;	GO:0008863	formate dehydrogenase (NAD+) activity	gnl|CDD|228020	KOG0069, KOG0069, KOG0069, Glyoxylate/hydroxypyruvate reductase (D-isomer-specific 2-hydroxy acid dehydrogenase superfamily) [Energy production and conversion].	--	--	--
g7196	-2.10927	-3.61067	-0.607877	15.0246	-3.21447	0.0116159	0.258717	-2.58346	induced_vs_uninduced	complete	6	tlog	g7196	9736	12164	-	XP_008043301.1	carotenoid ester lipase precursor [Trametes versicolor FP-101664 SS1]	E3.1.1.3	triacylglycerol lipase	EC:3.1.1.3	ko00561 Glycerolipid metabolism;	--	--	gnl|CDD|232318	KOG4389, KOG4389, KOG4389, Acetylcholinesterase/Butyrylcholinesterase [Signal transduction mechanisms].	AEI52017.1	acetyl xylan esterase (EC 3.1.1.72).
g13045	-2.39168	-4.14598	-0.637394	18.1701	-3.11943	0.0134544	0.274695	-2.71923	induced_vs_uninduced	complete	6	tlog	g13045	4957	7695	-	XP_008044970.1	subtilisin-like protein [Trametes versicolor FP-101664 SS1]	TPP1, CLN2	tripeptidyl-peptidase I	EC:3.4.14.9	ko04142 Lysosome;	GO:0004252	serine-type endopeptidase activity	--	--	--	--	--
g10954	-2.26697	-4.00429	-0.52965	15.4203	-2.98565	0.0165706	0.278633	-2.91167	induced_vs_uninduced	complete	6	tlog	g10954	7022	8510	-	CDO73021.1	Glycoside Hydrolase Family 7 protein [Trametes cinnabarina]	CBH1	cellulose 1,4-beta-cellobiosidase	EC:3.2.1.91	ko00500 Starch and sucrose metabolism;	GO:0004553	hydrolase activity, hydrolyzing O-glycosyl compounds	--	--	BAF80326.1	endo-beta-1,4-glucanase (EC 3.2.1.4); [reducing end-acting] cellobiohydrolase (EC 3.2.1.-); chitosanase (EC 3.2.1.132); endo-beta-1,3-1,4-glucanase (EC 3.2.1.73)	formerly known as cellulase family C. The cellobiohydrolases of this family act processively from the reducing ends of cellulose chains to generate cellobiose. This is markedly different from the IUBMB definition of cellobiohydrolases (EC 3.2.1.91), which act from the non-reducing ends of cellulose.
g15806 : g8829	-1.89184	-3.37187	-0.411807	14.0232	-2.92473	0.0182293	0.278633	-2.99974	induced_vs_uninduced	complete	6	tlog
g7787	-1.86295	-3.33254	-0.393361	15.4503	-2.90053	0.0189348	0.278633	-3.03478	induced_vs_uninduced	complete	6	tlog	g7787	8088	9792	-	CDO73586.1	Carbohydrate-Binding Module Family 1 / Glycoside Hydrolase Family 6 protein [Trametes cinnabarina]	CBH2, cbhA	cellulose 1,4-beta-cellobiosidase	EC:3.2.1.91	ko00500 Starch and sucrose metabolism;ko02020 Two-component system;	GO:0004553	hydrolase activity, hydrolyzing O-glycosyl compounds	--	--	ALT57232.1	endoglucanase (EC 3.2.1.4); cellobiohydrolase (EC 3.2.1.91)	formerly known as cellulase family B. The cellobiohydrolases of this family are widely believed to act processively from the non-reducing ends of cellulose chains to generate cellobiose.
g6525	1.84725	0.389359	3.30515	24.346	2.89917	0.0189755	0.278633	-3.03676	induced_vs_uninduced	complete	6	tlog	g6525	17505	18905	-	OJT13094.1	Manganese peroxidase 3 [Trametes pubescens]	mpn	manganese peroxidase	EC:1.11.1.13		GO:0004601	peroxidase activity	--	--	AAT90348.1
g3023	2.94485	0.551133	5.33857	18.1966	2.8149	0.0216661	0.278633	-3.15903	induced_vs_uninduced	complete	6	tlog	g3023	12498	12906	-	XP_008042083.1	hypothetical protein TRAVEDRAFT_51486 [Trametes versicolor FP-101664 SS1]	--	--	--	--	--	--	--	--	--	--	--
g11665	1.9208	0.357	3.48459	20.6256	2.81043	0.0218192	0.278633	-3.16552	induced_vs_uninduced	complete	6	tlog	g11665	2382	6231	+	OJT07003.1	hypothetical protein TRAPUB_2133 [Trametes pubescens]	bglX	beta-glucosidase	EC:3.2.1.21	ko00460 Cyanoamino acid metabolism;ko00500 Starch and sucrose metabolism;ko00940 Phenylpropanoid biosynthesis;	GO:0004553	hydrolase activity, hydrolyzing O-glycosyl compounds	--	--	ADV20959.1	beta-glucosidase (EC 3.2.1.21); xylan 1,4-beta-xylosidase (EC 3.2.1.37); beta-N-acetylhexosaminidase (EC 3.2.1.52); glucan 1,3-beta-glucosidase (EC 3.2.1.58); glucan 1,4-beta-glucosidase (EC 3.2.1.74); exo-1,3-1,4-glucanase (EC 3.2.1.-); alphalpha-L-arabinofuranosidase (EC 3.2.1.55).
g3495	2.0131	0.364361	3.66185	14.8783	2.79374	0.0224015	0.278633	-3.18978	induced_vs_uninduced	complete	6	tlog	g3495	6774	8311	-	XP_008042467.1	GroES-like protein [Trametes versicolor FP-101664 SS1]	adhP	alcohol dehydrogenase, propanol-preferring	EC:1.1.1.1	ko00010 Glycolysis / Gluconeogenesis;ko00071 Fatty acid degradation;ko00350 Tyrosine metabolism;ko00625 Chloroalkane and chloroalkene degradation;ko00626 Naphthalene degradation;ko00830 Retinol metabolism;ko00980 Metabolism of xenobiotics by cytochrome P450;ko00982 Drug metabolism - cytochrome P450;ko01220 Degradation of aromatic compounds;	GO:0016491	oxidoreductase activity	gnl|CDD|227974	KOG0023, KOG0023, KOG0023, Alcohol dehydrogenase, class V [Secondary metabolites biosynthesis, transport and catabolism].	--	--	--
g3147	-1.77909	-3.25101	-0.307168	18.2832	-2.76557	0.0234201	0.278633	-3.23073	induced_vs_uninduced	complete	6	tlog	g3147	1	641	-	OJT12534.1	Splicing factor 3B subunit 6-like protein [Trametes pubescens]	SF3B14	pre-mRNA branch site protein p14	--	ko03040 Spliceosome;	--	--	gnl|CDD|231284	KOG3346, KOG3346, KOG3346, Phosphatidylethanolamine binding protein [General function prediction only].	--	--	--
g4406	1.953	0.318818	3.58718	19.9981	2.73448	0.0246	0.278633	-3.27597	induced_vs_uninduced	complete	6	tlog	g4406	13509	16790	+	XP_008036499.1	alpha-glucosidase [Trametes versicolor FP-101664 SS1]	malZ	alpha-glucosidase	EC:3.2.1.20	ko00052 Galactose metabolism;ko00500 Starch and sucrose metabolism;	GO:0003824	catalytic activity	gnl|CDD|229011	KOG1065, KOG1065, KOG1065, Maltase glucoamylase and related hydrolases, glycosyl hydrolase family 31 [Carbohydrate transport and metabolism].	CCA73687.1	alpha-glucosidase (EC 3.2.1.20); alpha-1,3-glucosidase (EC 3.2.1.84); sucrase-isomaltase (EC 3.2.1.48) (EC 3.2.1.10); alpha-xylosidase (EC 3.2.1.-); alpha-glucan lyase (EC 4.2.2.13); isomaltosyltransferase (EC 2.4.1.-).
g10888	-2.30358	-4.2437	-0.363451	12.8401	-2.71672	0.0253008	0.278633	-3.30181	induced_vs_uninduced	complete	6	tlog	g10888	8300	9890	-	XP_008038395.1	glycoside hydrolase [Trametes versicolor FP-101664 SS1]	--	--	--	--	GO:0004553	hydrolase activity, hydrolyzing O-glycosyl compounds	--	--	BAH80444.1	chitinase (EC 3.2.1.14); endo-beta-N-acetylglucosaminidase (EC 3.2.1.96); xylanase inhibitor; concanavalin B; narbonin	Contains chitinases of classes III and V. Contains non-catalytic proteins such as xylanase inhibitor; concanavalin B; narbonin
g1537	-3.115	-5.76361	-0.46639	19.2078	-2.69099	0.0263528	0.278633	-3.33926	induced_vs_uninduced	complete	6	tlog	g1537	823	2345	-	XP_008033628.1	endo-beta-1,4-glucanase [Trametes versicolor FP-101664 SS1]	E3.2.1.8, xynA	endo-1,4-beta-xylanase	EC:3.2.1.8		GO:0004553	hydrolase activity, hydrolyzing O-glycosyl compounds	--	--	AEJ35165.1	Modules of approx. 40 residues found almost exclusively in fungi. The cellulose-binding function has been demonstrated in many cases, and appears to be mediated by three aromatic residues separated by about 10.4 angstrom and which form a flat surface. The only non-fungal occurence of CBM1 is in an algal non-hydrolytic polysaccharide-binding protein which is composed of four repeated CBM1 modules.…	Previously known as cellulose-binding domain family I (CBD I).
g8757	-2.41929	-4.49343	-0.345141	10.4014	-2.66883	0.0272947	0.278633	-3.37153	induced_vs_uninduced	complete	6	tlog	g8757	7407	7826	+	OJT13019.1	Heat-stable 19 kDa antigen [Trametes pubescens]	EGD2, NACA	nascent polypeptide-associated complex subunit alpha	--		--	--	--	--	--	--	--
g11575	1.75885	0.123326	3.39438	16.8421	2.46062	0.0379957	0.372358	-3.67441	induced_vs_uninduced	complete	6	tlog	g11575	10932	15750	+	OJA18695.1	hypothetical protein AZE42_01275 [Rhizopogon vesiculosus]	EEF1A	elongation factor 1-alpha	--	ko03013 RNA transport;ko05134 Legionellosis;	GO:0003746	translation elongation factor activity	gnl|CDD|228003	KOG0052, KOG0052, KOG0052, Translation elongation factor EF-1 alpha/Tu [Translation, ribosomal structure and biogenesis].	ALG11156.1	Modules of approx. 100 residues and which are found in a large number of bacterial enzymes. The cellulose-binding function has been demonstrated in many cases. Several of these modules have been shown to also bind chitin or xylan.	Previously known as cellulose-binding domain family II (CBD II).
g12096	-1.49231	-2.91754	-0.0670877	14.5856	-2.39579	0.0421252	0.396827	-3.7684	induced_vs_uninduced	complete	6	tlog	g12096	1	582	+	XP_008037943.1	hypothetical protein TRAVEDRAFT_121678 [Trametes versicolor FP-101664 SS1]	--	--	--	--	--	--	--	--	--	--	--
g4497	-1.86061	-3.65519	-0.0660268	20.3825	-2.37227	0.043732	0.396827	-3.80243	induced_vs_uninduced	complete	6	tlog	g4497	7514	9805	+	OJT11874.1	Polyporopepsin [Trametes pubescens]	CTSE	cathepsin E	EC:3.4.23.34	ko04142 Lysosome;	GO:0004190	aspartic-type endopeptidase activity	gnl|CDD|229281	KOG1339, KOG1339, KOG1339, Aspartyl protease [Posttranslational modification, protein turnover, chaperones].	--	--	--
g2798	1.89631	0.0313341	3.76129	15.6869	2.32653	0.0470339	0.409908	-3.86848	induced_vs_uninduced	complete	6	tlog	g2798	31179	33425	+	XP_008035966.1	laccase [Trametes versicolor FP-101664 SS1]	FET3_5	iron transport multicopper oxidase	--		GO:0005507	copper ion binding	gnl|CDD|229205	KOG1263, KOG1263, KOG1263, Multicopper oxidases [Secondary metabolites biosynthesis, transport and catabolism].	AAC49829.1
g4093	1.54581	0.00588322	3.08573	19.8041	2.29683	0.0493096	0.409908	-3.91128	induced_vs_uninduced	complete	6	tlog	g4093	12574	14990	+	XP_008038061.1	alcohol oxidase [Trametes versicolor FP-101664 SS1]	betA, CHDH	choline dehydrogenase	EC:1.1.99.1	ko00260 Glycine, serine and threonine metabolism;	GO:0016614	oxidoreductase activity, acting on CH-OH group of donors	gnl|CDD|229180	KOG1238, KOG1238, KOG1238, Glucose dehydrogenase/choline dehydrogenase/mandelonitrile lyase (GMC oxidoreductase family) [General function prediction only].	CCA75795.1
g4944	-1.53908	-3.07979	0.00162967	19.5182	-2.28567	0.0501928	0.409908	-3.92734	induced_vs_uninduced	complete	6	tlog	g4944	75911	77103	+	XP_008038942.1	hypothetical protein TRAVEDRAFT_168624 [Trametes versicolor FP-101664 SS1]	--	--	--	--	GO:0016788	hydrolase activity, acting on ester bonds	--	--	CCA71582.1	acetylesterase (EC 3.1.1.6) active on various carbohydrate acetyl esters	Formerly known as X125 modules; created from Li et al. Appl. Environ. Microbiol., 74:7482-7489 (PMID: 18978092)
g546	-1.471	-2.96905	0.0270524	14.0634	-2.24677	0.0533949	0.421992	-3.98321	induced_vs_uninduced	complete	6	tlog	g546	2362	4816	-	XP_008038424.1	carotenoid ester lipase precursor [Trametes versicolor FP-101664 SS1]	E3.1.1.3	triacylglycerol lipase	EC:3.1.1.3	ko00561 Glycerolipid metabolism;	--	--	gnl|CDD|232318	KOG4389, KOG4389, KOG4389, Acetylcholinesterase/Butyrylcholinesterase [Signal transduction mechanisms].	ADL33049.1	beta-xylosidase (EC 3.2.1.37); beta-1,3-xylosidase (EC 3.2.1.-); alpha-L-arabinofuranosidase (EC 3.2.1.55); arabinanase (EC 3.2.1.99); xylanase (EC 3.2.1.8); galactan 1,3-beta-galactosidase (EC 3.2.1.145)
g2294	-1.61789	-3.30041	0.0646272	21.855	-2.2002	0.0574943	0.427582	-4.04985	induced_vs_uninduced	complete	6	tlog	g2294	6863	9191	-	OJT11220.1	Tripeptidyl-peptidase sed2 [Trametes pubescens]	TPP1, CLN2	tripeptidyl-peptidase I	EC:3.4.14.9	ko04142 Lysosome;	GO:0004252	serine-type endopeptidase activity	--	--	--	--	--
g2350	-1.62778	-3.3214	0.0658513	16.7919	-2.19912	0.0575927	0.427582	-4.05139	induced_vs_uninduced	complete	6	tlog	g2350	35196	35629	+	XP_008044036.1	hypothetical protein TRAVEDRAFT_31823 [Trametes versicolor FP-101664 SS1]	--	--	--	--	--	--	--	--	--	--	--
g12690	1.78392	-0.153796	3.72163	18.8286	2.10648	0.0667028	0.427613	-4.18306	induced_vs_uninduced	complete	6	tlog	g12690	1	3048	-	XP_008040771.1	beta-glucosidase [Trametes versicolor FP-101664 SS1]	bglX	beta-glucosidase	EC:3.2.1.21	ko00460 Cyanoamino acid metabolism;ko00500 Starch and sucrose metabolism;ko00940 Phenylpropanoid biosynthesis;	GO:0004553	hydrolase activity, hydrolyzing O-glycosyl compounds	--	--	ADV20959.1	beta-glucosidase (EC 3.2.1.21); xylan 1,4-beta-xylosidase (EC 3.2.1.37); beta-N-acetylhexosaminidase (EC 3.2.1.52); glucan 1,3-beta-glucosidase (EC 3.2.1.58); glucan 1,4-beta-glucosidase (EC 3.2.1.74); exo-1,3-1,4-glucanase (EC 3.2.1.-); alphalpha-L-arabinofuranosidase (EC 3.2.1.55).
g6703	-1.6723	-3.49079	0.146186	18.9378	-2.10415	0.0669493	0.427613	-4.18636	induced_vs_uninduced	complete	6	tlog	g6703	13223	14736	+	XP_008036637.1	hypothetical protein TRAVEDRAFT_70662 [Trametes versicolor FP-101664 SS1]	--	--	--	--	GO:0016788	hydrolase activity, acting on ester bonds	--	--	AMJ52087.1	acetylesterase (EC 3.1.1.6) active on various carbohydrate acetyl esters	Formerly known as X125 modules; created from Li et al. Appl. Environ. Microbiol., 74:7482-7489 (PMID: 18978092)
g9277	-1.69662	-3.54863	0.155386	18.752	-2.09611	0.0678061	0.427613	-4.19771	induced_vs_uninduced	complete	6	tlog	g9277	12210	13765	-	OJT08413.1	hypothetical protein TRAPUB_701 [Trametes pubescens]	E3.4.11.10	bacterial leucyl aminopeptidase	EC:3.4.11.10		GO:0005515	protein binding	--	--	--	--	--
g8864	1.31362	-0.133296	2.76054	19.8669	2.0773	0.0698536	0.427613	-4.22425	induced_vs_uninduced	complete	6	tlog	g8864	2844	3677	-	XP_008033149.1	hypothetical protein TRAVEDRAFT_159607 [Trametes versicolor FP-101664 SS1]	--	--	--	--	--	--	--	--	--	--	--
g5225	-1.39412	-2.93803	0.149778	14.8631	-2.06611	0.071099	0.427613	-4.24	induced_vs_uninduced	complete	6	tlog	g5225	44820	46248	-	OJT11687.1	Aspartic protease [Trametes pubescens]	CTSD	cathepsin D	EC:3.4.23.5	ko04071 Sphingolipid signaling pathway;ko04140 Autophagy - animal;ko04142 Lysosome;ko04210 Apoptosis;ko05152 Tuberculosis;	GO:0004190	aspartic-type endopeptidase activity	gnl|CDD|229281	KOG1339, KOG1339, KOG1339, Aspartyl protease [Posttranslational modification, protein turnover, chaperones].	--	--	--
g2656	2.33561	-0.263955	4.93518	15.4066	2.05576	0.0722713	0.427613	-4.25456	induced_vs_uninduced	complete	6	tlog	g2656	9100	10834	+	XP_008040631.1	sure-like protein [Trametes versicolor FP-101664 SS1]	surE	5'-nucleotidase	EC:3.1.3.5	ko00230 Purine metabolism;ko00240 Pyrimidine metabolism;ko00760 Nicotinate and nicotinamide metabolism;	GO:0016787	hydrolase activity	--	--	--	--	--
g9998	1.71621	-0.1956	3.62803	16.0247	2.05399	0.0724735	0.427613	-4.25705	induced_vs_uninduced	complete	6	tlog	g9998	20590	21171	+	XP_008042803.1	hypothetical protein TRAVEDRAFT_52018 [Trametes versicolor FP-101664 SS1]	--	--	--	--	--	--	--	--	--	--	--
g11735	-1.5668	-3.32338	0.18979	21.3116	-2.04087	0.0739897	0.427613	-4.27546	induced_vs_uninduced	complete	6	tlog	g11735	4905	8667	+	XP_008034159.1	subtilisin-like protease [Trametes versicolor FP-101664 SS1]	TRM3	tRNA guanosine-2'-O-methyltransferase	EC:2.1.1.34		GO:0004252	serine-type endopeptidase activity	gnl|CDD|229096	KOG1153, KOG1153, KOG1153, Subtilisin-related protease/Vacuolar protease B [Posttranslational modification, protein turnover, chaperones].	--	--	--
g10257	-1.35114	-2.87536	0.173084	18.4575	-2.02826	0.0754758	0.427613	-4.29312	induced_vs_uninduced	complete	6	tlog	g10257	19565	20948	+	OJT04574.1	hypothetical protein TRAPUB_4844 [Trametes pubescens]	--	--	--	--	--	--	--	--	--	--	--
g9652	2.40593	-0.311179	5.12304	12.7745	2.02604	0.0757404	0.427613	-4.29623	induced_vs_uninduced	complete	6	tlog	g9652	7004	7946	+	KZT05612.1	14-3-3 protein [Laetiporus sulphureus 93-53]	YWHAE	14-3-3 protein epsilon	--	ko04011 MAPK signaling pathway - yeast;ko04110 Cell cycle;ko04114 Oocyte meiosis;ko04151 PI3K-Akt signaling pathway;ko04390 Hippo signaling pathway;ko04391 Hippo signaling pathway - fly;ko04722 Neurotrophin signaling pathway;ko05169 Epstein-Barr virus infection;ko05203 Viral carcinogenesis;	GO:0019904	protein domain specific binding	gnl|CDD|228787	KOG0841, KOG0841, KOG0841, Multifunctional chaperone (14-3-3 family) [Posttranslational modification, protein turnover, chaperones].	--	--	--
g6130	1.14523	-0.167906	2.45837	16.4803	1.99552	0.0794708	0.427613	-4.33885	induced_vs_uninduced	complete	6	tlog	g6130	11399	13124	-	XP_008034329.1	hypothetical protein TRAVEDRAFT_141481 [Trametes versicolor FP-101664 SS1]	INV, sacA	beta-fructofuranosidase	EC:3.2.1.26	ko00052 Galactose metabolism;ko00500 Starch and sucrose metabolism;	GO:0004553	hydrolase activity, hydrolyzing O-glycosyl compounds	gnl|CDD|228177	KOG0228, KOG0228, KOG0228, Beta-fructofuranosidase (invertase) [Carbohydrate transport and metabolism].	CCT67704.1	invertase (EC 3.2.1.26); endo-inulinase (EC 3.2.1.7); beta-2,6-fructan 6-levanbiohydrolase (EC 3.2.1.64); endo-levanase (EC 3.2.1.65); exo-inulinase (EC 3.2.1.80); fructan beta-(2,1)-fructosidase/1-exohydrolase (EC 3.2.1.153); fructan beta-(2,6)-fructosidase/6-exohydrolase (EC 3.2.1.154); sucrose:sucrose 1-fructosyltransferase (EC 2.4.1.99); fructan:fructan 1-fructosyltransferase (EC 2.4.1.100); …
g659	1.92995	-0.297386	4.15729	19.2979	1.98259	0.0811035	0.427613	-4.35684	induced_vs_uninduced	complete	6	tlog	g659	843	12019	+	XP_008043433.1	multidrug resistance-associated ABC transporter [Trametes versicolor FP-101664 SS1]	TPP1, CLN2	tripeptidyl-peptidase I	EC:3.4.14.9	ko04142 Lysosome;	GO:0004252	serine-type endopeptidase activity	gnl|CDD|228005	KOG0054, KOG0054, KOG0054, Multidrug resistance-associated protein/mitoxantrone resistance protein, ABC superfamily [Secondary metabolites biosynthesis, transport and catabolism].	--	--	--
g7007	-2.12009	-4.56863	0.32846	13.6653	-1.98115	0.0812872	0.427613	-4.35884	induced_vs_uninduced	complete	6	tlog	g7007	24367	25140	+	XP_008037854.1	hypothetical protein TRAVEDRAFT_147597 [Trametes versicolor FP-101664 SS1]	CSMD	CUB and sushi domain-containing protein	--		--	--	gnl|CDD|228940	KOG0994, KOG0994, KOG0994, Extracellular matrix glycoprotein Laminin subunit beta [Extracellular structures].	--	--	--
g1731	-2.1905	-4.72779	0.346799	16.3993	-1.97535	0.0820319	0.427613	-4.3669	induced_vs_uninduced	complete	6	tlog	g1731	24240	28455	+	XP_008034350.1	family S53 protease [Trametes versicolor FP-101664 SS1]	TPP1, CLN2	tripeptidyl-peptidase I	EC:3.4.14.9	ko04142 Lysosome;	GO:0004252	serine-type endopeptidase activity	gnl|CDD|232497	KOG4569, KOG4569, KOG4569, Predicted lipase [Lipid transport and metabolism].	--	--	--
g10095 : g15888	-1.70506	-3.74696	0.33684	15.1938	-1.91063	0.0907951	0.443941	-4.45628	induced_vs_uninduced	complete	6	tlog
g3562	-1.66104	-3.66467	0.342586	20.9112	-1.89686	0.0927718	0.443941	-4.47517	induced_vs_uninduced	complete	6	tlog	g3562	20071	22485	-	OSD06228.1	alpha/beta-hydrolase [Trametes coccinea BRFM310]	E3.1.1.3	triacylglycerol lipase	EC:3.1.1.3	ko00561 Glycerolipid metabolism;	--	--	gnl|CDD|232318	KOG4389, KOG4389, KOG4389, Acetylcholinesterase/Butyrylcholinesterase [Signal transduction mechanisms].	AEI52017.1	acetyl xylan esterase (EC 3.1.1.72).
g5473	2.82834	-0.594634	6.25131	13.7801	1.8906	0.0936837	0.443941	-4.48374	induced_vs_uninduced	complete	6	tlog	g5473	31044	32258	+	OJT10021.1	Ribonuclease T2 [Trametes pubescens]	E3.1.27.1	ribonuclease T2	EC:3.1.27.1		GO:0003723	RNA binding	gnl|CDD|229583	KOG1642, KOG1642, KOG1642, Ribonuclease, T2 family [RNA processing and modification].	--	--	--
g8904	-1.57026	-3.47082	0.330295	16.1063	-1.89044	0.093707	0.443941	-4.48396	induced_vs_uninduced	complete	6	tlog	g8904	5710	7609	+	OJT05905.1	Polygalacturonase [Trametes pubescens]	E3.2.1.15	polygalacturonase	EC:3.2.1.15	ko00040 Pentose and glucuronate interconversions;	GO:0004650	polygalacturonase activity	--	--	ADV30326.1	polygalacturonase (EC 3.2.1.15); exo-polygalacturonase (EC 3.2.1.67); exo-polygalacturonosidase (EC 3.2.1.82); rhamnogalacturonase (EC 3.2.1.-); endo-xylogalacturonan hydrolase (EC 3.2.1.-); rhamnogalacturonan alpha-L-rhamnopyranohydrolase (EC 3.2.1.40)
g4924	-1.6929	-3.74571	0.359916	15.021	-1.88692	0.0942242	0.443941	-4.48878	induced_vs_uninduced	complete	6	tlog	g4924	27700	30111	+	XP_008038413.1	carotenoid ester lipase precursor [Trametes versicolor FP-101664 SS1]	E3.1.1.3	triacylglycerol lipase	EC:3.1.1.3	ko00561 Glycerolipid metabolism;	--	--	gnl|CDD|232318	KOG4389, KOG4389, KOG4389, Acetylcholinesterase/Butyrylcholinesterase [Signal transduction mechanisms].	ADL33049.1	beta-xylosidase (EC 3.2.1.37); beta-1,3-xylosidase (EC 3.2.1.-); alpha-L-arabinofuranosidase (EC 3.2.1.55); arabinanase (EC 3.2.1.99); xylanase (EC 3.2.1.8); galactan 1,3-beta-galactosidase (EC 3.2.1.145)
g12025	-1.22892	-2.74479	0.286956	20.5933	-1.85495	0.0990422	0.449955	-4.53236	induced_vs_uninduced	complete	6	tlog	g12025	1918	2579	-	OJT11104.1	hypothetical protein TRAPUB_12388 [Trametes pubescens]	--	--	--	--	--	--	--	--	--	--	--
g1976	2.64157	-0.622974	5.90611	11.3267	1.85145	0.0995836	0.449955	-4.53712	induced_vs_uninduced	complete	6	tlog	g1976	12868	15283	+	AAH69831.1	Zgc:172187 protein, partial [Danio rerio]	UBC	ubiquitin C	--	ko03320 PPAR signaling pathway;	GO:0005515	protein binding	gnl|CDD|227956	KOG0004, KOG0004, KOG0004, Ubiquitin/40S ribosomal protein S27a fusion [Translation, ribosomal structure and biogenesis].	AAL01718.1
g12390	1.43823	-0.348	3.22445	16.569	1.84231	0.10101	0.449955	-4.54952	induced_vs_uninduced	complete	6	tlog	g12390	6776	8368	-	XP_008033113.1	hypothetical protein TRAVEDRAFT_68533 [Trametes versicolor FP-101664 SS1]	--	--	--	--	--	--	--	--	--	--	--
g3881	-2.35841	-5.31553	0.598717	18.8817	-1.82483	0.103794	0.454099	-4.57317	induced_vs_uninduced	complete	6	tlog	g3881	44991	47075	+	OJT08563.1	Tripeptidyl-peptidase sed3 [Trametes pubescens]	TPP1, CLN2	tripeptidyl-peptidase I	EC:3.4.14.9	ko04142 Lysosome;	GO:0004252	serine-type endopeptidase activity	--	--	--	--	--
g3241	-1.83727	-4.16958	0.495049	15.9531	-1.80243	0.107466	0.461915	-4.60335	induced_vs_uninduced	complete	6	tlog	g3241	1	865	-	XP_008045177.1	hypothetical protein TRAVEDRAFT_61417 [Trametes versicolor FP-101664 SS1]	--	--	--	--	--	--	--	--	--	--	--
g4044	-1.06383	-2.42674	0.299079	16.1621	-1.78598	0.110238	0.465661	-4.62541	induced_vs_uninduced	complete	6	tlog	g4044	1194	2928	-	XP_008034833.1	acid protease [Trametes versicolor FP-101664 SS1]	E3.4.23.18	aspergillopepsin I	EC:3.4.23.18		GO:0004190	aspartic-type endopeptidase activity	gnl|CDD|229281	KOG1339, KOG1339, KOG1339, Aspartyl protease [Posttranslational modification, protein turnover, chaperones].	--	--	--
g536	1.25259	-0.382246	2.88742	16.5297	1.7531	0.115984	0.472178	-4.66927	induced_vs_uninduced	complete	6	tlog	g536	23915	28467	-	OJT08324.1	Glucoamylase [Trametes pubescens]	E3.2.1.3	glucoamylase	EC:3.2.1.3	ko00500 Starch and sucrose metabolism;	GO:0003676	nucleic acid binding	--	--	CAS91480.1	glucoamylase (EC 3.2.1.3); glucodextranase (EC 3.2.1.70); alpha,alpha-trehalase (EC 3.2.1.28)
g719	-1.71048	-3.9754	0.554443	20.1626	-1.72797	0.120562	0.472178	-4.70256	induced_vs_uninduced	complete	6	tlog	g719	10921	12388	+	OJT10424.1	Pepsin A [Trametes pubescens]	CTSD	cathepsin D	EC:3.4.23.5	ko04071 Sphingolipid signaling pathway;ko04140 Autophagy - animal;ko04142 Lysosome;ko04210 Apoptosis;ko05152 Tuberculosis;	GO:0004190	aspartic-type endopeptidase activity	gnl|CDD|229281	KOG1339, KOG1339, KOG1339, Aspartyl protease [Posttranslational modification, protein turnover, chaperones].	--	--	--
g6195	-1.27082	-2.95799	0.416353	20.6154	-1.72344	0.121405	0.472178	-4.70854	induced_vs_uninduced	complete	6	tlog	g6195	11178	12645	-	XP_008043083.1	endo-1,4-beta xylanase [Trametes versicolor FP-101664 SS1]	E3.2.1.8, xynA	endo-1,4-beta-xylanase	EC:3.2.1.8		GO:0004553	hydrolase activity, hydrolyzing O-glycosyl compounds	--	--	AFR33047.1	Modules of approx. 40 residues found almost exclusively in fungi. The cellulose-binding function has been demonstrated in many cases, and appears to be mediated by three aromatic residues separated by about 10.4 angstrom and which form a flat surface. The only non-fungal occurence of CBM1 is in an algal non-hydrolytic polysaccharide-binding protein which is composed of four repeated CBM1 modules.…	Previously known as cellulose-binding domain family I (CBD I).
g5414	1.50509	-0.498163	3.50834	17.2415	1.71909	0.122219	0.472178	-4.71427	induced_vs_uninduced	complete	6	tlog	g5414	930	2784	-	CDO73232.1	hypothetical protein BN946_scf185007.g287 [Trametes cinnabarina]	ERI3, PINT1	ERI1 exoribonuclease 3	EC:3.1.-.-		GO:0003676	nucleic acid binding	gnl|CDD|228490	KOG0542, KOG0542, KOG0542, Predicted exonuclease [Replication, recombination and repair].	--	--	--
g4329	-1.15577	-2.69738	0.385843	18.9701	-1.71541	0.122912	0.472178	-4.71912	induced_vs_uninduced	complete	6	tlog	g4329	1592	4739	+	XP_008034934.1	DUF1793-domain-containing protein [Trametes versicolor FP-101664 SS1]	--	--	--	--	GO:0003824	catalytic activity	--	--	AHH96680.1	Modules of approx. 150 residues which always appear as a threefold internal repeat. The only apparent exception to this, xylanase II of Actinomadura sp. FC7 (GenBank U08894), is in fact not completely sequenced. These modules were first identified in several plant lectins such as ricin or agglutinin of Ricinus communis which bind galactose residues. The three-dimensional structure of a plant lect…	Previously known as cellulose-binding domain family XIII (CBD XIII).
g4892	1.11815	-0.382424	2.61873	21.3657	1.70497	0.124899	0.472178	-4.73285	induced_vs_uninduced	complete	6	tlog	g4892	2062	5918	+	OJT04578.1	Alpha-glucosidase [Trametes pubescens]	malZ	alpha-glucosidase	EC:3.2.1.20	ko00052 Galactose metabolism;ko00500 Starch and sucrose metabolism;	GO:0003824	catalytic activity	gnl|CDD|229011	KOG1065, KOG1065, KOG1065, Maltase glucoamylase and related hydrolases, glycosyl hydrolase family 31 [Carbohydrate transport and metabolism].	ALS55547.1	alpha-glucosidase (EC 3.2.1.20); alpha-1,3-glucosidase (EC 3.2.1.84); sucrase-isomaltase (EC 3.2.1.48) (EC 3.2.1.10); alpha-xylosidase (EC 3.2.1.-); alpha-glucan lyase (EC 4.2.2.13); isomaltosyltransferase (EC 2.4.1.-).
g6207	1.69781	-0.583271	3.9789	13.1966	1.70303	0.125272	0.472178	-4.7354	induced_vs_uninduced	complete	6	tlog	g6207	12217	13493	-	XP_008032702.1	peptidyl-Lys metalloendopeptidase [Trametes versicolor FP-101664 SS1]	MEP	peptidyl-Lys metalloendopeptidase	EC:3.4.24.20		GO:0004222	metalloendopeptidase activity	--	--	--	--	--
g5297	1.16576	-0.410492	2.74202	15.7363	1.69222	0.127364	0.472457	-4.74956	induced_vs_uninduced	complete	6	tlog	g5297	7060	8796	+	OSD02048.1	glycoside hydrolase family 5 protein [Trametes coccinea BRFM310]	E3.2.1.58	glucan 1,3-beta-glucosidase	EC:3.2.1.58	ko00500 Starch and sucrose metabolism;	GO:0004553	hydrolase activity, hydrolyzing O-glycosyl compounds	--	--	BAD97445.1	chitosanase (EC 3.2.1.132); beta-mannosidase (EC 3.2.1.25); Cellulase (EC 3.2.1.4); glucan 1,3-beta-glucosidase (EC 3.2.1.58); licheninase (EC 3.2.1.73); glucan endo-1,6-beta-glucosidase (EC 3.2.1.75); mannan endo-beta-1,4-mannosidase (EC 3.2.1.78); endo-beta-1,4-xylanase (EC 3.2.1.8); cellulose beta-1,4-cellobiosidase (EC 3.2.1.91); beta-1,3-mannanase (EC 3.2.1.-); xyloglucan-specific endo-beta-…	formerly known as cellulase family A; Following a recent paper by St John et al. (FEBS Letters, 2010, in press) several GH5 subfamilies have been reassigned to GH30.
g7225	1.04218	-0.385527	2.46989	22.3463	1.67023	0.131721	0.472457	-4.77824	induced_vs_uninduced	complete	6	tlog	g7225	10284	12993	-	XP_008035373.1	tripeptidyl peptidase A [Trametes versicolor FP-101664 SS1]	TPP1, CLN2	tripeptidyl-peptidase I	EC:3.4.14.9	ko04142 Lysosome;	GO:0004252	serine-type endopeptidase activity	--	--	--	--	--
g1517	-0.934636	-2.2161	0.346826	12.8327	-1.66882	0.132006	0.472457	-4.78007	induced_vs_uninduced	complete	6	tlog	g1517	16980	17565	-	OJT12816.1	hypothetical protein TRAPUB_10651 [Trametes pubescens]	--	--	--	--	--	--	--	--	--	--	--
g12721	1.21077	-0.457873	2.87941	16.2645	1.66024	0.133746	0.472457	-4.79121	induced_vs_uninduced	complete	6	tlog	g12721	5294	6869	-	XP_007371494.1	actin 1 [Dichomitus squalens LYAD-421 SS1]	ACTB_G1	actin beta/gamma 1	--	ko04015 Rap1 signaling pathway;ko04145 Phagosome;ko04210 Apoptosis;ko04390 Hippo signaling pathway;ko04391 Hippo signaling pathway - fly;ko04510 Focal adhesion;ko04520 Adherens junction;ko04530 Tight junction;ko04611 Platelet activation;ko04670 Leukocyte transendothelial migration;ko04745 Phototransduction - fly;ko04810 Regulation of actin cytoskeleton;ko04919 Thyroid hormone signaling pathway;ko…	--	--	gnl|CDD|228623	KOG0676, KOG0676, KOG0676, Actin and related proteins [Cytoskeleton].	--	--	--
g9230	1.1188	-0.43659	2.6742	20.8112	1.64583	0.136716	0.472457	-4.80986	induced_vs_uninduced	complete	6	tlog	g9230	6977	12181	+	OJT08430.1	hypothetical protein TRAPUB_613 [Trametes pubescens]	E3.1.27.1	ribonuclease T2	EC:3.1.27.1		GO:0003723	RNA binding	gnl|CDD|230393	KOG2454, KOG2454, KOG2454, Betaine aldehyde dehydrogenase [Energy production and conversion].	--	--	--
g8402 : g8825	1.16529	-0.455679	2.78627	16.4901	1.64487	0.136916	0.472457	-4.8111	induced_vs_uninduced	complete	6	tlog
g2789	-1.1743	-2.84864	0.500033	14.9636	-1.60476	0.145516	0.487895	-4.86258	induced_vs_uninduced	complete	6	tlog	g2789	1	3401	-	CDO69459.1	hypothetical protein BN946_scf184817.g19 [Trametes cinnabarina]	IMPDH, guaB	IMP dehydrogenase	EC:1.1.1.205	ko00230 Purine metabolism;ko00983 Drug metabolism - other enzymes;	GO:0003824	catalytic activity	gnl|CDD|230489	KOG2550, KOG2550, KOG2550, IMP dehydrogenase/GMP reductase [Nucleotide transport and metabolism].	BAO79521.2	Modules of approx. 40 residues found almost exclusively in fungi. The cellulose-binding function has been demonstrated in many cases, and appears to be mediated by three aromatic residues separated by about 10.4 angstrom and which form a flat surface. The only non-fungal occurence of CBM1 is in an algal non-hydrolytic polysaccharide-binding protein which is composed of four repeated CBM1 modules.…	Previously known as cellulose-binding domain family I (CBD I).
g1467	-1.13152	-2.761	0.497967	16.8742	-1.58885	0.149061	0.487895	-4.88283	induced_vs_uninduced	complete	6	tlog	g1467	38860	39892	+	XP_008033989.1	hypothetical protein TRAVEDRAFT_56242 [Trametes versicolor FP-101664 SS1]	--	--	--	--	--	--	--	--	--	--	--
g11749	0.895143	-0.399345	2.18963	14.7159	1.58222	0.150562	0.487895	-4.89124	induced_vs_uninduced	complete	6	tlog	g11749	1747	2568	-	XP_008031969.1	hypothetical protein TRAVEDRAFT_33189 [Trametes versicolor FP-101664 SS1]	E3.2.1.14	chitinase	EC:3.2.1.14	ko00520 Amino sugar and nucleotide sugar metabolism;	--	--	--	--	--	--	--
g11496	1.16071	-0.524893	2.84631	14.5536	1.57558	0.152078	0.487895	-4.89964	induced_vs_uninduced	complete	6	tlog	g11496	1	2339	+	RPD66212.1	HSP90-domain-containing protein [Lentinus tigrinus ALCF2SS1-6]	HSP90A, htpG	molecular chaperone HtpG	--	ko04141 Protein processing in endoplasmic reticulum;ko04151 PI3K-Akt signaling pathway;ko04612 Antigen processing and presentation;ko04621 NOD-like receptor signaling pathway;ko04626 Plant-pathogen interaction;ko04657 IL-17 signaling pathway;ko04659 Th17 cell differentiation;ko04914 Progesterone-mediated oocyte maturation;ko04915 Estrogen signaling pathway;ko05200 Pathways in cancer;ko05215 Prost…	GO:0005524	ATP binding	gnl|CDD|227970	KOG0019, KOG0019, KOG0019, Molecular chaperone (HSP90 family) [Posttranslational modification, protein turnover, chaperones].	--	--	--
g9286	-1.13871	-2.79296	0.515536	17.585	-1.57502	0.152207	0.487895	-4.90035	induced_vs_uninduced	complete	6	tlog	g9286	38654	42306	-	OJT02973.1	Manganese peroxidase 3 [Trametes pubescens]	mpn	manganese peroxidase	EC:1.11.1.13		GO:0000981	DNA-binding transcription factor activity, RNA polymerase II-specific	--	--	AAT90351.1
g1848	1.03635	-0.473904	2.5466	23.0156	1.5701	0.153338	0.487895	-4.90655	induced_vs_uninduced	complete	6	tlog	g1848	9650	15622	+	OSD02283.1	copper radical oxidase [Trametes coccinea BRFM310]	GLX	glyoxal/methylglyoxal oxidase	EC:1.2.3.15		--	--	gnl|CDD|232087	KOG4157, KOG4157, KOG4157, beta-1,6-N-acetylglucosaminyltransferase, contains WSC domain [Carbohydrate transport and metabolism, Posttranslational modification, protein turnover, chaperones].	ABD61574.1
g4921	0.856612	-0.402451	2.11567	19.2794	1.55672	0.15646	0.488771	-4.92341	induced_vs_uninduced	complete	6	tlog	g4921	18555	20307	-	XP_008038414.1	hypothetical protein TRAVEDRAFT_47996 [Trametes versicolor FP-101664 SS1]	INV, sacA	beta-fructofuranosidase	EC:3.2.1.26	ko00052 Galactose metabolism;ko00500 Starch and sucrose metabolism;	GO:0004553	hydrolase activity, hydrolyzing O-glycosyl compounds	gnl|CDD|228177	KOG0228, KOG0228, KOG0228, Beta-fructofuranosidase (invertase) [Carbohydrate transport and metabolism].	CCT67704.1	invertase (EC 3.2.1.26); endo-inulinase (EC 3.2.1.7); beta-2,6-fructan 6-levanbiohydrolase (EC 3.2.1.64); endo-levanase (EC 3.2.1.65); exo-inulinase (EC 3.2.1.80); fructan beta-(2,1)-fructosidase/1-exohydrolase (EC 3.2.1.153); fructan beta-(2,6)-fructosidase/6-exohydrolase (EC 3.2.1.154); sucrose:sucrose 1-fructosyltransferase (EC 2.4.1.99); fructan:fructan 1-fructosyltransferase (EC 2.4.1.100); …
g569	-0.859097	-2.12575	0.407558	19.2993	-1.55187	0.157604	0.488771	-4.92949	induced_vs_uninduced	complete	6	tlog	g569	18930	21659	-	OJT12944.1	Chondroitinase-AC [Trametes pubescens]	--	--	--	--	GO:0003824	catalytic activity	--	--	AFL97004.1	hyaluronate lyase (EC 4.2.2.1); chondroitin AC lyase (EC 4.2.2.5); xanthan lyase (EC 4.2.2.12); chondroitin ABC lyase (EC 4.2.2.20)
g14455	-1.0248	-2.5713	0.5217	18.4232	-1.51622	0.166254	0.509154	-4.97394	induced_vs_uninduced	complete	6	tlog	g14455	884	2406	+	OJT02772.1	Extracellular metalloproteinase MEP [Trametes pubescens]	MEP	extracellular elastinolytic metalloproteinase	EC:3.4.24.-		GO:0004222	metalloendopeptidase activity	--	--	CCA68306.1	Modules of approx. 50 residues found attached to various enzymes from families GH18, GH19, GH23, GH24, GH25 and GH73, i.e. enzymes cleaving either chitin or peptidoglycan. Binding to chitopentaose demonstrated in the case of Pteris ryukyuensis chitinase A [Ohnuma T et al. (2008) J. Biol. Chem. 283:5178-87 (PMID: 18083709)]. CBM50 modules are also found in a multitude of other enzymes targeting th…	Also known as LysM domains
g1585	0.879684	-0.499866	2.25923	15.178	1.45902	0.181015	0.547516	-5.04405	induced_vs_uninduced	complete	6	tlog	g1585	1	2873	+	OJT09404.1	hypothetical protein TRAPUB_14107, partial [Trametes pubescens]	--	--	--	--	--	--	--	--	--	--	--
g5269	0.910273	-0.552162	2.37271	16.891	1.42419	0.19056	0.567495	-5.086	induced_vs_uninduced	complete	6	tlog	g5269	36080	37160	+	XP_008042526.1	hypothetical protein TRAVEDRAFT_23129 [Trametes versicolor FP-101664 SS1]	RPB1, POLR2A	DNA-directed RNA polymerase II subunit RPB1	EC:2.7.7.6	ko00230 Purine metabolism;ko00240 Pyrimidine metabolism;ko03020 RNA polymerase;ko05016 Huntington's disease;ko05168 Herpes simplex infection;ko05169 Epstein-Barr virus infection;	--	--	--	--	--	--	--
g1555	-1.07394	-2.80966	0.661792	18.0151	-1.41569	0.192954	0.567495	-5.09615	induced_vs_uninduced	complete	6	tlog	g1555	2610	3767	+	XP_008043642.1	hypothetical protein TRAVEDRAFT_66895 [Trametes versicolor FP-101664 SS1]	--	--	--	--	--	--	--	--	--	--	--
g16368	1.28397	-0.809651	3.37759	15.0264	1.40323	0.196512	0.567495	-5.11096	induced_vs_uninduced	complete	6	tlog	g16368	1	923	+	XP_008036011.1	hypothetical protein TRAVEDRAFT_19288 [Trametes versicolor FP-101664 SS1]	--	--	--	--	--	--	--	--	--	--	--
g12269	-1.04839	-2.76847	0.671685	17.4294	-1.3946	0.199012	0.567495	-5.12118	induced_vs_uninduced	complete	6	tlog	g12269	61	4741	-	PPQ99306.1	hypothetical protein CVT24_009174 [Panaeolus cyanescens]	--	--	--	--	--	--	--	--	BAE95856.1
g6206	0.811746	-0.520696	2.14419	16.3149	1.39394	0.199202	0.567495	-5.12195	induced_vs_uninduced	complete	6	tlog	g6206	8393	11819	+	OSD03547.1	sphingomyelin phosphodiesterase [Trametes coccinea BRFM310]	SMPD1, ASM	sphingomyelin phosphodiesterase	EC:3.1.4.12	ko00600 Sphingolipid metabolism;ko04071 Sphingolipid signaling pathway;ko04142 Lysosome;	GO:0004767	sphingomyelin phosphodiesterase activity	gnl|CDD|231702	KOG3770, KOG3770, KOG3770, Acid sphingomyelinase and PHM5 phosphate metabolism protein [Lipid transport and metabolism].	--	--	--
g1930	1.01935	-0.676391	2.7151	16.5355	1.37542	0.204659	0.568916	-5.14373	induced_vs_uninduced	complete	6	tlog	g1930	18167	26968	+	OJT07625.1	Prolyl endopeptidase [Trametes pubescens]	PREP	prolyl oligopeptidase	EC:3.4.21.26	ko04614 Renin-angiotensin system;	GO:0004222	metalloendopeptidase activity	gnl|CDD|230176	KOG2237, KOG2237, KOG2237, Predicted serine protease [Posttranslational modification, protein turnover, chaperones].	--	--	--
g1146	-0.892757	-2.38392	0.598405	22.4474	-1.36988	0.206319	0.568916	-5.15022	induced_vs_uninduced	complete	6	tlog	g1146	5680	7301	+	XP_008033665.1	PLC-like phosphodiesterase [Trametes versicolor FP-101664 SS1]	--	--	--	--	GO:0006629	lipid metabolic process	gnl|CDD|232235	KOG4306, KOG4306, KOG4306, Glycosylphosphatidylinositol-specific phospholipase C [Signal transduction mechanisms].	ADK54828.1	acetyl xylan esterase (EC 3.1.1.72).
g545	-1.23081	-3.28835	0.826736	17.6098	-1.36872	0.206667	0.568916	-5.15158	induced_vs_uninduced	complete	6	tlog	g545	1	1760	-	XP_008038975.1	carotenoid ester lipase precursor [Trametes versicolor FP-101664 SS1]	E3.1.1.3	triacylglycerol lipase	EC:3.1.1.3	ko00561 Glycerolipid metabolism;	--	--	gnl|CDD|232318	KOG4389, KOG4389, KOG4389, Acetylcholinesterase/Butyrylcholinesterase [Signal transduction mechanisms].	AEI52017.1	acetyl xylan esterase (EC 3.1.1.72).
g16205	-1.45861	-3.91914	1.00192	13.3473	-1.35638	0.210404	0.571961	-5.16594	induced_vs_uninduced	complete	6	tlog	g16205	1	576	+	XP_008034255.1	family S53 protease [Trametes versicolor FP-101664 SS1]	TPP1, CLN2	tripeptidyl-peptidase I	EC:3.4.14.9	ko04142 Lysosome;	GO:0008236	serine-type peptidase activity	--	--	--	--	--
g4913	0.97213	-0.67584	2.6201	14.1303	1.34973	0.212443	0.571961	-5.17365	induced_vs_uninduced	complete	6	tlog	g4913	370	1373	-	OJT12909.1	hypothetical protein TRAPUB_10540 [Trametes pubescens]	NBR1	next to BRCA1 gene 1 protein	--	ko04137 Mitophagy - animal;	--	--	--	--	--	--	--
g10545	-0.791034	-2.14282	0.560756	15.4435	-1.33893	0.21579	0.574658	-5.18613	induced_vs_uninduced	complete	6	tlog	g10545	15289	16637	-	XP_008038186.1	alpha/beta-hydrolase [Trametes versicolor FP-101664 SS1]	KEX1	carboxypeptidase D	EC:3.4.16.6		GO:0004185	serine-type carboxypeptidase activity	gnl|CDD|229224	KOG1282, KOG1282, KOG1282, Serine carboxypeptidases (lysosomal cathepsin A) [Amino acid transport and metabolism, Posttranslational modification, protein turnover, chaperones].	--	--	--
g8709	-1.64466	-4.50318	1.21385	16.5756	-1.31646	0.222898	0.5811	-5.21188	induced_vs_uninduced	complete	6	tlog	g8709	5130	5583	-	XP_008033450.1	riboflavin-aldehyde forming enzyme [Trametes versicolor FP-101664 SS1]	--	--	--	--	--	--	--	--	--	--	--
g12745	1.38695	-1.02964	3.80354	17.7909	1.3132	0.223946	0.5811	-5.2156	induced_vs_uninduced	complete	6	tlog	g12745	3850	6425	-	OSC99159.1	glycoside hydrolase family 125 protein [Trametes coccinea BRFM310]	K09704	uncharacterized protein	--		GO:0003824	catalytic activity	--	--	CCT70783.1	exo-alpha-1,6-mannosidase (EC 3.2.1.-)	Created after Gregg, Zandberg, Hehemann, Whitworth, Deng, Vocadlo Boraston (2011) J. Biol. Chem., in press
g6780	-1.82478	-5.02961	1.38005	13.6565	-1.3028	0.227316	0.5811	-5.22741	induced_vs_uninduced	complete	6	tlog	g6780	40446	41852	-	XP_008043447.1	prepropeptide lignin peroxidase [Trametes versicolor FP-101664 SS1]	mpn	manganese peroxidase	EC:1.11.1.13		GO:0004601	peroxidase activity	--	--	AAA34049.1
g4706	0.867698	-0.65759	2.39299	15.2836	1.30164	0.227696	0.5811	-5.22873	induced_vs_uninduced	complete	6	tlog	g4706	19597	25745	+	XP_008032758.1	glycoside hydrolase [Trametes versicolor FP-101664 SS1]	E3.2.1.25, MANBA, manB	beta-mannosidase	EC:3.2.1.25	ko00511 Other glycan degradation;ko04142 Lysosome;	GO:0005515	protein binding	gnl|CDD|230169	KOG2230, KOG2230, KOG2230, Predicted beta-mannosidase [Carbohydrate transport and metabolism].	CAB63902.1	beta-galactosidase (EC 3.2.1.23) ; beta-mannosidase (EC 3.2.1.25); beta-glucuronidase (EC 3.2.1.31); mannosylglycoprotein endo-beta-mannosidase (EC 3.2.1.152); exo-beta-glucosaminidase (EC 3.2.1.165)
g4587	1.27526	-0.986803	3.53733	9.87762	1.28993	0.231545	0.584831	-5.24193	induced_vs_uninduced	complete	6	tlog	g4587	25213	30111	-	OJT13695.1	Glucose oxidase [Trametes pubescens]	betA, CHDH	choline dehydrogenase	EC:1.1.99.1	ko00260 Glycine, serine and threonine metabolism;	GO:0016614	oxidoreductase activity, acting on CH-OH group of donors	gnl|CDD|229180	KOG1238, KOG1238, KOG1238, Glucose dehydrogenase/choline dehydrogenase/mandelonitrile lyase (GMC oxidoreductase family) [General function prediction only].	CCA75795.1
g9996	2.60706	-2.1159	7.33001	15.4613	1.26302	0.240606	0.600286	-5.27201	induced_vs_uninduced	complete	6	tlog	g9996	18177	18750	-	XP_008042803.1	hypothetical protein TRAVEDRAFT_52018 [Trametes versicolor FP-101664 SS1]	--	--	--	--	--	--	--	--	--	--	--
g3455	1.11748	-0.91614	3.15109	13.0169	1.25731	0.242564	0.600286	-5.27834	induced_vs_uninduced	complete	6	tlog	g3455	25473	26860	+	OJT10232.1	hypothetical protein TRAPUB_13252 [Trametes pubescens]	abnA	arabinan endo-1,5-alpha-L-arabinosidase	EC:3.2.1.99		GO:0004553	hydrolase activity, hydrolyzing O-glycosyl compounds	--	--	AAG27441.1	beta-xylosidase (EC 3.2.1.37); beta-1,3-xylosidase (EC 3.2.1.-); alpha-L-arabinofuranosidase (EC 3.2.1.55); arabinanase (EC 3.2.1.99); xylanase (EC 3.2.1.8); galactan 1,3-beta-galactosidase (EC 3.2.1.145)
g3133	-0.779347	-2.22276	0.664066	18.8836	-1.23541	0.250202	0.612994	-5.30242	induced_vs_uninduced	complete	6	tlog	g3133	21301	28946	+	XP_008045033.1	glycoside hydrolase family 92 protein [Trametes versicolor FP-101664 SS1]	MIOX	inositol oxygenase	EC:1.13.99.1	ko00053 Ascorbate and aldarate metabolism;ko00562 Inositol phosphate metabolism;	GO:0003824	catalytic activity	gnl|CDD|228689	KOG0742, KOG0742, KOG0742, AAA+-type ATPase [Posttranslational modification, protein turnover, chaperones].	BAE62692.1	mannosyl-oligosaccharide alpha-1,2-mannosidase (EC 3.2.1.113); mannosyl-oligosaccharide alpha-1,3-mannosidase (EC 3.2.1.-);	Asp
g2939	-0.916723	-2.65277	0.819327	20.2146	-1.20823	0.259962	0.630601	-5.33194	induced_vs_uninduced	complete	6	tlog	g2939	5227	6933	+	XP_008036854.1	hypothetical protein TRAVEDRAFT_120855 [Trametes versicolor FP-101664 SS1]	--	--	--	--	--	--	--	--	--	--	--
g4006	0.924612	-0.844794	2.69402	18.756	1.19565	0.264582	0.635514	-5.34544	induced_vs_uninduced	complete	6	tlog	g4006	28930	31024	-	OSD00999.1	FAD-binding domain-containing protein [Trametes coccinea BRFM310]	CKX	cytokinin dehydrogenase	EC:1.5.99.12	ko00908 Zeatin biosynthesis;	GO:0016491	oxidoreductase activity	--	--	AMY09233.1
g1140	-1.14162	-3.34387	1.06062	23.168	-1.18612	0.268125	0.637774	-5.3556	induced_vs_uninduced	complete	6	tlog	g1140	9457	11389	-	OJT13160.1	Manganese peroxidase 3 [Trametes pubescens]	mpn	manganese peroxidase	EC:1.11.1.13		GO:0004601	peroxidase activity	--	--	AEX01145.1
g7093	0.975775	-0.945404	2.89695	15.7538	1.16213	0.277223	0.643482	-5.38094	induced_vs_uninduced	complete	6	tlog	g7093	7266	7882	+	OJT09968.1	hypothetical protein TRAPUB_13549 [Trametes pubescens]	--	--	--	--	--	--	--	--	--	--	--
g8249	-0.67304	-2.0074	0.661316	14.7262	-1.15409	0.280324	0.643482	-5.38934	induced_vs_uninduced	complete	6	tlog	g8249	6975	8677	+	XP_008034647.1	hypothetical protein TRAVEDRAFT_161917 [Trametes versicolor FP-101664 SS1]	mmuM, BHMT2	homocysteine S-methyltransferase	EC:2.1.1.10	ko00270 Cysteine and methionine metabolism;	--	--	gnl|CDD|232222	KOG4293, KOG4293, KOG4293, Predicted membrane protein, contains DoH and Cytochrome b-561/ferric reductase transmembrane domains [Signal transduction mechanisms].	--	--	--
g9651	-0.701604	-2.10046	0.697249	12.9143	-1.1476	0.28285	0.643482	-5.3961	induced_vs_uninduced	complete	6	tlog	g9651	3715	5830	+	XP_008034806.1	peptidase S28 [Trametes versicolor FP-101664 SS1]	PRSS16	thymus-specific serine protease	EC:3.4.-.-		GO:0006508	proteolysis	gnl|CDD|230121	KOG2182, KOG2182, KOG2182, Hydrolytic enzymes of the alpha/beta hydrolase fold [Posttranslational modification, protein turnover, chaperones, General function prediction only].	--	--	--
g8040	1.36977	-1.37128	4.11082	11.8475	1.14341	0.284492	0.643482	-5.40045	induced_vs_uninduced	complete	6	tlog	g8040	25648	27300	-	XP_008040463.1	elongation factor 1-gamma [Trametes versicolor FP-101664 SS1]	EEF1G	elongation factor 1-gamma	--	ko05134 Legionellosis;	GO:0003746	translation elongation factor activity	gnl|CDD|229568	KOG1627, KOG1627, KOG1627, Translation elongation factor EF-1 gamma [Translation, ribosomal structure and biogenesis].	--	--	--
g11805	-0.849785	-2.55266	0.853091	14.3685	-1.14182	0.285116	0.643482	-5.4021	induced_vs_uninduced	complete	6	tlog	g11805	4963	6984	+	XP_008033263.1	alpha/beta-hydrolase [Trametes versicolor FP-101664 SS1]	KEX1	carboxypeptidase D	EC:3.4.16.6		GO:0004185	serine-type carboxypeptidase activity	gnl|CDD|229224	KOG1282, KOG1282, KOG1282, Serine carboxypeptidases (lysosomal cathepsin A) [Amino acid transport and metabolism, Posttranslational modification, protein turnover, chaperones].	--	--	--
g2660	0.864488	-0.872824	2.6018	17.0525	1.13855	0.286403	0.643482	-5.40548	induced_vs_uninduced	complete	6	tlog	g2660	20144	22066	-	XP_008040644.1	amine oxidase [Trametes versicolor FP-101664 SS1]	MPAO, PAO1	polyamine oxidase	EC:1.5.3.14 1.5.3.16	ko00330 Arginine and proline metabolism;ko00410 beta-Alanine metabolism;	GO:0016491	oxidoreductase activity	gnl|CDD|227980	KOG0029, KOG0029, KOG0029, Amine oxidase [Secondary metabolites biosynthesis, transport and catabolism].	--	--	--
g16177	0.691011	-0.705443	2.08747	14.6566	1.13222	0.28891	0.643482	-5.41201	induced_vs_uninduced	complete	6	tlog	g16177	1	816	-	XP_008039088.1	hypothetical protein TRAVEDRAFT_29347 [Trametes versicolor FP-101664 SS1]	--	--	--	--	--	--	--	--	CCA67406.1	Modules of approx. 150 residues which always appear as a threefold internal repeat. The only apparent exception to this, xylanase II of Actinomadura sp. FC7 (GenBank U08894), is in fact not completely sequenced. These modules were first identified in several plant lectins such as ricin or agglutinin of Ricinus communis which bind galactose residues. The three-dimensional structure of a plant lect…	Previously known as cellulose-binding domain family XIII (CBD XIII).
g4609	0.772892	-0.800207	2.34599	19.4246	1.12418	0.292119	0.644767	-5.42027	induced_vs_uninduced	complete	6	tlog	g4609	4268	5038	+	OJT10166.1	WSC domain-containing protein [Trametes pubescens]	CHST15	N-acetylgalactosamine 4-sulfate 6-O-sulfotransferase	EC:2.8.2.33	ko00532 Glycosaminoglycan biosynthesis - chondroitin sulfate / dermatan sulfate;	--	--	gnl|CDD|232087	KOG4157, KOG4157, KOG4157, beta-1,6-N-acetylglucosaminyltransferase, contains WSC domain [Carbohydrate transport and metabolism, Posttranslational modification, protein turnover, chaperones].	CCA72850.1	Modules of approx. 50 residues found attached to various enzymes from families GH18, GH19, GH23, GH24, GH25 and GH73, i.e. enzymes cleaving either chitin or peptidoglycan. Binding to chitopentaose demonstrated in the case of Pteris ryukyuensis chitinase A [Ohnuma T et al. (2008) J. Biol. Chem. 283:5178-87 (PMID: 18083709)]. CBM50 modules are also found in a multitude of other enzymes targeting th…	Also known as LysM domains
g3928	-0.625259	-1.9158	0.665281	13.8128	-1.10857	0.29843	0.652815	-5.43618	induced_vs_uninduced	complete	6	tlog	g3928	16331	16940	+	XP_008045113.1	hypothetical protein TRAVEDRAFT_136429 [Trametes versicolor FP-101664 SS1]	--	--	--	--	--	--	--	--	--	--	--
g10887	-0.838636	-2.60384	0.926565	13.3351	-1.08706	0.3073	0.666271	-5.45783	induced_vs_uninduced	complete	6	tlog	g10887	5386	6905	-	XP_008038921.1	glycoside hydrolase family 18 protein [Trametes versicolor FP-101664 SS1]	--	--	--	--	GO:0004553	hydrolase activity, hydrolyzing O-glycosyl compounds	--	--	BAH80444.1	chitinase (EC 3.2.1.14); endo-beta-N-acetylglucosaminidase (EC 3.2.1.96); xylanase inhibitor; concanavalin B; narbonin	Contains chitinases of classes III and V. Contains non-catalytic proteins such as xylanase inhibitor; concanavalin B; narbonin
g3493	-0.904335	-2.85285	1.04418	20.7789	-1.06193	0.317921	0.68325	-5.48271	induced_vs_uninduced	complete	6	tlog	g3493	898	2227	-	AAT90351.1	manganese peroxidase isozyme precursor [Trametes versicolor]	mpn	manganese peroxidase	EC:1.11.1.13		GO:0004601	peroxidase activity	--	--	CAG33918.4
g12201	0.733815	-0.862009	2.32964	16.4943	1.05214	0.322138	0.686293	-5.4923	induced_vs_uninduced	complete	6	tlog	g12201	11019	14354	-	XP_008043746.1	FAD-binding domain-containing protein [Trametes versicolor FP-101664 SS1]	E3.5.5.1	nitrilase	EC:3.5.5.1	ko00380 Tryptophan metabolism;ko00460 Cyanoamino acid metabolism;ko00627 Aminobenzoate degradation;ko00643 Styrene degradation;ko00910 Nitrogen metabolism;	GO:0016491	oxidoreductase activity	--	--	AGF59508.1
g6900	-0.879712	-2.81079	1.05136	21.8314	-1.04235	0.326396	0.689371	-5.50181	induced_vs_uninduced	complete	6	tlog	g6900	43010	46981	+	XP_008042466.1	manganese-dependent peroxidase [Trametes versicolor FP-101664 SS1]	mpn	manganese peroxidase	EC:1.11.1.13		GO:0003677	DNA binding	--	--	CAG33918.4
g7245	-0.612512	-1.98369	0.758671	14.5186	-1.0221	0.335345	0.696289	-5.52128	induced_vs_uninduced	complete	6	tlog	g7245	6069	7038	-	XP_008044392.1	hypothetical protein TRAVEDRAFT_75109 [Trametes versicolor FP-101664 SS1]	--	--	--	--	--	--	--	--	--	--	--
g9125	0.652311	-0.814723	2.11935	20.417	1.01739	0.337451	0.696289	-5.52577	induced_vs_uninduced	complete	6	tlog	g9125	268	3080	+	OJT12984.1	Trehalase [Trametes pubescens]	TREH, treA, treF	alpha,alpha-trehalase	EC:3.2.1.28	ko00500 Starch and sucrose metabolism;	GO:0003824	catalytic activity	gnl|CDD|228550	KOG0602, KOG0602, KOG0602, Neutral trehalase [Carbohydrate transport and metabolism].	AGM46811.1	alpha,alpha-trehalase (EC 3.2.1.28).
g4896	-0.690802	-2.25509	0.87349	16.766	-1.01043	0.340581	0.696289	-5.53236	induced_vs_uninduced	complete	6	tlog	g4896	10290	13857	+	XP_008032441.1	glycoside hydrolase [Trametes versicolor FP-101664 SS1]	E3.2.1.25, MANBA, manB	beta-mannosidase	EC:3.2.1.25	ko00511 Other glycan degradation;ko04142 Lysosome;	--	--	gnl|CDD|230169	KOG2230, KOG2230, KOG2230, Predicted beta-mannosidase [Carbohydrate transport and metabolism].	BAE57065.1	beta-galactosidase (EC 3.2.1.23) ; beta-mannosidase (EC 3.2.1.25); beta-glucuronidase (EC 3.2.1.31); mannosylglycoprotein endo-beta-mannosidase (EC 3.2.1.152); exo-beta-glucosaminidase (EC 3.2.1.165)
g6347	-0.596939	-1.95004	0.756162	21.8803	-1.00942	0.341039	0.696289	-5.53332	induced_vs_uninduced	complete	6	tlog	g6347	26892	31355	+	XP_008037305.1	hypothetical protein TRAVEDRAFT_37024 [Trametes versicolor FP-101664 SS1]	lacZ	beta-galactosidase	EC:3.2.1.23	ko00052 Galactose metabolism;ko00511 Other glycan degradation;ko00600 Sphingolipid metabolism;	GO:0004553	hydrolase activity, hydrolyzing O-glycosyl compounds	gnl|CDD|228445	KOG0496, KOG0496, KOG0496, Beta-galactosidase [Carbohydrate transport and metabolism].	CCA70454.1	beta-galactosidase (EC 3.2.1.23); exo-beta-glucosaminidase (EC 3.2.1.165)
g8216	-0.580124	-1.92395	0.763706	21.9599	-0.987754	0.350943	0.710588	-5.55362	induced_vs_uninduced	complete	6	tlog	g8216	10624	15664	+	XP_008043737.1	hypothetical protein TRAVEDRAFT_154838 [Trametes versicolor FP-101664 SS1]	--	--	--	--	--	--	--	--	--	--	--
g962	-0.58394	-1.95675	0.788869	14.6776	-0.973264	0.357686	0.718305	-5.56701	induced_vs_uninduced	complete	6	tlog	g962	45226	49969	+	OJT06740.1	hypothetical protein TRAPUB_2404 [Trametes pubescens]	CNOT1, NOT1	CCR4-NOT transcription complex subunit 1	--	ko03018 RNA degradation;	--	--	--	--	ADV52250.1	xylan alpha-1,2-glucuronidase (3.2.1.131); alpha-(4-O-methyl)-glucuronidase (3.2.1.-)	created from reading Ryabova et al. (2009) FEBS Lett. in press
g8493	0.567924	-0.788962	1.92481	18.0643	0.957678	0.365047	0.723521	-5.58124	induced_vs_uninduced	complete	6	tlog	g8493	22040	23762	+	XP_008038162.1	manganese peroxidase [Trametes versicolor FP-101664 SS1]	mpn	manganese peroxidase	EC:1.11.1.13		GO:0004601	peroxidase activity	--	--	CAG32981.2
g2799	-0.537959	-1.82648	0.750564	20.7508	-0.955278	0.36619	0.723521	-5.58341	induced_vs_uninduced	complete	6	tlog	g2799	5186	9244	+	XP_008036560.1	exo-beta-1,3-glucanase [Trametes versicolor FP-101664 SS1]	E3.2.1.58	glucan 1,3-beta-glucosidase	EC:3.2.1.58	ko00500 Starch and sucrose metabolism;	--	--	--	--	EIW60068.1	exo-beta-1,3-glucanase (EC 3.2.1.58); endo-beta-1,3-glucanase (EC 3.2.1.39).
g11734	1.90248	-2.87107	6.67603	12.3046	0.911909	0.387308	0.741711	-5.62196	induced_vs_uninduced	complete	6	tlog	g11734	2250	3724	+	OJT15289.1	Alcohol dehydrogenase [Trametes pubescens]	adhP	alcohol dehydrogenase, propanol-preferring	EC:1.1.1.1	ko00010 Glycolysis / Gluconeogenesis;ko00071 Fatty acid degradation;ko00350 Tyrosine metabolism;ko00625 Chloroalkane and chloroalkene degradation;ko00626 Naphthalene degradation;ko00830 Retinol metabolism;ko00980 Metabolism of xenobiotics by cytochrome P450;ko00982 Drug metabolism - cytochrome P450;ko01220 Degradation of aromatic compounds;	GO:0008270	zinc ion binding	gnl|CDD|227974	KOG0023, KOG0023, KOG0023, Alcohol dehydrogenase, class V [Secondary metabolites biosynthesis, transport and catabolism].	--	--	--
g4939	1.30626	-1.97613	4.58865	16.5481	0.910567	0.387975	0.741711	-5.62313	induced_vs_uninduced	complete	6	tlog	g4939	66585	67405	+	XP_008038945.1	glutathione S-transferase [Trametes versicolor FP-101664 SS1]	GST, gst	glutathione S-transferase	EC:2.5.1.18	ko00480 Glutathione metabolism;ko00980 Metabolism of xenobiotics by cytochrome P450;ko00982 Drug metabolism - cytochrome P450;ko01524 Platinum drug resistance;ko05204 Chemical carcinogenesis;ko05418 Fluid shear stress and atherosclerosis;	GO:0005515	protein binding	gnl|CDD|228813	KOG0867, KOG0867, KOG0867, Glutathione S-transferase [Posttranslational modification, protein turnover, chaperones].	--	--	--
g5703	0.588909	-0.896954	2.07477	16.1854	0.906863	0.389821	0.741711	-5.62635	induced_vs_uninduced	complete	6	tlog	g5703	13005	15040	-	XP_008032824.1	phosphoglycerate mutase-like protein [Trametes versicolor FP-101664 SS1]	E3.1.3.8	3-phytase	EC:3.1.3.8	ko00562 Inositol phosphate metabolism;	--	--	gnl|CDD|229324	KOG1382, KOG1382, KOG1382, Multiple inositol polyphosphate phosphatase [General function prediction only].	--	--	--
g10758	0.53573	-0.817872	1.88933	14.7537	0.905581	0.390461	0.741711	-5.62746	induced_vs_uninduced	complete	6	tlog	g10758	20614	21852	-	OSD01948.1	alpha/beta-hydrolase [Trametes coccinea BRFM310]	KEX1	carboxypeptidase D	EC:3.4.16.6		GO:0004185	serine-type carboxypeptidase activity	--	--	--	--	--
g11944	0.714762	-1.09148	2.521	17.5639	0.905437	0.390533	0.741711	-5.62758	induced_vs_uninduced	complete	6	tlog	g11944	21288	23867	+	XP_008035880.1	alpha/beta-hydrolase [Trametes versicolor FP-101664 SS1]	KEX1	carboxypeptidase D	EC:3.4.16.6		GO:0004185	serine-type carboxypeptidase activity	gnl|CDD|229224	KOG1282, KOG1282, KOG1282, Serine carboxypeptidases (lysosomal cathepsin A) [Amino acid transport and metabolism, Posttranslational modification, protein turnover, chaperones].	--	--	--
g9173	0.522891	-0.82303	1.86881	16.9315	0.888922	0.398852	0.751683	-5.6418	induced_vs_uninduced	complete	6	tlog	g9173	14382	16044	+	XP_008036982.1	hypothetical protein TRAVEDRAFT_165881 [Trametes versicolor FP-101664 SS1]	--	--	--	--	--	--	--	--	--	--	--
g8543	0.487666	-0.788934	1.76427	16.8929	0.874058	0.406448	0.756556	-5.65441	induced_vs_uninduced	complete	6	tlog	g8543	9261	10119	+	OJT09047.1	Glutathione-independent glyoxalase HSP31 [Trametes pubescens]	--	--	--	--	--	--	--	--	--	--	--
g14905	0.571937	-0.951241	2.09511	19.7714	0.859152	0.414166	0.756556	-5.66688	induced_vs_uninduced	complete	6	tlog	g14905	3	419	-	XP_008035899.1	Cerato-platanin [Trametes versicolor FP-101664 SS1]	EGD2, NACA	nascent polypeptide-associated complex subunit alpha	--		--	--	--	--	--	--	--
g5999	-0.625633	-2.30918	1.05792	14.798	-0.850288	0.418805	0.756556	-5.67421	induced_vs_uninduced	complete	6	tlog	g5999	1	3467	-	XP_008042491.1	glycoside hydrolase family 27 protein [Trametes versicolor FP-101664 SS1]	E3.2.1.22B, galA, rafA	alpha-galactosidase	EC:3.2.1.22	ko00052 Galactose metabolism;ko00561 Glycerolipid metabolism;ko00600 Sphingolipid metabolism;ko00603 Glycosphingolipid biosynthesis - globo and isoglobo series;	GO:0003824	catalytic activity	gnl|CDD|230305	KOG2366, KOG2366, KOG2366, Alpha-D-galactosidase (melibiase) [Carbohydrate transport and metabolism].	CDJ79834.1	alpha-galactosidase (EC 3.2.1.22); alpha-N-acetylgalactosaminidase (EC 3.2.1.49); isomalto-dextranase (EC 3.2.1.94); beta-L-arabinopyranosidase (EC 3.2.1.88)	Mechanistic commonality with family GH36 demonstrated by Comfort et al. (2007) Biochemistry 46:3319-3330 (PMID: 17323919).
g3394	-0.655681	-2.42087	1.10951	20.2725	-0.84991	0.419003	0.756556	-5.67452	induced_vs_uninduced	complete	6	tlog	g3394	1818	3826	+	OJT04760.1	1,3-beta-glucanosyltransferase gel4 [Trametes pubescens]	--	--	--	--	--	--	--	--	ADV25841.1	Modules of approx. 90-100 residues found at the C-terminus of GH17 or GH72 enzymatic modules and also sometimes isolated. CBM43 modules sometimes carry a C-terminal membrane anchor. The beta-1,3-glucan binding function has been demonstrated with the olive pollen protein Ole e 10.	Created after Barral, Suarez, Batanero, Alfonso, Alche, Rodríguez-García, Villalba, Rivas and Rodríguez (2005) Biochem. J. 390, 77-84 (PMID: 15882149). Formerly known as X8 modules.
g9600	1.24771	-2.15583	4.65125	13.673	0.838794	0.424873	0.756556	-5.68362	induced_vs_uninduced	complete	6	tlog	g9600	214	2331	-	XP_008032410.1	bacterial alpha-L-rhamnosidase domain protein [Trametes versicolor FP-101664 SS1]	SF3B1, SAP155	splicing factor 3B subunit 1	--	ko03040 Spliceosome;	GO:0003824	catalytic activity	--	--	AFA41507.1	alpha-L-rhamnosidase (EC 3.2.1.40)
g1116	0.601761	-1.04753	2.25105	20.2292	0.834833	0.426979	0.756556	-5.68684	induced_vs_uninduced	complete	6	tlog	g1116	570	4405	+	XP_008035721.1	WD40 repeat-like protein [Trametes versicolor FP-101664 SS1]	PEP4	saccharopepsin	EC:3.4.23.25	ko04138 Autophagy - yeast;	GO:0000324	fungal-type vacuole	gnl|CDD|229281	KOG1339, KOG1339, KOG1339, Aspartyl protease [Posttranslational modification, protein turnover, chaperones].	--	--	--
g14303	0.503832	-0.88764	1.8953	20.1398	0.828483	0.430369	0.756556	-5.69197	induced_vs_uninduced	complete	6	tlog	g14303	1	1653	+	OJT13448.1	Alpha-amylase [Trametes pubescens]	AMY, amyA, malS	alpha-amylase	EC:3.2.1.1	ko00500 Starch and sucrose metabolism;ko04973 Carbohydrate digestion and absorption;	GO:0003824	catalytic activity	gnl|CDD|230151	KOG2212, KOG2212, KOG2212, Alpha-amylase [Carbohydrate transport and metabolism].	CAX51638.1	alpha-amylase (EC 3.2.1.1); pullulanase (EC 3.2.1.41); cyclomaltodextrin glucanotransferase (EC 2.4.1.19); cyclomaltodextrinase (EC 3.2.1.54); trehalose-6-phosphate hydrolase (EC 3.2.1.93); oligo-alpha-glucosidase (EC 3.2.1.10); maltogenic amylase (EC 3.2.1.133); neopullulanase (EC 3.2.1.135); alpha-glucosidase (EC 3.2.1.20); maltotetraose-forming alpha-amylase (EC 3.2.1.60); isoamylase (EC 3.2.1…	New: many members have been assigned to subfamilies as described by Stam et al. (2006) Protein Eng Des Sel. 19, 555-562 (PMID: 17085431)
g9894	-0.598515	-2.25707	1.06004	13.7913	-0.825692	0.431865	0.756556	-5.69422	induced_vs_uninduced	complete	6	tlog	g9894	8112	10204	+	XP_008042136.1	WSC-domain-containing protein [Trametes versicolor FP-101664 SS1]	K07119	uncharacterized protein	--		--	--	gnl|CDD|232087	KOG4157, KOG4157, KOG4157, beta-1,6-N-acetylglucosaminyltransferase, contains WSC domain [Carbohydrate transport and metabolism, Posttranslational modification, protein turnover, chaperones].	BAJ26082.1	Binding to galactose and lactose has been demonstrated for the module of Micromonospora viridifaciens sialidase (PMID: 16239725). Binding to polygalacturonic acid has been shown for a Yersinia member (PMID: 17292916). Binding to LacNAc (beta-D-galactosyl-1,4-beta-D-N-acetylglucosamine) has been shown for an N-acetylglucosaminidase from Clostridium perfingens (PMID: 16990278).	Formerly known as X56 modules. Distantly related to CBM6 modules and to Anguilla anguilla agglutinin.
g10077	-0.477051	-1.81056	0.856459	23.2054	-0.818542	0.435714	0.756556	-5.69994	induced_vs_uninduced	complete	6	tlog	g10077	29920	32329	-	OJT02348.1	hypothetical protein TRAPUB_7131 [Trametes pubescens]	MAN1	mannosyl-oligosaccharide alpha-1,2-mannosidase	EC:3.2.1.113	ko00510 N-Glycan biosynthesis;ko00513 Various types of N-glycan biosynthesis;ko04141 Protein processing in endoplasmic reticulum;	GO:0003824	catalytic activity	gnl|CDD|230370	KOG2431, KOG2431, KOG2431, 1, 2-alpha-mannosidase [Carbohydrate transport and metabolism].	AME15770.1	alpha-mannosidase (EC 3.2.1.113)
g4532	0.629082	-1.14697	2.40513	17.3831	0.810448	0.440099	0.756556	-5.70637	induced_vs_uninduced	complete	6	tlog	g4532	11619	14581	-	OSD03273.1	hypothetical protein PYCCODRAFT_1409615 [Trametes coccinea BRFM310]	--	--	--	--	--	--	--	--	CCA67701.1
g9440	-0.747475	-2.86749	1.37255	19.9692	-0.806731	0.442123	0.756556	-5.70931	induced_vs_uninduced	complete	6	tlog	g9440	3533	4096	-	OJT12810.1	hypothetical protein TRAPUB_10645 [Trametes pubescens]	--	--	--	--	--	--	--	--	--	--	--
g9126	-0.750496	-2.87938	1.37839	19.0178	-0.806618	0.442185	0.756556	-5.7094	induced_vs_uninduced	complete	6	tlog	g9126	3729	6136	+	XP_008044682.1	acid protease [Trametes versicolor FP-101664 SS1]	--	--	--	--	--	--	gnl|CDD|229281	KOG1339, KOG1339, KOG1339, Aspartyl protease [Posttranslational modification, protein turnover, chaperones].	--	--	--
g9131	-0.529011	-2.03744	0.979417	15.3495	-0.80244	0.444467	0.756556	-5.71268	induced_vs_uninduced	complete	6	tlog	g9131	7398	8933	+	XP_008038186.1	alpha/beta-hydrolase [Trametes versicolor FP-101664 SS1]	KEX1	carboxypeptidase D	EC:3.4.16.6		GO:0004185	serine-type carboxypeptidase activity	gnl|CDD|229224	KOG1282, KOG1282, KOG1282, Serine carboxypeptidases (lysosomal cathepsin A) [Amino acid transport and metabolism, Posttranslational modification, protein turnover, chaperones].	--	--	--
g4073	-0.523593	-2.01726	0.970073	19.8517	-0.802071	0.444669	0.756556	-5.71297	induced_vs_uninduced	complete	6	tlog	g4073	4171	4786	-	XP_008045234.1	hypothetical protein TRAVEDRAFT_32323 [Trametes versicolor FP-101664 SS1]	--	--	--	--	--	--	--	--	--	--	--
g3131	-0.453117	-1.76754	0.861302	21.1858	-0.788767	0.451993	0.761661	-5.72333	induced_vs_uninduced	complete	6	tlog	g3131	11496	15326	-	OSC99278.1	glycoside hydrolase family 92 protein [Trametes coccinea BRFM310]	--	--	--	--	GO:0003824	catalytic activity	--	--	CCD49275.2	mannosyl-oligosaccharide alpha-1,2-mannosidase (EC 3.2.1.113); mannosyl-oligosaccharide alpha-1,3-mannosidase (EC 3.2.1.-);	Asp
g124	0.488113	-0.933986	1.91021	19.379	0.785349	0.453888	0.761661	-5.72597	induced_vs_uninduced	complete	6	tlog	g124	23766	27670	-	OJT15629.1	Alpha-glucosidase [Trametes pubescens]	malZ	alpha-glucosidase	EC:3.2.1.20	ko00052 Galactose metabolism;ko00500 Starch and sucrose metabolism;	GO:0003824	catalytic activity	gnl|CDD|229011	KOG1065, KOG1065, KOG1065, Maltase glucoamylase and related hydrolases, glycosyl hydrolase family 31 [Carbohydrate transport and metabolism].	ALS55547.1	alpha-glucosidase (EC 3.2.1.20); alpha-1,3-glucosidase (EC 3.2.1.84); sucrase-isomaltase (EC 3.2.1.48) (EC 3.2.1.10); alpha-xylosidase (EC 3.2.1.-); alpha-glucan lyase (EC 4.2.2.13); isomaltosyltransferase (EC 2.4.1.-).
g6401	0.590742	-1.14683	2.32831	14.6714	0.777909	0.45803	0.763383	-5.73167	induced_vs_uninduced	complete	6	tlog	g6401	1236	3197	-	XP_008035004.1	hypothetical protein TRAVEDRAFT_44227 [Trametes versicolor FP-101664 SS1]	--	--	--	--	--	--	--	--	CBX90574.1	4-O-methyl-glucuronoyl methylesterase (EC 3.1.1.-)	Formerly known as X100 modules; Created following a paper by Xin-Liang Li et al. (2007) FEBS Letters 581(21):4029-35 (PMID: 17678650).
g5573	-0.747677	-2.99505	1.4997	17.2118	-0.761222	0.467412	0.773679	-5.7443	induced_vs_uninduced	complete	6	tlog	g5573	9321	11464	-	XP_008040400.1	lysophospholipase [Trametes versicolor FP-101664 SS1]	PLB	lysophospholipase	EC:3.1.1.5	ko00564 Glycerophospholipid metabolism;	GO:0004620	phospholipase activity	gnl|CDD|229267	KOG1325, KOG1325, KOG1325, Lysophospholipase [Lipid transport and metabolism].	--	--	--
g4869	1.07707	-2.18389	4.33802	12.6286	0.755736	0.470523	0.773679	-5.7484	induced_vs_uninduced	complete	6	tlog	g4869	4335	6566	-	TBU30947.1	heat shock protein 70 [Dichomitus squalens]	HSPA5, BIP	heat shock 70kDa protein 5	--	ko03060 Protein export;ko04141 Protein processing in endoplasmic reticulum;ko04918 Thyroid hormone synthesis;ko05020 Prion diseases;	--	--	gnl|CDD|228051	KOG0100, KOG0100, KOG0100, Molecular chaperones GRP78/BiP/KAR2, HSP70 superfamily [Posttranslational modification, protein turnover, chaperones].	CUI24525.1	chitinase (EC 3.2.1.14).	Contains chitinases of classes I, II, and IV.
g4086	-0.837471	-3.44833	1.77339	18.8372	-0.733936	0.483023	0.788938	-5.76444	induced_vs_uninduced	complete	6	tlog	g4086	9308	11658	-	XP_008034053.1	alpha/beta-hydrolase [Trametes versicolor FP-101664 SS1]	E3.1.1.3	triacylglycerol lipase	EC:3.1.1.3	ko00561 Glycerolipid metabolism;	--	--	gnl|CDD|232318	KOG4389, KOG4389, KOG4389, Acetylcholinesterase/Butyrylcholinesterase [Signal transduction mechanisms].	AEI52017.1	acetyl xylan esterase (EC 3.1.1.72).
g6399	0.727619	-1.61411	3.06935	20.8058	0.710951	0.496432	0.805469	-5.78091	induced_vs_uninduced	complete	6	tlog	g6399	19957	22459	-	ALT22026.1	laccase C [Trametes ochracea]	FET3_5	iron transport multicopper oxidase	--		GO:0005507	copper ion binding	gnl|CDD|229205	KOG1263, KOG1263, KOG1263, Multicopper oxidases [Secondary metabolites biosynthesis, transport and catabolism].	ALT22026.1
g316	-0.593084	-2.54525	1.35908	17.7453	-0.695139	0.505791	0.815255	-5.79197	induced_vs_uninduced	complete	6	tlog	g316	4333	6181	-	OJT10320.1	hypothetical protein TRAPUB_13188 [Trametes pubescens]	GLX	glyoxal/methylglyoxal oxidase	EC:1.2.3.15		--	--	--	--	EIW62408.1
g9677	-0.450629	-1.94599	1.04473	16.042	-0.689518	0.509145	0.815297	-5.79585	induced_vs_uninduced	complete	6	tlog	g9677	2722	7900	-	XP_008044242.1	pyranose 2-oxidase [Trametes versicolor FP-101664 SS1]	ALOX5	arachidonate 5-lipoxygenase	EC:1.13.11.34	ko00590 Arachidonic acid metabolism;ko04664 Fc epsilon RI signaling pathway;ko04726 Serotonergic synapse;ko04913 Ovarian steroidogenesis;ko05145 Toxoplasmosis;	GO:0005515	protein binding	--	--	EIW52665.1
g1456	0.717272	-1.698	3.13254	14.6028	0.679502	0.515155	0.819565	-5.80269	induced_vs_uninduced	complete	6	tlog	g1456	13686	18449	-	XP_008034403.1	hypothetical protein TRAVEDRAFT_141701 [Trametes versicolor FP-101664 SS1]	E3.2.1.14	chitinase	EC:3.2.1.14	ko00520 Amino sugar and nucleotide sugar metabolism;	GO:0005515	protein binding	--	--	--	--	--
g3611	-0.382748	-1.70125	0.935752	18.2427	-0.66421	0.524415	0.824704	-5.81297	induced_vs_uninduced	complete	6	tlog	g3611	2635	5411	+	OJT03677.1	hypothetical protein TRAPUB_5705 [Trametes pubescens]	REEP1_2_3_4	receptor expression-enhancing protein 1/2/3/4	--		--	--	gnl|CDD|229665	KOG1726, KOG1726, KOG1726, HVA22/DP1 gene product-related proteins [Defense mechanisms].	--	--	--
g11650	0.573117	-1.40461	2.55084	14.7151	0.663056	0.525118	0.824704	-5.81373	induced_vs_uninduced	complete	6	tlog	g11650	5679	7079	+	XP_008042070.1	manganese peroxidase [Trametes versicolor FP-101664 SS1]	mpn	manganese peroxidase	EC:1.11.1.13		GO:0004601	peroxidase activity	--	--	CAA91043.1
g12413	-0.609858	-2.75604	1.53633	17.3715	-0.650181	0.532998	0.831564	-5.82221	induced_vs_uninduced	complete	6	tlog	g12413	3201	4780	-	XP_008033263.1	alpha/beta-hydrolase [Trametes versicolor FP-101664 SS1]	KEX1	carboxypeptidase D	EC:3.4.16.6		GO:0004185	serine-type carboxypeptidase activity	gnl|CDD|229224	KOG1282, KOG1282, KOG1282, Serine carboxypeptidases (lysosomal cathepsin A) [Amino acid transport and metabolism, Posttranslational modification, protein turnover, chaperones].	--	--	--
g397	-0.740954	-3.36999	1.88808	13.1796	-0.644863	0.536274	0.831564	-5.82567	induced_vs_uninduced	complete	6	tlog	g397	11167	13313	-	XP_008037522.1	FAD dependent oxidoreductase [Trametes versicolor FP-101664 SS1]	--	--	--	--	GO:0016491	oxidoreductase activity	--	--	--	--	--
g4139	-0.746657	-3.51692	2.02361	16.8835	-0.616697	0.553822	0.853374	-5.84355	induced_vs_uninduced	complete	6	tlog	g4139	33066	36053	+	XP_008035859.1	alcohol oxidase [Trametes versicolor FP-101664 SS1]	MOX	alcohol oxidase	EC:1.1.3.13	ko00680 Methane metabolism;ko01200 Carbon metabolism;	GO:0016614	oxidoreductase activity, acting on CH-OH group of donors	gnl|CDD|229180	KOG1238, KOG1238, KOG1238, Glucose dehydrogenase/choline dehydrogenase/mandelonitrile lyase (GMC oxidoreductase family) [General function prediction only].	CDG66232.1
g2349	0.740475	-2.0619	3.54285	14.5535	0.604583	0.561472	0.85683	-5.85102	induced_vs_uninduced	complete	6	tlog	g2349	32474	32914	-	XP_008044259.1	hypothetical protein TRAVEDRAFT_75025 [Trametes versicolor FP-101664 SS1]	--	--	--	--	--	--	--	--	--	--	--
g9814	1.36304	-3.81692	6.543	18.5279	0.602081	0.56306	0.85683	-5.85254	induced_vs_uninduced	complete	6	tlog	g9814	4333	6088	+	OJT15186.1	Polyporopepsin [Trametes pubescens]	CTSE	cathepsin E	EC:3.4.23.34	ko04142 Lysosome;	GO:0004190	aspartic-type endopeptidase activity	gnl|CDD|229281	KOG1339, KOG1339, KOG1339, Aspartyl protease [Posttranslational modification, protein turnover, chaperones].	--	--	--
g2627	0.553707	-1.63328	2.7407	13.2703	0.579303	0.577628	0.863882	-5.86617	induced_vs_uninduced	complete	6	tlog	g2627	50840	51998	-	OJT02033.1	hypothetical protein TRAPUB_7567 [Trametes pubescens]	E3.2.1.4	endoglucanase	EC:3.2.1.4	ko00500 Starch and sucrose metabolism;	--	--	--	--	AFR97104.1	alginate lyase (EC 4.2.2.3); exo-oligoalginate lyase (EC 4.2.2.-); beta-1,4-glucuronan lyase (EC 4.2.2.14)
g14802	-0.773358	-3.87477	2.32806	16.5375	-0.570549	0.583283	0.863882	-5.87127	induced_vs_uninduced	complete	6	tlog	g14802	1	283	+	XP_008041580.1	hypothetical protein TRAVEDRAFT_60093 [Trametes versicolor FP-101664 SS1]	--	--	--	--	--	--	--	--	CDZ97770.1	Modules of approx. 50 residues found attached to various enzymes from families GH18, GH19, GH23, GH24, GH25 and GH73, i.e. enzymes cleaving either chitin or peptidoglycan. Binding to chitopentaose demonstrated in the case of Pteris ryukyuensis chitinase A [Ohnuma T et al. (2008) J. Biol. Chem. 283:5178-87 (PMID: 18083709)]. CBM50 modules are also found in a multitude of other enzymes targeting th…	Also known as LysM domains
g7308	-0.445069	-2.29049	1.40035	16.8068	-0.55183	0.595477	0.863882	-5.88195	induced_vs_uninduced	complete	6	tlog	g7308	27947	30180	-	XP_008037633.1	glycoside hydrolase [Trametes versicolor FP-101664 SS1]	GBA, srfJ	glucosylceramidase	EC:3.2.1.45	ko00511 Other glycan degradation;ko00600 Sphingolipid metabolism;ko04142 Lysosome;	GO:0004348	glucosylceramidase activity	gnl|CDD|230505	KOG2566, KOG2566, KOG2566, Beta-glucocerebrosidase [Carbohydrate transport and metabolism].	BAK52530.1	glucosylceramidase (EC 3.2.1.45); beta-1,6-glucanase (EC 3.2.1.75); beta-xylosidase (EC 3.2.1.37); beta-fucosidase (EC 3.2.1.38); beta-glucosidase (3.2.1.21); endo-beta-1,6-galactanase (EC:3.2.1.164)	Following a recent paper by St John et al. (FEBS Letters, 2010, in press) several GH5 subfamilies have been reassigned to GH30. The subfamilies in GH30 are now indicated.
g9297	-0.38955	-2.02019	1.24109	23.9241	-0.54661	0.598902	0.863882	-5.88487	induced_vs_uninduced	complete	6	tlog	g9297	20559	22554	-	AAM18407.1	laccase 2 [Trametes pubescens]	FET3_5	iron transport multicopper oxidase	--		GO:0005507	copper ion binding	gnl|CDD|229205	KOG1263, KOG1263, KOG1263, Multicopper oxidases [Secondary metabolites biosynthesis, transport and catabolism].	BAA22153.1
g14008 : g4919	-0.483956	-2.51648	1.54857	14.8267	-0.544806	0.600088	0.863882	-5.88588	induced_vs_uninduced	complete	6	tlog
g13108	-0.350022	-1.82478	1.12474	18.6003	-0.543059	0.601238	0.863882	-5.88684	induced_vs_uninduced	complete	6	tlog	g13108	1722	2285	+	XP_008037166.1	hypothetical protein TRAVEDRAFT_19890 [Trametes versicolor FP-101664 SS1]	--	--	--	--	--	--	--	--	--	--	--
g956	0.523856	-1.68522	2.73293	16.7144	0.542593	0.601544	0.863882	-5.8871	induced_vs_uninduced	complete	6	tlog	g956	29578	31460	-	XP_008040521.1	hypothetical protein TRAVEDRAFT_127701 [Trametes versicolor FP-101664 SS1]	--	--	--	--	GO:0004553	hydrolase activity, hydrolyzing O-glycosyl compounds	--	--	CCA69113.1	xyloglucan:xyloglucosyltransferase (EC 2.4.1.207); keratan-sulfate endo-1,4-beta-galactosidase (EC 3.2.1.103); endo-1,3-beta-glucanase (EC 3.2.1.39); endo-1,3(4)-beta-glucanase (EC 3.2.1.6); licheninase (EC 3.2.1.73); beta-agarase (EC 3.2.1.81); kappa;-carrageenase (EC 3.2.1.83); xyloglucanase (EC 3.2.1.151)
g6908	0.304915	-0.986039	1.59587	20.8993	0.540432	0.602969	0.863882	-5.8883	induced_vs_uninduced	complete	6	tlog	g6908	9362	11495	+	OJT07649.1	Beta-glucuronidase [Trametes pubescens]	--	--	--	--	--	--	--	--	CAK41913.1	beta-glucuronidase (EC 3.2.1.31); beta-4-O-methyl-glucuronidase (EC 3.2.1.-); heparanase (EC 3.2.1.-); baicalin beta-glucuronidase (EC 3.2.1.167)
g5067	-0.422229	-2.21223	1.36777	18.5806	-0.539719	0.603439	0.863882	-5.88869	induced_vs_uninduced	complete	6	tlog	g5067	37039	39381	+	OJT02279.1	Pyranose dehydrogenase 1 [Trametes pubescens]	betA, CHDH	choline dehydrogenase	EC:1.1.99.1	ko00260 Glycine, serine and threonine metabolism;	GO:0016614	oxidoreductase activity, acting on CH-OH group of donors	gnl|CDD|229180	KOG1238, KOG1238, KOG1238, Glucose dehydrogenase/choline dehydrogenase/mandelonitrile lyase (GMC oxidoreductase family) [General function prediction only].	ALJ82906.1
g5970	0.466639	-1.53361	2.46689	20.3409	0.533789	0.607358	0.863882	-5.89193	induced_vs_uninduced	complete	6	tlog	g5970	22054	27471	-	OJT13866.1	Metal-nicotianamine transporter YSL2 [Trametes pubescens]	CTSL	cathepsin L	EC:3.4.22.15	ko04140 Autophagy - animal;ko04142 Lysosome;ko04145 Phagosome;ko04210 Apoptosis;ko04612 Antigen processing and presentation;ko05205 Proteoglycans in cancer;ko05323 Rheumatoid arthritis;ko05418 Fluid shear stress and atherosclerosis;	GO:0055085	transmembrane transport	--	--	CCA67406.1	Modules of approx. 150 residues which always appear as a threefold internal repeat. The only apparent exception to this, xylanase II of Actinomadura sp. FC7 (GenBank U08894), is in fact not completely sequenced. These modules were first identified in several plant lectins such as ricin or agglutinin of Ricinus communis which bind galactose residues. The three-dimensional structure of a plant lect…	Previously known as cellulose-binding domain family XIII (CBD XIII).
g11002	-0.381849	-2.0305	1.2668	16.5245	-0.529951	0.609902	0.863882	-5.89402	induced_vs_uninduced	complete	6	tlog	g11002	3015	6225	+	OJT11949.1	hypothetical protein TRAPUB_11496 [Trametes pubescens]	--	--	--	--	GO:0006629	lipid metabolic process	--	--	--	--	--
g5798	0.476743	-1.63393	2.58742	14.0883	0.516815	0.618651	0.863882	-5.90104	induced_vs_uninduced	complete	6	tlog	g5798	1002	2700	-	XP_008038017.1	acid protease [Trametes versicolor FP-101664 SS1]	CTSD	cathepsin D	EC:3.4.23.5	ko04071 Sphingolipid signaling pathway;ko04140 Autophagy - animal;ko04142 Lysosome;ko04210 Apoptosis;ko05152 Tuberculosis;	GO:0004190	aspartic-type endopeptidase activity	gnl|CDD|229281	KOG1339, KOG1339, KOG1339, Aspartyl protease [Posttranslational modification, protein turnover, chaperones].	--	--	--
g7081	0.29506	-1.01759	1.60771	19.3484	0.514321	0.620319	0.863882	-5.90236	induced_vs_uninduced	complete	6	tlog	g7081	5253	8894	-	OJT12171.1	Neutral ceramidase [Trametes pubescens]	ASAH2	neutral ceramidase	EC:3.5.1.23	ko00600 Sphingolipid metabolism;ko04071 Sphingolipid signaling pathway;	--	--	gnl|CDD|230171	KOG2232, KOG2232, KOG2232, Ceramidases [Signal transduction mechanisms].	--	--	--
g10499	-0.349162	-1.91197	1.21364	17.4832	-0.511204	0.622408	0.863882	-5.90399	induced_vs_uninduced	complete	6	tlog	g10499	1	1595	-	OJT13117.1	Tripeptidyl-peptidase sed3 [Trametes pubescens]	TPP1, CLN2	tripeptidyl-peptidase I	EC:3.4.14.9	ko04142 Lysosome;	GO:0004252	serine-type endopeptidase activity	--	--	--	--	--
g7944	-0.56806	-3.13367	1.99755	11.3365	-0.506612	0.625491	0.863882	-5.90639	induced_vs_uninduced	complete	6	tlog	g7944	1672	8834	-	XP_008036569.1	hypothetical protein TRAVEDRAFT_145154 [Trametes versicolor FP-101664 SS1]	phoD	alkaline phosphatase D	EC:3.1.3.1	ko00627 Aminobenzoate degradation;ko00790 Folate biosynthesis;ko02020 Two-component system;	GO:0003993	acid phosphatase activity	--	--	--	--	--
g13343	-0.378608	-2.09128	1.33406	15.6135	-0.505811	0.62603	0.863882	-5.9068	induced_vs_uninduced	complete	6	tlog	g13343	1	1001	+	XP_008033965.1	acid protease [Trametes versicolor FP-101664 SS1]	CTSD	cathepsin D	EC:3.4.23.5	ko04071 Sphingolipid signaling pathway;ko04140 Autophagy - animal;ko04142 Lysosome;ko04210 Apoptosis;ko05152 Tuberculosis;	GO:0004190	aspartic-type endopeptidase activity	gnl|CDD|229281	KOG1339, KOG1339, KOG1339, Aspartyl protease [Posttranslational modification, protein turnover, chaperones].	--	--	--
g6427	-0.546374	-3.02968	1.93693	19.4436	-0.503423	0.627637	0.863882	-5.90804	induced_vs_uninduced	complete	6	tlog	g6427	13977	16351	-	OJT07186.1	hypothetical protein TRAPUB_1958 [Trametes pubescens]	--	--	--	--	--	--	--	--	--	--	--
g10123	0.438151	-1.57643	2.45273	18.681	0.497636	0.63154	0.864399	-5.911	induced_vs_uninduced	complete	6	tlog	g10123	8957	10841	+	XP_008033141.1	alpha-galactosidase [Trametes versicolor FP-101664 SS1]	E3.2.1.22B, galA, rafA	alpha-galactosidase	EC:3.2.1.22	ko00052 Galactose metabolism;ko00561 Glycerolipid metabolism;ko00600 Sphingolipid metabolism;ko00603 Glycosphingolipid biosynthesis - globo and isoglobo series;	GO:0003824	catalytic activity	gnl|CDD|230305	KOG2366, KOG2366, KOG2366, Alpha-D-galactosidase (melibiase) [Carbohydrate transport and metabolism].	AAG24510.1	alpha-galactosidase (EC 3.2.1.22); alpha-N-acetylgalactosaminidase (EC 3.2.1.49); isomalto-dextranase (EC 3.2.1.94); beta-L-arabinopyranosidase (EC 3.2.1.88)	Mechanistic commonality with family GH36 demonstrated by Comfort et al. (2007) Biochemistry 46:3319-3330 (PMID: 17323919).
g7726	-0.43713	-2.52507	1.65081	16.0299	-0.479032	0.644172	0.867767	-5.92033	induced_vs_uninduced	complete	6	tlog	g7726	22709	23297	-	OJT03530.1	hypothetical protein TRAPUB_5809 [Trametes pubescens]	--	--	--	--	--	--	--	--	--	--	--
g14900	-0.334015	-1.9562	1.28817	15.4811	-0.471128	0.649576	0.867767	-5.92419	induced_vs_uninduced	complete	6	tlog	g14900	167	728	-	OJT05930.1	hypothetical protein TRAPUB_3220 [Trametes pubescens]	--	--	--	--	--	--	--	--	--	--	--
g437	0.344379	-1.33332	2.02208	16.5275	0.469672	0.650574	0.867767	-5.92489	induced_vs_uninduced	complete	6	tlog	g437	7294	8253	-	XP_008035166.1	hypothetical protein TRAVEDRAFT_56779 [Trametes versicolor FP-101664 SS1]	--	--	--	--	--	--	--	--	EIM80453.1
g5622	0.391295	-1.52328	2.30587	13.4732	0.467633	0.651973	0.867767	-5.92587	induced_vs_uninduced	complete	6	tlog	g5622	2670	6329	-	XP_008035547.1	AFG1-like ATPase [Trametes versicolor FP-101664 SS1]	AFG1, LACE1	peroxisome-assembly ATPase	EC:3.6.4.7		GO:0005524	ATP binding	gnl|CDD|230322	KOG2383, KOG2383, KOG2383, Predicted ATPase [General function prediction only].	AAQ77827.1	endo-beta-1,4-galactanase (EC 3.2.1.89).
g12543	-0.267006	-1.59091	1.0569	20.6476	-0.461463	0.656214	0.867767	-5.92882	induced_vs_uninduced	complete	6	tlog	g12543	486	2126	-	OJT03994.1	hypothetical protein TRAPUB_5323 [Trametes pubescens]	--	--	--	--	--	--	--	--	--	--	--
g2328	-0.443648	-2.65761	1.77031	12.8632	-0.458502	0.658254	0.867767	-5.93023	induced_vs_uninduced	complete	6	tlog	g2328	69705	72343	+	XP_008040438.1	hypothetical protein TRAVEDRAFT_170214 [Trametes versicolor FP-101664 SS1]	--	--	--	--	--	--	--	--	--	--	--
g10370	0.334822	-1.35447	2.02411	14.1821	0.453505	0.661704	0.867767	-5.93257	induced_vs_uninduced	complete	6	tlog	g10370	1057	2015	+	XP_008031910.1	hypothetical protein TRAVEDRAFT_26090 [Trametes versicolor FP-101664 SS1]	CCDC130	coiled-coil domain-containing protein 130	--		--	--	--	--	--	--	--
g464	0.328473	-1.33358	1.99053	15.4781	0.452196	0.662609	0.867767	-5.93318	induced_vs_uninduced	complete	6	tlog	g464	17075	19270	-	XP_008033336.1	peptidase S28 [Trametes versicolor FP-101664 SS1]	PRSS16	thymus-specific serine protease	EC:3.4.-.-		GO:0006508	proteolysis	gnl|CDD|230121	KOG2182, KOG2182, KOG2182, Hydrolytic enzymes of the alpha/beta hydrolase fold [Posttranslational modification, protein turnover, chaperones, General function prediction only].	--	--	--
g568	0.368644	-1.51636	2.25364	16.4136	0.447475	0.665879	0.867767	-5.93537	induced_vs_uninduced	complete	6	tlog	g568	14929	18641	-	XP_008033048.1	galactose mutarotase-like protein [Trametes versicolor FP-101664 SS1]	JMJD6	histone arginine demethylase JMJD6	EC:1.14.11.-		GO:0003824	catalytic activity	--	--	AFL97004.1	hyaluronate lyase (EC 4.2.2.1); chondroitin AC lyase (EC 4.2.2.5); xanthan lyase (EC 4.2.2.12); chondroitin ABC lyase (EC 4.2.2.20)
g5650	0.312621	-1.32648	1.95173	19.2194	0.436399	0.673578	0.873157	-5.94042	induced_vs_uninduced	complete	6	tlog	g5650	13723	17427	+	XP_008033684.1	exo-beta-1,3-glucanase [Trametes versicolor FP-101664 SS1]	E3.2.1.58	glucan 1,3-beta-glucosidase	EC:3.2.1.58	ko00500 Starch and sucrose metabolism;	--	--	--	--	BAE20245.1	exo-beta-1,3-glucanase (EC 3.2.1.58); endo-beta-1,3-glucanase (EC 3.2.1.39).
g7265	-0.354529	-2.26556	1.5565	16.5891	-0.424479	0.68191	0.876178	-5.94572	induced_vs_uninduced	complete	6	tlog	g7265	4621	5544	+	XP_008044070.1	aspergillopepsin [Trametes versicolor FP-101664 SS1]	--	--	--	--	GO:0004190	aspartic-type endopeptidase activity	--	--	--	--	--
g5280	-0.228412	-1.46442	1.0076	14.6916	-0.422834	0.683063	0.876178	-5.94644	induced_vs_uninduced	complete	6	tlog	g5280	21367	25422	+	XP_008044842.1	hypothetical protein TRAVEDRAFT_75316 [Trametes versicolor FP-101664 SS1]	lacZ	beta-galactosidase	EC:3.2.1.23	ko00052 Galactose metabolism;ko00511 Other glycan degradation;ko00600 Sphingolipid metabolism;	GO:0004553	hydrolase activity, hydrolyzing O-glycosyl compounds	gnl|CDD|228445	KOG0496, KOG0496, KOG0496, Beta-galactosidase [Carbohydrate transport and metabolism].	CCA70454.1	beta-galactosidase (EC 3.2.1.23); exo-beta-glucosaminidase (EC 3.2.1.165)
g1973	-0.327922	-2.12403	1.46819	25.1804	-0.417744	0.686638	0.876178	-5.94866	induced_vs_uninduced	complete	6	tlog	g1973	651	3953	-	AAB63460.1	manganese-repressed peroxidase [Trametes versicolor]	mpn	manganese peroxidase	EC:1.11.1.13		GO:0004601	peroxidase activity	--	--	CAG32981.2
g8343	0.424497	-1.93438	2.78337	13.1571	0.411758	0.690852	0.876813	-5.95122	induced_vs_uninduced	complete	6	tlog	g8343	8618	9675	-	OJT12774.1	Rhamnogalacturonan acetylesterase [Trametes pubescens]	RGAE	rhamnogalacturonan acetylesterase	EC:3.1.1.86		--	--	--	--	ADV30327.1	pectin acetylesterase (EC 3.1.1.-); rhamnogalacturonan acetylesterase (EC 3.1.1.-); acetyl xylan esterase (EC 3.1.1.72)
g4928	0.321798	-1.49642	2.14002	14.9524	0.404957	0.695655	0.876813	-5.9541	induced_vs_uninduced	complete	6	tlog	g4928	40202	41947	+	XP_008038953.1	hypothetical protein TRAVEDRAFT_149280 [Trametes versicolor FP-101664 SS1]	INV, sacA	beta-fructofuranosidase	EC:3.2.1.26	ko00052 Galactose metabolism;ko00500 Starch and sucrose metabolism;	GO:0004553	hydrolase activity, hydrolyzing O-glycosyl compounds	gnl|CDD|228177	KOG0228, KOG0228, KOG0228, Beta-fructofuranosidase (invertase) [Carbohydrate transport and metabolism].	CEF74616.1	invertase (EC 3.2.1.26); endo-inulinase (EC 3.2.1.7); beta-2,6-fructan 6-levanbiohydrolase (EC 3.2.1.64); endo-levanase (EC 3.2.1.65); exo-inulinase (EC 3.2.1.80); fructan beta-(2,1)-fructosidase/1-exohydrolase (EC 3.2.1.153); fructan beta-(2,6)-fructosidase/6-exohydrolase (EC 3.2.1.154); sucrose:sucrose 1-fructosyltransferase (EC 2.4.1.99); fructan:fructan 1-fructosyltransferase (EC 2.4.1.100); …
g10148	-0.262832	-1.75947	1.2338	18.5628	-0.401824	0.697872	0.876813	-5.95541	induced_vs_uninduced	complete	6	tlog	g10148	13628	14340	-	XP_008035168.1	hypothetical protein TRAVEDRAFT_56791 [Trametes versicolor FP-101664 SS1]	--	--	--	--	--	--	--	--	--	--	--
g7693	0.280079	-1.36771	1.92786	19.2333	0.388913	0.707041	0.881285	-5.9607	induced_vs_uninduced	complete	6	tlog	g7693	2837	5825	+	XP_008038738.1	alpha/beta-hydrolase [Trametes versicolor FP-101664 SS1]	KEX1	carboxypeptidase D	EC:3.4.16.6		GO:0004185	serine-type carboxypeptidase activity	gnl|CDD|229224	KOG1282, KOG1282, KOG1282, Serine carboxypeptidases (lysosomal cathepsin A) [Amino acid transport and metabolism, Posttranslational modification, protein turnover, chaperones].	--	--	--
g9555	-0.236186	-1.67362	1.20125	21.4765	-0.375957	0.716293	0.881285	-5.96584	induced_vs_uninduced	complete	6	tlog	g9555	6909	8409	-	OJT04615.1	hypothetical protein TRAPUB_4680 [Trametes pubescens]	--	--	--	--	GO:0016788	hydrolase activity, acting on ester bonds	--	--	CFW94144.1	acetylesterase (EC 3.1.1.6) active on various carbohydrate acetyl esters	Formerly known as X125 modules; created from Li et al. Appl. Environ. Microbiol., 74:7482-7489 (PMID: 18978092)
g8063	-0.20554	-1.45882	1.04774	21.7966	-0.37525	0.716799	0.881285	-5.96612	induced_vs_uninduced	complete	6	tlog	g8063	103	1954	+	XP_008034952.1	glycoside hydrolase family 79 protein [Trametes versicolor FP-101664 SS1]	--	--	--	--	--	--	--	--	AFR97105.1	beta-glucuronidase (EC 3.2.1.31); beta-4-O-methyl-glucuronidase (EC 3.2.1.-); heparanase (EC 3.2.1.-); baicalin beta-glucuronidase (EC 3.2.1.167)
g8854	-0.256647	-1.83224	1.31895	16.1866	-0.372704	0.718623	0.881285	-5.96711	induced_vs_uninduced	complete	6	tlog	g8854	2635	4748	-	OJT14186.1	Laccase [Trametes pubescens]	FET3_5	iron transport multicopper oxidase	--		GO:0005507	copper ion binding	gnl|CDD|229205	KOG1263, KOG1263, KOG1263, Multicopper oxidases [Secondary metabolites biosynthesis, transport and catabolism].	BAL42810.1
g6651	-0.217751	-1.57316	1.13766	16.9534	-0.367587	0.722296	0.881285	-5.96908	induced_vs_uninduced	complete	6	tlog	g6651	38044	39172	-	XP_008033720.1	hypothetical protein TRAVEDRAFT_42899 [Trametes versicolor FP-101664 SS1]	--	--	--	--	--	--	--	--	--	--	--
g6987	0.215723	-1.13072	1.56217	18.1414	0.366589	0.723013	0.881285	-5.96946	induced_vs_uninduced	complete	6	tlog	g6987	30750	32962	-	OJT13614.1	hypothetical protein TRAPUB_9803 [Trametes pubescens]	--	--	--	--	--	--	--	--	CCH00931.1	Modules of approx. 150 residues found in bacterial enzymes. The cellulose-binding function has been demonstrated in many cases. In one instance binding to chitin has been reported.	Previously known as cellulose-binding domain family III (CBD III).
g11478	0.263405	-1.44903	1.97584	20.5971	0.35195	0.733567	0.888262	-5.97493	induced_vs_uninduced	complete	6	tlog	g11478	4393	7069	+	XP_008039377.1	Dyp-type peroxidase [Trametes versicolor FP-101664 SS1]	--	--	--	--	GO:0004601	peroxidase activity	--	--	--	--	--
g2793	0.282032	-1.58006	2.14413	20.4312	0.346552	0.737473	0.888262	-5.97689	induced_vs_uninduced	complete	6	tlog	g2793	15614	20116	-	OJT07658.1	hypothetical protein TRAPUB_1483 [Trametes pubescens]	--	--	--	--	--	--	--	--	AFO72238.1
g7466	0.369972	-2.12351	2.86345	14.3245	0.339497	0.742592	0.888262	-5.97941	induced_vs_uninduced	complete	6	tlog	g7466	13470	15837	-	XP_008034726.1	glycoside hydrolase family 18 protein [Trametes versicolor FP-101664 SS1]	E3.2.1.14	chitinase	EC:3.2.1.14	ko00520 Amino sugar and nucleotide sugar metabolism;	GO:0004553	hydrolase activity, hydrolyzing O-glycosyl compounds	gnl|CDD|230745	KOG2806, KOG2806, KOG2806, Chitinase [Carbohydrate transport and metabolism].	CDZ96766.1	chitinase (EC 3.2.1.14); endo-beta-N-acetylglucosaminidase (EC 3.2.1.96); xylanase inhibitor; concanavalin B; narbonin	Contains chitinases of classes III and V. Contains non-catalytic proteins such as xylanase inhibitor; concanavalin B; narbonin
g5253	-0.419277	-3.30195	2.46339	16.3223	-0.332796	0.747465	0.888262	-5.98176	induced_vs_uninduced	complete	6	tlog	g5253	51519	54114	-	XP_008044443.1	hypothetical protein TRAVEDRAFT_175022 [Trametes versicolor FP-101664 SS1]	MEP	extracellular elastinolytic metalloproteinase	EC:3.4.24.-		GO:0004222	metalloendopeptidase activity	--	--	CCA68306.1	Modules of approx. 50 residues found attached to various enzymes from families GH18, GH19, GH23, GH24, GH25 and GH73, i.e. enzymes cleaving either chitin or peptidoglycan. Binding to chitopentaose demonstrated in the case of Pteris ryukyuensis chitinase A [Ohnuma T et al. (2008) J. Biol. Chem. 283:5178-87 (PMID: 18083709)]. CBM50 modules are also found in a multitude of other enzymes targeting th…	Also known as LysM domains
g9534	0.207134	-1.2192	1.63346	15.4675	0.33228	0.747841	0.888262	-5.98194	induced_vs_uninduced	complete	6	tlog	g9534	4376	11641	+	XP_007302147.1	hypothetical protein STEHIDRAFT_154965 [Stereum hirsutum FP-91666 SS1]	--	--	--	--	--	--	--	--	--	--	--
g8041	0.358796	-2.13961	2.85721	17.6645	0.328592	0.750529	0.888262	-5.98321	induced_vs_uninduced	complete	6	tlog	g8041	29066	32643	+	XP_008040464.1	Bicupin oxalate decarboxylase/oxidase [Trametes versicolor FP-101664 SS1]	oxdD	oxalate decarboxylase	EC:4.1.1.2	ko00630 Glyoxylate and dicarboxylate metabolism;	GO:0033609	oxalate metabolic process	gnl|CDD|228159	KOG0210, KOG0210, KOG0210, P-type ATPase [Inorganic ion transport and metabolism].	--	--	--
g4292	0.276337	-1.6958	2.24847	15.9095	0.320608	0.75636	0.888262	-5.98591	induced_vs_uninduced	complete	6	tlog	g4292	47472	48246	-	OJT04207.1	hypothetical protein TRAPUB_5084 [Trametes pubescens]	--	--	--	--	--	--	--	--	--	--	--
g3439	-0.264262	-2.1614	1.63287	18.3278	-0.31872	0.757741	0.888262	-5.98654	induced_vs_uninduced	complete	6	tlog	g3439	9536	11231	+	XP_008038594.1	hypothetical protein TRAVEDRAFT_148335 [Trametes versicolor FP-101664 SS1]	--	--	--	--	GO:0005515	protein binding	--	--	--	--	--
g11484	-0.165468	-1.43995	1.10901	17.7631	-0.297065	0.77365	0.896429	-5.99351	induced_vs_uninduced	complete	6	tlog	g11484	1	3725	-	XP_008043804.1	alpha/beta-hydrolase [Trametes versicolor FP-101664 SS1]	BCHE	cholinesterase	EC:3.1.1.8		--	--	gnl|CDD|232318	KOG4389, KOG4389, KOG4389, Acetylcholinesterase/Butyrylcholinesterase [Signal transduction mechanisms].	ADL33049.1	beta-xylosidase (EC 3.2.1.37); beta-1,3-xylosidase (EC 3.2.1.-); alpha-L-arabinofuranosidase (EC 3.2.1.55); arabinanase (EC 3.2.1.99); xylanase (EC 3.2.1.8); galactan 1,3-beta-galactosidase (EC 3.2.1.145)
g7244	0.256965	-1.74009	2.25402	20.7497	0.294413	0.775607	0.896429	-5.99433	induced_vs_uninduced	complete	6	tlog	g7244	1	3789	-	XP_008044391.1	alcohol oxidase [Trametes versicolor FP-101664 SS1]	betA, CHDH	choline dehydrogenase	EC:1.1.99.1	ko00260 Glycine, serine and threonine metabolism;	GO:0016614	oxidoreductase activity, acting on CH-OH group of donors	gnl|CDD|229180	KOG1238, KOG1238, KOG1238, Glucose dehydrogenase/choline dehydrogenase/mandelonitrile lyase (GMC oxidoreductase family) [General function prediction only].	AFW00269.1
g1730	-0.185183	-1.62489	1.25452	14.4513	-0.294307	0.775686	0.896429	-5.99436	induced_vs_uninduced	complete	6	tlog	g1730	21234	22501	-	XP_008033651.1	hypothetical protein TRAVEDRAFT_34231 [Trametes versicolor FP-101664 SS1]	--	--	--	--	--	--	--	--	AEK06448.1	alginate lyase (EC 4.2.2.3); exo-oligoalginate lyase (EC 4.2.2.-); beta-1,4-glucuronan lyase (EC 4.2.2.14)
g10176	-0.21876	-1.95856	1.52104	18.8257	-0.2877	0.780566	0.897835	-5.99637	induced_vs_uninduced	complete	6	tlog	g10176	1808	2983	-	XP_008038498.1	lipase [Trametes versicolor FP-101664 SS1]	--	--	--	--	GO:0006629	lipid metabolic process	gnl|CDD|232497	KOG4569, KOG4569, KOG4569, Predicted lipase [Lipid transport and metabolism].	--	--	--
g7002	0.535255	-3.86488	4.93539	17.4134	0.278334	0.787503	0.901581	-5.99915	induced_vs_uninduced	complete	6	tlog	g7002	10809	11930	-	XP_008037849.1	hypothetical protein TRAVEDRAFT_147588 [Trametes versicolor FP-101664 SS1]	--	--	--	--	--	--	--	--	--	--	--
g16506	-0.152398	-1.64056	1.33576	13.302	-0.234316	0.820366	0.934836	-6.01098	induced_vs_uninduced	complete	6	tlog	g16506	1	550	+	XP_008039806.1	alpha/beta-hydrolase [Trametes versicolor FP-101664 SS1]	KEX1	carboxypeptidase D	EC:3.4.16.6		GO:0004185	serine-type carboxypeptidase activity	gnl|CDD|229224	KOG1282, KOG1282, KOG1282, Serine carboxypeptidases (lysosomal cathepsin A) [Amino acid transport and metabolism, Posttranslational modification, protein turnover, chaperones].	--	--	--
g14669	-0.141459	-1.68828	1.40536	15.992	-0.20925	0.839253	0.947381	-6.01682	induced_vs_uninduced	complete	6	tlog	g14669	1	646	+	OJT07403.1	hypothetical protein TRAPUB_1723 [Trametes pubescens]	--	--	--	--	--	--	--	--	AIC33782.1	mannosyl-oligosaccharide alpha-1,2-mannosidase (EC 3.2.1.113); mannosyl-oligosaccharide alpha-1,3-mannosidase (EC 3.2.1.-);	Asp
g4343	-0.200859	-2.41827	2.01655	14.8655	-0.207261	0.840756	0.947381	-6.01725	induced_vs_uninduced	complete	6	tlog	g4343	11814	15091	+	OJT03498.1	hypothetical protein TRAPUB_5838 [Trametes pubescens]	--	--	--	--	GO:0003824	catalytic activity	--	--	CDZ98345.1	mannosyl-oligosaccharide alpha-1,2-mannosidase (EC 3.2.1.113); mannosyl-oligosaccharide alpha-1,3-mannosidase (EC 3.2.1.-);	Asp
g1041	0.188358	-1.92091	2.29762	21.9535	0.204326	0.842976	0.947381	-6.01789	induced_vs_uninduced	complete	6	tlog	g1041	119463	121045	+	OJT05243.1	hypothetical protein TRAPUB_3981 [Trametes pubescens]	nadC, QPRT	nicotinate-nucleotide pyrophosphorylase (carboxylating)	EC:2.4.2.19	ko00760 Nicotinate and nicotinamide metabolism;	GO:0004553	hydrolase activity, hydrolyzing O-glycosyl compounds	--	--	BAC67687.1	xyloglucan:xyloglucosyltransferase (EC 2.4.1.207); keratan-sulfate endo-1,4-beta-galactosidase (EC 3.2.1.103); endo-1,3-beta-glucanase (EC 3.2.1.39); endo-1,3(4)-beta-glucanase (EC 3.2.1.6); licheninase (EC 3.2.1.73); beta-agarase (EC 3.2.1.81); kappa;-carrageenase (EC 3.2.1.83); xyloglucanase (EC 3.2.1.151)
g7373	0.172205	-1.81791	2.16232	14.6414	0.197989	0.847775	0.948424	-6.01923	induced_vs_uninduced	complete	6	tlog	g7373	38276	43708	-	XP_008043180.1	hypothetical protein TRAVEDRAFT_173577 [Trametes versicolor FP-101664 SS1]	CARNMT1	carnosine N-methyltransferase	EC:2.1.1.22	ko00340 Histidine metabolism;	GO:0009166	nucleotide catabolic process	gnl|CDD|232348	KOG4419, KOG4419, KOG4419, 5' nucleotidase [Nucleotide transport and metabolism].	--	--	--
g14590	-0.152488	-1.99231	1.68733	15.1844	-0.189641	0.854105	0.951163	-6.02093	induced_vs_uninduced	complete	6	tlog	g14590	1	550	-	XP_008037594.1	Non-catalytic module family EXPN protein [Trametes versicolor FP-101664 SS1]	POLL	DNA polymerase lambda	EC:2.7.7.7	ko03410 Base excision repair;ko03450 Non-homologous end-joining;	--	--	--	--	--	--	--
g8111	0.121173	-1.40384	1.64618	18.8097	0.181806	0.860058	0.953305	-6.02246	induced_vs_uninduced	complete	6	tlog	g8111	5151	6049	-	OJT02371.1	hypothetical protein TRAPUB_7095 [Trametes pubescens]	--	--	--	--	GO:0051920	peroxiredoxin activity	--	--	--	--	--
g4342	0.138877	-1.65769	1.93544	14.2311	0.176872	0.863811	0.953305	-6.02339	induced_vs_uninduced	complete	6	tlog	g4342	7646	11524	-	OJT03499.1	Periplasmic beta-glucosidase [Trametes pubescens]	bglX	beta-glucosidase	EC:3.2.1.21	ko00460 Cyanoamino acid metabolism;ko00500 Starch and sucrose metabolism;ko00940 Phenylpropanoid biosynthesis;	GO:0004553	hydrolase activity, hydrolyzing O-glycosyl compounds	--	--	CCA66712.1	beta-glucosidase (EC 3.2.1.21); xylan 1,4-beta-xylosidase (EC 3.2.1.37); beta-N-acetylhexosaminidase (EC 3.2.1.52); glucan 1,3-beta-glucosidase (EC 3.2.1.58); glucan 1,4-beta-glucosidase (EC 3.2.1.74); exo-1,3-1,4-glucanase (EC 3.2.1.-); alphalpha-L-arabinofuranosidase (EC 3.2.1.55).
g11674	-0.0884019	-1.44947	1.27267	19.0728	-0.148612	0.885376	0.969859	-6.02824	induced_vs_uninduced	complete	6	tlog	g11674	14797	16896	-	OJT10452.1	hypothetical protein TRAPUB_13051 [Trametes pubescens]	E3.5.1.4, amiE	amidase	EC:3.5.1.4	ko00330 Arginine and proline metabolism;ko00360 Phenylalanine metabolism;ko00380 Tryptophan metabolism;ko00627 Aminobenzoate degradation;ko00643 Styrene degradation;	--	--	gnl|CDD|229153	KOG1211, KOG1211, KOG1211, Amidases [Translation, ribosomal structure and biogenesis].	--	--	--
g4035	0.107743	-1.6698	1.88528	15.602	0.138688	0.892973	0.969859	-6.02974	induced_vs_uninduced	complete	6	tlog	g4035	26228	28688	+	XP_008032957.1	class III chitinase [Trametes versicolor FP-101664 SS1]	E3.2.1.14	chitinase	EC:3.2.1.14	ko00520 Amino sugar and nucleotide sugar metabolism;	GO:0004553	hydrolase activity, hydrolyzing O-glycosyl compounds	gnl|CDD|232627	KOG4701, KOG4701, KOG4701, Chitinase [Cell wall/membrane/envelope biogenesis].	CDS06792.1	chitinase (EC 3.2.1.14); endo-beta-N-acetylglucosaminidase (EC 3.2.1.96); xylanase inhibitor; concanavalin B; narbonin	Contains chitinases of classes III and V. Contains non-catalytic proteins such as xylanase inhibitor; concanavalin B; narbonin
g6773	-0.0892929	-1.56473	1.38614	22.0504	-0.138474	0.893137	0.969859	-6.02977	induced_vs_uninduced	complete	6	tlog	g6773	20417	22431	-	XP_008043621.1	versatile peroxidase VPS1 [Trametes versicolor FP-101664 SS1]	mpn	manganese peroxidase	EC:1.11.1.13		GO:0004601	peroxidase activity	--	--	AFK91528.1
g3564	-0.112076	-2.0212	1.79705	20.0435	-0.134322	0.896319	0.969859	-6.03037	induced_vs_uninduced	complete	6	tlog	g3564	25634	28061	-	XP_008032089.1	alpha/beta-hydrolase [Trametes versicolor FP-101664 SS1]	E3.1.1.3	triacylglycerol lipase	EC:3.1.1.3	ko00561 Glycerolipid metabolism;	--	--	gnl|CDD|229457	KOG1516, KOG1516, KOG1516, Carboxylesterase and related proteins [General function prediction only].	AEI52017.1	acetyl xylan esterase (EC 3.1.1.72).
g5466	-0.10942	-2.0156	1.79676	16.8352	-0.131343	0.898604	0.969859	-6.03079	induced_vs_uninduced	complete	6	tlog	g5466	15068	16197	+	XP_008032748.1	hypothetical protein TRAVEDRAFT_138685 [Trametes versicolor FP-101664 SS1]	--	--	--	--	--	--	--	--	ABR18138.1	Modules of approx. 40 residues. The chitin-binding function has been demonstrated in many cases. These modules are found attached to a number of chitinase catalytic domains, but also in non-catalytic proteins either in isolation or as multiple repeats.
g1747	0.132495	-2.281	2.54599	19.194	0.12561	0.903003	0.970332	-6.03157	induced_vs_uninduced	complete	6	tlog	g1747	24718	26428	-	OJT14643.1	Aldose 1-epimerase [Trametes pubescens]	galM, GALM	aldose 1-epimerase	EC:5.1.3.3	ko00010 Glycolysis / Gluconeogenesis;ko00052 Galactose metabolism;	GO:0003824	catalytic activity	gnl|CDD|229545	KOG1604, KOG1604, KOG1604, Predicted mutarotase [Carbohydrate transport and metabolism].	--	--	--
g12864	-0.0788085	-1.65968	1.50206	16.0596	-0.114064	0.911874	0.975586	-6.03303	induced_vs_uninduced	complete	6	tlog	g12864	1	1064	+	XP_008035971.1	hypothetical protein TRAVEDRAFT_144893 [Trametes versicolor FP-101664 SS1]	E3.2.1.8, xynA	endo-1,4-beta-xylanase	EC:3.2.1.8		GO:0004553	hydrolase activity, hydrolyzing O-glycosyl compounds	--	--	BAO79521.2	Modules of approx. 40 residues found almost exclusively in fungi. The cellulose-binding function has been demonstrated in many cases, and appears to be mediated by three aromatic residues separated by about 10.4 angstrom and which form a flat surface. The only non-fungal occurence of CBM1 is in an algal non-hydrolytic polysaccharide-binding protein which is composed of four repeated CBM1 modules.…	Previously known as cellulose-binding domain family I (CBD I).
g9018	0.193148	-4.09709	4.48339	16.533	0.10301	0.920378	0.976921	-6.03429	induced_vs_uninduced	complete	6	tlog	g9018	4000	9023	+	OJT03792.1	RNA polymerase I-specific transcription initiation factor rrn7 [Trametes pubescens]	RRN7	RNA polymerase I-specific transcription initiation factor RRN7	--		GO:0030145	manganese ion binding	--	--	--	--	--
g1900	0.066485	-1.44929	1.58226	25.3444	0.10036	0.922419	0.976921	-6.03458	induced_vs_uninduced	complete	6	tlog	g1900	13552	15681	+	AAB63443.1	phenoloxidase [Trametes sp. I-62]	FET3_5	iron transport multicopper oxidase	--		GO:0005507	copper ion binding	gnl|CDD|229205	KOG1263, KOG1263, KOG1263, Multicopper oxidases [Secondary metabolites biosynthesis, transport and catabolism].	AFM31222.1
g11684	0.0599509	-1.40402	1.52392	15.5774	0.0936994	0.927551	0.976921	-6.03526	induced_vs_uninduced	complete	6	tlog	g11684	1	2842	-	OJT02735.1	Beta-hexosaminidase [Trametes pubescens]	HEXA_B	hexosaminidase	EC:3.2.1.52	ko00511 Other glycan degradation;ko00513 Various types of N-glycan biosynthesis;ko00520 Amino sugar and nucleotide sugar metabolism;ko00531 Glycosaminoglycan degradation;ko00603 Glycosphingolipid biosynthesis - globo and isoglobo series;ko00604 Glycosphingolipid biosynthesis - ganglio series;ko04142 Lysosome;	GO:0004553	hydrolase activity, hydrolyzing O-glycosyl compounds	gnl|CDD|230438	KOG2499, KOG2499, KOG2499, Beta-N-acetylhexosaminidase [Carbohydrate transport and metabolism].	BAE62043.1	beta-hexosaminidase (EC 3.2.1.52); lacto-N-biosidase (EC 3.2.1.140); beta-1,6-N-acetylglucosaminidase) (EC 3.2.1.-); beta-6-SO3-N-acetylglucosaminidase (EC 3.2.1.-)
g12095	0.0483563	-1.25894	1.35565	21.021	0.0846355	0.934539	0.976921	-6.03611	induced_vs_uninduced	complete	6	tlog	g12095	415	2362	+	OJT01601.1	Crystal protein [Trametes pubescens]	BCHE	cholinesterase	EC:3.1.1.8		--	--	gnl|CDD|232318	KOG4389, KOG4389, KOG4389, Acetylcholinesterase/Butyrylcholinesterase [Signal transduction mechanisms].	--	--	--
g4651	0.0690067	-1.85119	1.9892	15.1102	0.0822278	0.936397	0.976921	-6.03632	induced_vs_uninduced	complete	6	tlog	g4651	775	2372	-	TBU46272.1	pectin lyase-like protein [Dichomitus squalens]	E3.1.1.11	pectinesterase	EC:3.1.1.11	ko00040 Pentose and glucuronate interconversions;	GO:0030599	pectinesterase activity	--	--	CCT65443.1	pectin methylesterase (EC 3.1.1.11).
g9477	0.0573542	-1.55512	1.66983	19.3073	0.0813852	0.937047	0.976921	-6.0364	induced_vs_uninduced	complete	6	tlog	g9477	1	2491	+	XP_008038970.1	carotenoid ester lipase precursor [Trametes versicolor FP-101664 SS1]	E3.1.1.3	triacylglycerol lipase	EC:3.1.1.3	ko00561 Glycerolipid metabolism;	--	--	gnl|CDD|232318	KOG4389, KOG4389, KOG4389, Acetylcholinesterase/Butyrylcholinesterase [Signal transduction mechanisms].	AEI52017.1	acetyl xylan esterase (EC 3.1.1.72).
g7816	0.0544146	-1.7553	1.86413	12.0455	0.0687984	0.946764	0.980501	-6.0374	induced_vs_uninduced	complete	6	tlog	g7816	1862	3599	+	XP_008032364.1	hypothetical protein TRAVEDRAFT_55231 [Trametes versicolor FP-101664 SS1]	E3.2.1.4	endoglucanase	EC:3.2.1.4	ko00500 Starch and sucrose metabolism;	GO:0004553	hydrolase activity, hydrolyzing O-glycosyl compounds	--	--	AAU12275.2	Modules of approx. 40 residues found almost exclusively in fungi. The cellulose-binding function has been demonstrated in many cases, and appears to be mediated by three aromatic residues separated by about 10.4 angstrom and which form a flat surface. The only non-fungal occurence of CBM1 is in an algal non-hydrolytic polysaccharide-binding protein which is composed of four repeated CBM1 modules.…	Previously known as cellulose-binding domain family I (CBD I).
g8953	0.0465137	-1.5522	1.64522	18.8461	0.0665707	0.948485	0.980501	-6.03755	induced_vs_uninduced	complete	6	tlog	g8953	58703	61447	-	XP_008042207.1	hypothetical protein TRAVEDRAFT_172472 [Trametes versicolor FP-101664 SS1]	--	--	--	--	GO:0006508	proteolysis	--	--	--	--	--
g7839	0.0554742	-2.01541	2.12636	15.0642	0.0612925	0.952564	0.98058	-6.03791	induced_vs_uninduced	complete	6	tlog	g7839	2391	5904	+	XP_008033878.1	glycoside hydrolase family 92 protein [Trametes versicolor FP-101664 SS1]	PTH1, pth, spoVC	peptidyl-tRNA hydrolase, PTH1 family	EC:3.1.1.29		GO:0003824	catalytic activity	gnl|CDD|230194	KOG2255, KOG2255, KOG2255, Peptidyl-tRNA hydrolase [Translation, ribosomal structure and biogenesis].	AIC33782.1	mannosyl-oligosaccharide alpha-1,2-mannosidase (EC 3.2.1.113); mannosyl-oligosaccharide alpha-1,3-mannosidase (EC 3.2.1.-);	Asp
g5309	-0.0263203	-1.29225	1.23961	18.7747	-0.0475722	0.963172	0.983962	-6.0387	induced_vs_uninduced	complete	6	tlog	g5309	850	4688	+	OJT12435.1	Glucoamylase [Trametes pubescens]	E3.2.1.3	glucoamylase	EC:3.2.1.3	ko00500 Starch and sucrose metabolism;	GO:0003824	catalytic activity	--	--	CAS91480.1	glucoamylase (EC 3.2.1.3); glucodextranase (EC 3.2.1.70); alpha,alpha-trehalase (EC 3.2.1.28)
g8776	0.0322042	-1.60393	1.66834	20.0942	0.0450367	0.965133	0.983962	-6.03882	induced_vs_uninduced	complete	6	tlog	g8776	1102	4596	+	OSD03933.1	glycoside hydrolase family 17 protein [Trametes coccinea BRFM310]	--	--	--	--	--	--	--	--	CAB85687.1	glucan endo-1,3-beta-glucosidase (EC 3.2.1.39); glucan 1,3-beta-glucosidase (EC 3.2.1.58); licheninase (EC 3.2.1.73); beta-1,3-glucanosyltransglycosylase (EC 2.4.1.-).
g4768	-0.0256359	-1.44029	1.38902	16.438	-0.041464	0.967897	0.983962	-6.03899	induced_vs_uninduced	complete	6	tlog	g4768	26205	28936	-	OJT07842.1	Peptide-N4-(N-acetyl-beta-glucosaminyl)asparagine amidase A [Trametes pubescens]	hemE, UROD	uroporphyrinogen decarboxylase	EC:4.1.1.37	ko00860 Porphyrin and chlorophyll metabolism;	--	--	--	--	--	--	--
g10829	0.0204077	-1.28889	1.32971	17.1802	0.0356638	0.972386	0.98444	-6.03922	induced_vs_uninduced	complete	6	tlog	g10829	5367	7464	+	OJT14717.1	Glucoamylase [Trametes pubescens]	E3.2.1.3	glucoamylase	EC:3.2.1.3	ko00500 Starch and sucrose metabolism;	GO:0000272	polysaccharide catabolic process	--	--	CAS91480.1	The granular starch-binding function has been demonstrated in several cases. Interact strongly with cyclodextrins. Often designated as starch-binding domains (SBD).	PDB:1b90
g13122	0.00979431	-1.53021	1.5498	19.4371	0.0145521	0.98873	0.993171	-6.03978	induced_vs_uninduced	complete	6	tlog	g13122	151	1499	+	OJT07167.1	Glucan endo-1,6-beta-glucosidase B [Trametes pubescens]	--	--	--	--	GO:0004553	hydrolase activity, hydrolyzing O-glycosyl compounds	--	--	EAA59985.1	chitosanase (EC 3.2.1.132); beta-mannosidase (EC 3.2.1.25); Cellulase (EC 3.2.1.4); glucan 1,3-beta-glucosidase (EC 3.2.1.58); licheninase (EC 3.2.1.73); glucan endo-1,6-beta-glucosidase (EC 3.2.1.75); mannan endo-beta-1,4-mannosidase (EC 3.2.1.78); endo-beta-1,4-xylanase (EC 3.2.1.8); cellulose beta-1,4-cellobiosidase (EC 3.2.1.91); beta-1,3-mannanase (EC 3.2.1.-); xyloglucan-specific endo-beta-…	formerly known as cellulase family A; Following a recent paper by St John et al. (FEBS Letters, 2010, in press) several GH5 subfamilies have been reassigned to GH30.
g2366	0.0092002	-1.48889	1.50729	13.4518	0.0140518	0.989118	0.993171	-6.03979	induced_vs_uninduced	complete	6	tlog	g2366	4883	9159	+	RPD63079.1	beta-glucosidase [Lentinus tigrinus ALCF2SS1-6]	bglX	beta-glucosidase	EC:3.2.1.21	ko00460 Cyanoamino acid metabolism;ko00500 Starch and sucrose metabolism;ko00940 Phenylpropanoid biosynthesis;	GO:0004553	hydrolase activity, hydrolyzing O-glycosyl compounds	--	--	AAC26489.1	Modules of approx. 40 residues found almost exclusively in fungi. The cellulose-binding function has been demonstrated in many cases, and appears to be mediated by three aromatic residues separated by about 10.4 angstrom and which form a flat surface. The only non-fungal occurence of CBM1 is in an algal non-hydrolytic polysaccharide-binding protein which is composed of four repeated CBM1 modules.…	Previously known as cellulose-binding domain family I (CBD I).
g12925	0.002339	-1.59798	1.60266	14.7421	0.00334424	0.99741	0.99741	-6.03989	induced_vs_uninduced	complete	6	tlog	g12925	1557	3120	-	OJT05359.1	Cell wall protein PRY3 [Trametes pubescens]	RPB1, POLR2A	DNA-directed RNA polymerase II subunit RPB1	EC:2.7.7.6	ko00230 Purine metabolism;ko00240 Pyrimidine metabolism;ko03020 RNA polymerase;ko05016 Huntington's disease;ko05168 Herpes simplex infection;ko05169 Epstein-Barr virus infection;	--	--	gnl|CDD|230955	KOG3017, KOG3017, KOG3017, Defense-related protein containing SCP domain [Function unknown].	--	--	--
g3761	4.28193	2.24573	6.31813	10.7948	4.58949	0.000646417	0.158372	-0.381511	induced_vs_uninduced	complete	6	tstat	g3761	13434	15587	-	XP_008044932.1	N-acetylhexosaminidase [Trametes versicolor FP-101664 SS1]	HEXA_B	hexosaminidase	EC:3.2.1.52	ko00511 Other glycan degradation;ko00513 Various types of N-glycan biosynthesis;ko00520 Amino sugar and nucleotide sugar metabolism;ko00531 Glycosaminoglycan degradation;ko00603 Glycosphingolipid biosynthesis - globo and isoglobo series;ko00604 Glycosphingolipid biosynthesis - ganglio series;ko04142 Lysosome;	GO:0004553	hydrolase activity, hydrolyzing O-glycosyl compounds	gnl|CDD|230438	KOG2499, KOG2499, KOG2499, Beta-N-acetylhexosaminidase [Carbohydrate transport and metabolism].	BAM42836.1	beta-hexosaminidase (EC 3.2.1.52); lacto-N-biosidase (EC 3.2.1.140); beta-1,6-N-acetylglucosaminidase) (EC 3.2.1.-); beta-6-SO3-N-acetylglucosaminidase (EC 3.2.1.-)
g5650	3.04675	1.17555	4.91796	19.1349	3.55354	0.00405964	0.28791	-1.78611	induced_vs_uninduced	complete	6	tstat	g5650	13723	17427	+	XP_008033684.1	exo-beta-1,3-glucanase [Trametes versicolor FP-101664 SS1]	E3.2.1.58	glucan 1,3-beta-glucosidase	EC:3.2.1.58	ko00500 Starch and sucrose metabolism;	--	--	--	--	BAE20245.1	exo-beta-1,3-glucanase (EC 3.2.1.58); endo-beta-1,3-glucanase (EC 3.2.1.39).
g9998	3.40434	1.29453	5.51414	11.776	3.52156	0.0043037	0.28791	-1.83188	induced_vs_uninduced	complete	6	tstat	g9998	20590	21171	+	XP_008042803.1	hypothetical protein TRAVEDRAFT_52018 [Trametes versicolor FP-101664 SS1]	--	--	--	--	--	--	--	--	--	--	--
g1755	-3.191	-5.19607	-1.18593	18.8499	-3.47331	0.00470057	0.28791	-1.90114	induced_vs_uninduced	complete	6	tstat	g1755	3497	4934	-	pir||JQ1190	lignin peroxidase (EC 1.11.1.-) VLG1 precursor - white-rot fungus (Trametes versicolor)	mpn	manganese peroxidase	EC:1.11.1.13		GO:0004601	peroxidase activity	--	--	CAA53333.1
g16205	-3.21902	-5.42438	-1.01367	12.1744	-3.1856	0.00797478	0.335431	-2.31837	induced_vs_uninduced	complete	6	tstat	g16205	1	576	+	XP_008034255.1	family S53 protease [Trametes versicolor FP-101664 SS1]	TPP1, CLN2	tripeptidyl-peptidase I	EC:3.4.14.9	ko04142 Lysosome;	GO:0008236	serine-type peptidase activity	--	--	--	--	--
g5886	-3.05409	-5.15707	-0.951124	22.8588	-3.16953	0.00821464	0.335431	-2.34186	induced_vs_uninduced	complete	6	tstat	g5886	13904	15404	-	CAA83147.1	lignin peroxidase isozyme LP7 [Trametes versicolor]	mpn	manganese peroxidase	EC:1.11.1.13		GO:0004601	peroxidase activity	--	--	CAA83147.1
g4944	-2.66609	-4.63388	-0.6983	17.9729	-2.95693	0.0121614	0.424211	-2.65344	induced_vs_uninduced	complete	6	tstat	g4944	75911	77103	+	XP_008038942.1	hypothetical protein TRAVEDRAFT_168624 [Trametes versicolor FP-101664 SS1]	--	--	--	--	GO:0016788	hydrolase activity, acting on ester bonds	--	--	CCA71582.1	acetylesterase (EC 3.1.1.6) active on various carbohydrate acetyl esters	Formerly known as X125 modules; created from Li et al. Appl. Environ. Microbiol., 74:7482-7489 (PMID: 18978092)
g3023	3.25812	0.733743	5.78249	17.2981	2.81681	0.0157497	0.424211	-2.8592	induced_vs_uninduced	complete	6	tstat	g3023	12498	12906	-	XP_008042083.1	hypothetical protein TRAVEDRAFT_51486 [Trametes versicolor FP-101664 SS1]	--	--	--	--	--	--	--	--	--	--	--
g9996	3.68952	0.715835	6.6632	15.3037	2.70782	0.0192513	0.424211	-3.01901	induced_vs_uninduced	complete	6	tstat	g9996	18177	18750	-	XP_008042803.1	hypothetical protein TRAVEDRAFT_52018 [Trametes versicolor FP-101664 SS1]	--	--	--	--	--	--	--	--	--	--	--
g2793	2.35777	0.444984	4.27055	20.1079	2.69017	0.0198863	0.424211	-3.04484	induced_vs_uninduced	complete	6	tstat	g2793	15614	20116	-	OJT07658.1	hypothetical protein TRAPUB_1483 [Trametes pubescens]	--	--	--	--	--	--	--	--	AFO72238.1
g10130	-4.1816	-7.57656	-0.786643	13.3743	-2.68815	0.0199605	0.424211	-3.0478	induced_vs_uninduced	complete	6	tstat	g10130	4845	7215	+	XP_008042054.1	feruloyl esterase-like protein [Trametes versicolor FP-101664 SS1]	FAEB	feruloyl esterase	EC:3.1.1.73		--	--	--	--	--	--	--
g2294	-3.06538	-5.57448	-0.556284	20.1537	-2.66632	0.0207777	0.424211	-3.07973	induced_vs_uninduced	complete	6	tstat	g2294	6863	9191	-	OJT11220.1	Tripeptidyl-peptidase sed2 [Trametes pubescens]	TPP1, CLN2	tripeptidyl-peptidase I	EC:3.4.14.9	ko04142 Lysosome;	GO:0004252	serine-type endopeptidase activity	--	--	--	--	--
g10887	-2.22365	-4.10113	-0.346163	11.6402	-2.58485	0.0241277	0.454715	-3.19863	induced_vs_uninduced	complete	6	tstat	g10887	5386	6905	-	XP_008038921.1	glycoside hydrolase family 18 protein [Trametes versicolor FP-101664 SS1]	--	--	--	--	GO:0004553	hydrolase activity, hydrolyzing O-glycosyl compounds	--	--	BAH80444.1	chitinase (EC 3.2.1.14); endo-beta-N-acetylglucosaminidase (EC 3.2.1.96); xylanase inhibitor; concanavalin B; narbonin	Contains chitinases of classes III and V. Contains non-catalytic proteins such as xylanase inhibitor; concanavalin B; narbonin
g16368	2.6207	0.311243	4.93015	14.2649	2.47658	0.0294065	0.488497	-3.35577	induced_vs_uninduced	complete	6	tstat	g16368	1	923	+	XP_008036011.1	hypothetical protein TRAVEDRAFT_19288 [Trametes versicolor FP-101664 SS1]	--	--	--	--	--	--	--	--	--	--	--
g1731	-2.65036	-4.99474	-0.305981	16.459	-2.4673	0.029908	0.488497	-3.36918	induced_vs_uninduced	complete	6	tstat	g1731	24240	28455	+	XP_008034350.1	family S53 protease [Trametes versicolor FP-101664 SS1]	TPP1, CLN2	tripeptidyl-peptidase I	EC:3.4.14.9	ko04142 Lysosome;	GO:0004252	serine-type endopeptidase activity	gnl|CDD|232497	KOG4569, KOG4569, KOG4569, Predicted lipase [Lipid transport and metabolism].	--	--	--
g6207	3.71476	0.363087	7.06643	11.9469	2.41888	0.032662	0.500136	-3.43901	induced_vs_uninduced	complete	6	tstat	g6207	12217	13493	-	XP_008032702.1	peptidyl-Lys metalloendopeptidase [Trametes versicolor FP-101664 SS1]	MEP	peptidyl-Lys metalloendopeptidase	EC:3.4.24.20		GO:0004222	metalloendopeptidase activity	--	--	--	--	--
g2118	2.19286	0.00593976	4.37977	15.8109	2.18838	0.0494741	0.713009	-3.76656	induced_vs_uninduced	complete	6	tstat	g2118	2267	3818	+	OSD06827.1	NAD-dependent formate dehydrogenase [Trametes coccinea BRFM310]	FDH	formate dehydrogenase	EC:1.2.1.2	ko00630 Glyoxylate and dicarboxylate metabolism;ko00680 Methane metabolism;ko01200 Carbon metabolism;	GO:0008863	formate dehydrogenase (NAD+) activity	gnl|CDD|228020	KOG0069, KOG0069, KOG0069, Glyoxylate/hydroxypyruvate reductase (D-isomer-specific 2-hydroxy acid dehydrogenase superfamily) [Energy production and conversion].	--	--	--
g10077	-2.42638	-4.99087	0.138117	21.9434	-2.06491	0.061582	0.822375	-3.93775	induced_vs_uninduced	complete	6	tstat	g10077	29920	32329	-	OJT02348.1	hypothetical protein TRAPUB_7131 [Trametes pubescens]	MAN1	mannosyl-oligosaccharide alpha-1,2-mannosidase	EC:3.2.1.113	ko00510 N-Glycan biosynthesis;ko00513 Various types of N-glycan biosynthesis;ko04141 Protein processing in endoplasmic reticulum;	GO:0003824	catalytic activity	gnl|CDD|230370	KOG2431, KOG2431, KOG2431, 1, 2-alpha-mannosidase [Carbohydrate transport and metabolism].	AME15770.1	alpha-mannosidase (EC 3.2.1.113)
g1146	-2.18619	-4.54699	0.174613	21.0319	-2.02103	0.0665167	0.822375	-3.9977	induced_vs_uninduced	complete	6	tstat	g1146	5680	7301	+	XP_008033665.1	PLC-like phosphodiesterase [Trametes versicolor FP-101664 SS1]	--	--	--	--	GO:0006629	lipid metabolic process	gnl|CDD|232235	KOG4306, KOG4306, KOG4306, Glycosylphosphatidylinositol-specific phospholipase C [Signal transduction mechanisms].	ADK54828.1	acetyl xylan esterase (EC 3.1.1.72).
g1041	-1.8995	-3.97642	0.177414	20.716	-1.99603	0.0694913	0.822375	-4.03163	induced_vs_uninduced	complete	6	tstat	g1041	119463	121045	+	OJT05243.1	hypothetical protein TRAPUB_3981 [Trametes pubescens]	nadC, QPRT	nicotinate-nucleotide pyrophosphorylase (carboxylating)	EC:2.4.2.19	ko00760 Nicotinate and nicotinamide metabolism;	GO:0004553	hydrolase activity, hydrolyzing O-glycosyl compounds	--	--	BAC67687.1	xyloglucan:xyloglucosyltransferase (EC 2.4.1.207); keratan-sulfate endo-1,4-beta-galactosidase (EC 3.2.1.103); endo-1,3-beta-glucanase (EC 3.2.1.39); endo-1,3(4)-beta-glucanase (EC 3.2.1.6); licheninase (EC 3.2.1.73); beta-agarase (EC 3.2.1.81); kappa;-carrageenase (EC 3.2.1.83); xyloglucanase (EC 3.2.1.151)
g8111	-1.79346	-3.82656	0.239636	16.9823	-1.92522	0.0785946	0.822375	-4.12674	induced_vs_uninduced	complete	6	tstat	g8111	5151	6049	-	OJT02371.1	hypothetical protein TRAPUB_7095 [Trametes pubescens]	--	--	--	--	GO:0051920	peroxiredoxin activity	--	--	--	--	--
g8776	-2.19927	-4.73271	0.334161	17.9658	-1.89459	0.0828619	0.822375	-4.1674	induced_vs_uninduced	complete	6	tstat	g8776	1102	4596	+	OSD03933.1	glycoside hydrolase family 17 protein [Trametes coccinea BRFM310]	--	--	--	--	--	--	--	--	CAB85687.1	glucan endo-1,3-beta-glucosidase (EC 3.2.1.39); glucan 1,3-beta-glucosidase (EC 3.2.1.58); licheninase (EC 3.2.1.73); beta-1,3-glucanosyltransglycosylase (EC 2.4.1.-).
g4896	2.082	-0.334255	4.49825	16.3553	1.88054	0.084889	0.822375	-4.18595	induced_vs_uninduced	complete	6	tstat	g4896	10290	13857	+	XP_008032441.1	glycoside hydrolase [Trametes versicolor FP-101664 SS1]	E3.2.1.25, MANBA, manB	beta-mannosidase	EC:3.2.1.25	ko00511 Other glycan degradation;ko04142 Lysosome;	--	--	gnl|CDD|230169	KOG2230, KOG2230, KOG2230, Predicted beta-mannosidase [Carbohydrate transport and metabolism].	BAE57065.1	beta-galactosidase (EC 3.2.1.23) ; beta-mannosidase (EC 3.2.1.25); beta-glucuronidase (EC 3.2.1.31); mannosylglycoprotein endo-beta-mannosidase (EC 3.2.1.152); exo-beta-glucosaminidase (EC 3.2.1.165)
g4035	-1.81283	-3.93731	0.311654	14.2482	-1.8623	0.0875899	0.822375	-4.20995	induced_vs_uninduced	complete	6	tstat	g4035	26228	28688	+	XP_008032957.1	class III chitinase [Trametes versicolor FP-101664 SS1]	E3.2.1.14	chitinase	EC:3.2.1.14	ko00520 Amino sugar and nucleotide sugar metabolism;	GO:0004553	hydrolase activity, hydrolyzing O-glycosyl compounds	gnl|CDD|232627	KOG4701, KOG4701, KOG4701, Chitinase [Cell wall/membrane/envelope biogenesis].	CDS06792.1	chitinase (EC 3.2.1.14); endo-beta-N-acetylglucosaminidase (EC 3.2.1.96); xylanase inhibitor; concanavalin B; narbonin	Contains chitinases of classes III and V. Contains non-catalytic proteins such as xylanase inhibitor; concanavalin B; narbonin
g9277	-1.6016	-3.4839	0.280702	18.8467	-1.85699	0.0883897	0.822375	-4.21691	induced_vs_uninduced	complete	6	tstat	g9277	12210	13765	-	OJT08413.1	hypothetical protein TRAPUB_701 [Trametes pubescens]	E3.4.11.10	bacterial leucyl aminopeptidase	EC:3.4.11.10		GO:0005515	protein binding	--	--	--	--	--
g3495	1.65298	-0.29836	3.60432	13.0573	1.84876	0.0896444	0.822375	-4.22769	induced_vs_uninduced	complete	6	tstat	g3495	6774	8311	-	XP_008042467.1	GroES-like protein [Trametes versicolor FP-101664 SS1]	adhP	alcohol dehydrogenase, propanol-preferring	EC:1.1.1.1	ko00010 Glycolysis / Gluconeogenesis;ko00071 Fatty acid degradation;ko00350 Tyrosine metabolism;ko00625 Chloroalkane and chloroalkene degradation;ko00626 Naphthalene degradation;ko00830 Retinol metabolism;ko00980 Metabolism of xenobiotics by cytochrome P450;ko00982 Drug metabolism - cytochrome P450;ko01220 Degradation of aromatic compounds;	GO:0016491	oxidoreductase activity	gnl|CDD|227974	KOG0023, KOG0023, KOG0023, Alcohol dehydrogenase, class V [Secondary metabolites biosynthesis, transport and catabolism].	--	--	--
g1747	-2.10744	-4.61882	0.403947	17.3421	-1.83142	0.09234	0.822375	-4.25032	induced_vs_uninduced	complete	6	tstat	g1747	24718	26428	-	OJT14643.1	Aldose 1-epimerase [Trametes pubescens]	galM, GALM	aldose 1-epimerase	EC:5.1.3.3	ko00010 Glycolysis / Gluconeogenesis;ko00052 Galactose metabolism;	GO:0003824	catalytic activity	gnl|CDD|229545	KOG1604, KOG1604, KOG1604, Predicted mutarotase [Carbohydrate transport and metabolism].	--	--	--
g8343	-1.79287	-3.94156	0.355811	12.0792	-1.82105	0.0939857	0.822375	-4.26379	induced_vs_uninduced	complete	6	tstat	g8343	8618	9675	-	OJT12774.1	Rhamnogalacturonan acetylesterase [Trametes pubescens]	RGAE	rhamnogalacturonan acetylesterase	EC:3.1.1.86		--	--	--	--	ADV30327.1	pectin acetylesterase (EC 3.1.1.-); rhamnogalacturonan acetylesterase (EC 3.1.1.-); acetyl xylan esterase (EC 3.1.1.72)
g12413	-1.83354	-4.11321	0.446125	16.2416	-1.75535	0.10505	0.827838	-4.34831	induced_vs_uninduced	complete	6	tstat	g12413	3201	4780	-	XP_008033263.1	alpha/beta-hydrolase [Trametes versicolor FP-101664 SS1]	KEX1	carboxypeptidase D	EC:3.4.16.6		GO:0004185	serine-type carboxypeptidase activity	gnl|CDD|229224	KOG1282, KOG1282, KOG1282, Serine carboxypeptidases (lysosomal cathepsin A) [Amino acid transport and metabolism, Posttranslational modification, protein turnover, chaperones].	--	--	--
g7693	-1.65649	-3.73581	0.422817	16.5178	-1.73866	0.108041	0.827838	-4.36952	induced_vs_uninduced	complete	6	tstat	g7693	2837	5825	+	XP_008038738.1	alpha/beta-hydrolase [Trametes versicolor FP-101664 SS1]	KEX1	carboxypeptidase D	EC:3.4.16.6		GO:0004185	serine-type carboxypeptidase activity	gnl|CDD|229224	KOG1282, KOG1282, KOG1282, Serine carboxypeptidases (lysosomal cathepsin A) [Amino acid transport and metabolism, Posttranslational modification, protein turnover, chaperones].	--	--	--
g7816	1.90579	-0.488196	4.29977	12.7846	1.7374	0.108271	0.827838	-4.37113	induced_vs_uninduced	complete	6	tstat	g7816	1862	3599	+	XP_008032364.1	hypothetical protein TRAVEDRAFT_55231 [Trametes versicolor FP-101664 SS1]	E3.2.1.4	endoglucanase	EC:3.2.1.4	ko00500 Starch and sucrose metabolism;	GO:0004553	hydrolase activity, hydrolyzing O-glycosyl compounds	--	--	AAU12275.2	Modules of approx. 40 residues found almost exclusively in fungi. The cellulose-binding function has been demonstrated in many cases, and appears to be mediated by three aromatic residues separated by about 10.4 angstrom and which form a flat surface. The only non-fungal occurence of CBM1 is in an algal non-hydrolytic polysaccharide-binding protein which is composed of four repeated CBM1 modules.…	Previously known as cellulose-binding domain family I (CBD I).
g14008 : g4919	-2.22643	-5.0266	0.573736	12.1391	-1.73528	0.108656	0.827838	-4.37381	induced_vs_uninduced	complete	6	tstat
g1537	-1.5691	-3.56027	0.422065	19.6603	-1.71984	0.111505	0.827838	-4.39332	induced_vs_uninduced	complete	6	tstat	g1537	823	2345	-	XP_008033628.1	endo-beta-1,4-glucanase [Trametes versicolor FP-101664 SS1]	E3.2.1.8, xynA	endo-1,4-beta-xylanase	EC:3.2.1.8		GO:0004553	hydrolase activity, hydrolyzing O-glycosyl compounds	--	--	AEJ35165.1	Modules of approx. 40 residues found almost exclusively in fungi. The cellulose-binding function has been demonstrated in many cases, and appears to be mediated by three aromatic residues separated by about 10.4 angstrom and which form a flat surface. The only non-fungal occurence of CBM1 is in an algal non-hydrolytic polysaccharide-binding protein which is composed of four repeated CBM1 modules.…	Previously known as cellulose-binding domain family I (CBD I).
g536	-1.5434	-3.62265	0.535848	15.2356	-1.62001	0.13158	0.843665	-4.51712	induced_vs_uninduced	complete	6	tstat	g536	23915	28467	-	OJT08324.1	Glucoamylase [Trametes pubescens]	E3.2.1.3	glucoamylase	EC:3.2.1.3	ko00500 Starch and sucrose metabolism;	GO:0003676	nucleic acid binding	--	--	CAS91480.1	glucoamylase (EC 3.2.1.3); glucodextranase (EC 3.2.1.70); alpha,alpha-trehalase (EC 3.2.1.28)
g12095	-1.43451	-3.40428	0.535254	19.0188	-1.58941	0.138339	0.843665	-4.55423	induced_vs_uninduced	complete	6	tstat	g12095	415	2362	+	OJT01601.1	Crystal protein [Trametes pubescens]	BCHE	cholinesterase	EC:3.1.1.8		--	--	gnl|CDD|232318	KOG4389, KOG4389, KOG4389, Acetylcholinesterase/Butyrylcholinesterase [Signal transduction mechanisms].	--	--	--
g11734	1.50625	-0.567411	3.57991	12.8306	1.58528	0.139274	0.843665	-4.5592	induced_vs_uninduced	complete	6	tstat	g11734	2250	3724	+	OJT15289.1	Alcohol dehydrogenase [Trametes pubescens]	adhP	alcohol dehydrogenase, propanol-preferring	EC:1.1.1.1	ko00010 Glycolysis / Gluconeogenesis;ko00071 Fatty acid degradation;ko00350 Tyrosine metabolism;ko00625 Chloroalkane and chloroalkene degradation;ko00626 Naphthalene degradation;ko00830 Retinol metabolism;ko00980 Metabolism of xenobiotics by cytochrome P450;ko00982 Drug metabolism - cytochrome P450;ko01220 Degradation of aromatic compounds;	GO:0008270	zinc ion binding	gnl|CDD|227974	KOG0023, KOG0023, KOG0023, Alcohol dehydrogenase, class V [Secondary metabolites biosynthesis, transport and catabolism].	--	--	--
g5756	1.4333	-0.554462	3.42106	12.7349	1.57369	0.141927	0.843665	-4.57312	induced_vs_uninduced	complete	6	tstat	g5756	23731	24568	+	XP_008032443.1	40S ribosomal protein S9 [Trametes versicolor FP-101664 SS1]	RP-S9e, RPS9	small subunit ribosomal protein S9e	--	ko03010 Ribosome;	GO:0003723	RNA binding	gnl|CDD|231239	KOG3301, KOG3301, KOG3301, Ribosomal protein S4 [Translation, ribosomal structure and biogenesis].	--	--	--
g11735	-1.85679	-4.43575	0.722173	20.9187	-1.57131	0.142475	0.843665	-4.57596	induced_vs_uninduced	complete	6	tstat	g11735	4905	8667	+	XP_008034159.1	subtilisin-like protease [Trametes versicolor FP-101664 SS1]	TRM3	tRNA guanosine-2'-O-methyltransferase	EC:2.1.1.34		GO:0004252	serine-type endopeptidase activity	gnl|CDD|229096	KOG1153, KOG1153, KOG1153, Subtilisin-related protease/Vacuolar protease B [Posttranslational modification, protein turnover, chaperones].	--	--	--
g6347	-1.4029	-3.35678	0.550981	20.5401	-1.56702	0.143473	0.843665	-4.5811	induced_vs_uninduced	complete	6	tstat	g6347	26892	31355	+	XP_008037305.1	hypothetical protein TRAVEDRAFT_37024 [Trametes versicolor FP-101664 SS1]	lacZ	beta-galactosidase	EC:3.2.1.23	ko00052 Galactose metabolism;ko00511 Other glycan degradation;ko00600 Sphingolipid metabolism;	GO:0004553	hydrolase activity, hydrolyzing O-glycosyl compounds	gnl|CDD|228445	KOG0496, KOG0496, KOG0496, Beta-galactosidase [Carbohydrate transport and metabolism].	CCA70454.1	beta-galactosidase (EC 3.2.1.23); exo-beta-glucosaminidase (EC 3.2.1.165)
g14455	-1.37819	-3.30189	0.545514	16.4816	-1.56357	0.144279	0.843665	-4.58522	induced_vs_uninduced	complete	6	tstat	g14455	884	2406	+	OJT02772.1	Extracellular metalloproteinase MEP [Trametes pubescens]	MEP	extracellular elastinolytic metalloproteinase	EC:3.4.24.-		GO:0004222	metalloendopeptidase activity	--	--	CCA68306.1	Modules of approx. 50 residues found attached to various enzymes from families GH18, GH19, GH23, GH24, GH25 and GH73, i.e. enzymes cleaving either chitin or peptidoglycan. Binding to chitopentaose demonstrated in the case of Pteris ryukyuensis chitinase A [Ohnuma T et al. (2008) J. Biol. Chem. 283:5178-87 (PMID: 18083709)]. CBM50 modules are also found in a multitude of other enzymes targeting th…	Also known as LysM domains
g13045	-1.63473	-3.9229	0.653428	18.1879	-1.55921	0.145301	0.843665	-4.59041	induced_vs_uninduced	complete	6	tstat	g13045	4957	7695	-	XP_008044970.1	subtilisin-like protein [Trametes versicolor FP-101664 SS1]	TPP1, CLN2	tripeptidyl-peptidase I	EC:3.4.14.9	ko04142 Lysosome;	GO:0004252	serine-type endopeptidase activity	--	--	--	--	--
g3147	-1.4703	-3.57363	0.633035	18.5798	-1.52561	0.153406	0.843665	-4.63019	induced_vs_uninduced	complete	6	tstat	g3147	1	641	-	OJT12534.1	Splicing factor 3B subunit 6-like protein [Trametes pubescens]	SF3B14	pre-mRNA branch site protein p14	--	ko03040 Spliceosome;	--	--	gnl|CDD|231284	KOG3346, KOG3346, KOG3346, Phosphatidylethanolamine binding protein [General function prediction only].	--	--	--
g6908	-1.34817	-3.28386	0.587517	19.5319	-1.52004	0.154785	0.843665	-4.63673	induced_vs_uninduced	complete	6	tstat	g6908	9362	11495	+	OJT07649.1	Beta-glucuronidase [Trametes pubescens]	--	--	--	--	--	--	--	--	CAK41913.1	beta-glucuronidase (EC 3.2.1.31); beta-4-O-methyl-glucuronidase (EC 3.2.1.-); heparanase (EC 3.2.1.-); baicalin beta-glucuronidase (EC 3.2.1.167)
g397	1.56326	-0.693709	3.82023	12.9994	1.51165	0.156884	0.843665	-4.64656	induced_vs_uninduced	complete	6	tstat	g397	11167	13313	-	XP_008037522.1	FAD dependent oxidoreductase [Trametes versicolor FP-101664 SS1]	--	--	--	--	GO:0016491	oxidoreductase activity	--	--	--	--	--
g11478	-1.65066	-4.06692	0.765606	19.944	-1.49093	0.162172	0.843665	-4.67067	induced_vs_uninduced	complete	6	tstat	g11478	4393	7069	+	XP_008039377.1	Dyp-type peroxidase [Trametes versicolor FP-101664 SS1]	--	--	--	--	GO:0004601	peroxidase activity	--	--	--	--	--
g12025	-1.25082	-3.08901	0.587367	19.0711	-1.48508	0.163692	0.843665	-4.67744	induced_vs_uninduced	complete	6	tstat	g12025	1918	2579	-	OJT11104.1	hypothetical protein TRAPUB_12388 [Trametes pubescens]	--	--	--	--	--	--	--	--	--	--	--
g9652	1.50911	-0.744954	3.76317	12.7478	1.46117	0.170034	0.843665	-4.70495	induced_vs_uninduced	complete	6	tstat	g9652	7004	7946	+	KZT05612.1	14-3-3 protein [Laetiporus sulphureus 93-53]	YWHAE	14-3-3 protein epsilon	--	ko04011 MAPK signaling pathway - yeast;ko04110 Cell cycle;ko04114 Oocyte meiosis;ko04151 PI3K-Akt signaling pathway;ko04390 Hippo signaling pathway;ko04391 Hippo signaling pathway - fly;ko04722 Neurotrophin signaling pathway;ko05169 Epstein-Barr virus infection;ko05203 Viral carcinogenesis;	GO:0019904	protein domain specific binding	gnl|CDD|228787	KOG0841, KOG0841, KOG0841, Multifunctional chaperone (14-3-3 family) [Posttranslational modification, protein turnover, chaperones].	--	--	--
g6900	-1.90664	-4.75552	0.942234	20.9957	-1.46063	0.170178	0.843665	-4.70556	induced_vs_uninduced	complete	6	tstat	g6900	43010	46981	+	XP_008042466.1	manganese-dependent peroxidase [Trametes versicolor FP-101664 SS1]	mpn	manganese peroxidase	EC:1.11.1.13		GO:0003677	DNA binding	--	--	CAG33918.4
g316	-1.65401	-4.17283	0.864802	18.0294	-1.43314	0.17773	0.843665	-4.73681	induced_vs_uninduced	complete	6	tstat	g316	4333	6181	-	OJT10320.1	hypothetical protein TRAPUB_13188 [Trametes pubescens]	GLX	glyoxal/methylglyoxal oxidase	EC:1.2.3.15		--	--	--	--	EIW62408.1
g11002	-1.22099	-3.09744	0.655459	14.7037	-1.42011	0.181407	0.843665	-4.75148	induced_vs_uninduced	complete	6	tstat	g11002	3015	6225	+	OJT11949.1	hypothetical protein TRAPUB_11496 [Trametes pubescens]	--	--	--	--	GO:0006629	lipid metabolic process	--	--	--	--	--
g11805	1.75324	-0.988873	4.49535	14.295	1.39541	0.188551	0.843665	-4.77905	induced_vs_uninduced	complete	6	tstat	g11805	4963	6984	+	XP_008033263.1	alpha/beta-hydrolase [Trametes versicolor FP-101664 SS1]	KEX1	carboxypeptidase D	EC:3.4.16.6		GO:0004185	serine-type carboxypeptidase activity	gnl|CDD|229224	KOG1282, KOG1282, KOG1282, Serine carboxypeptidases (lysosomal cathepsin A) [Amino acid transport and metabolism, Posttranslational modification, protein turnover, chaperones].	--	--	--
g4044	-1.4378	-3.71256	0.836951	14.3566	-1.37946	0.193287	0.843665	-4.79668	induced_vs_uninduced	complete	6	tstat	g4044	1194	2928	-	XP_008034833.1	acid protease [Trametes versicolor FP-101664 SS1]	E3.4.23.18	aspergillopepsin I	EC:3.4.23.18		GO:0004190	aspartic-type endopeptidase activity	gnl|CDD|229281	KOG1339, KOG1339, KOG1339, Aspartyl protease [Posttranslational modification, protein turnover, chaperones].	--	--	--
g7225	-1.23545	-3.20253	0.731627	20.9996	-1.37072	0.195925	0.843665	-4.80628	induced_vs_uninduced	complete	6	tstat	g7225	10284	12993	-	XP_008035373.1	tripeptidyl peptidase A [Trametes versicolor FP-101664 SS1]	TPP1, CLN2	tripeptidyl-peptidase I	EC:3.4.14.9	ko04142 Lysosome;	GO:0004252	serine-type endopeptidase activity	--	--	--	--	--
g3133	-1.5109	-3.92506	0.903262	18.1715	-1.36589	0.197397	0.843665	-4.81158	induced_vs_uninduced	complete	6	tstat	g3133	21301	28946	+	XP_008045033.1	glycoside hydrolase family 92 protein [Trametes versicolor FP-101664 SS1]	MIOX	inositol oxygenase	EC:1.13.99.1	ko00053 Ascorbate and aldarate metabolism;ko00562 Inositol phosphate metabolism;	GO:0003824	catalytic activity	gnl|CDD|228689	KOG0742, KOG0742, KOG0742, AAA+-type ATPase [Posttranslational modification, protein turnover, chaperones].	BAE62692.1	mannosyl-oligosaccharide alpha-1,2-mannosidase (EC 3.2.1.113); mannosyl-oligosaccharide alpha-1,3-mannosidase (EC 3.2.1.-);	Asp
g1730	-1.26211	-3.27958	0.755363	12.928	-1.36532	0.197569	0.843665	-4.81219	induced_vs_uninduced	complete	6	tstat	g1730	21234	22501	-	XP_008033651.1	hypothetical protein TRAVEDRAFT_34231 [Trametes versicolor FP-101664 SS1]	--	--	--	--	--	--	--	--	AEK06448.1	alginate lyase (EC 4.2.2.3); exo-oligoalginate lyase (EC 4.2.2.-); beta-1,4-glucuronan lyase (EC 4.2.2.14)
g12721	1.34211	-0.809113	3.49333	15.1659	1.36159	0.198711	0.843665	-4.81626	induced_vs_uninduced	complete	6	tstat	g12721	5294	6869	-	XP_007371494.1	actin 1 [Dichomitus squalens LYAD-421 SS1]	ACTB_G1	actin beta/gamma 1	--	ko04015 Rap1 signaling pathway;ko04145 Phagosome;ko04210 Apoptosis;ko04390 Hippo signaling pathway;ko04391 Hippo signaling pathway - fly;ko04510 Focal adhesion;ko04520 Adherens junction;ko04530 Tight junction;ko04611 Platelet activation;ko04670 Leukocyte transendothelial migration;ko04745 Phototransduction - fly;ko04810 Regulation of actin cytoskeleton;ko04919 Thyroid hormone signaling pathway;ko…	--	--	gnl|CDD|228623	KOG0676, KOG0676, KOG0676, Actin and related proteins [Cytoskeleton].	--	--	--
g3928	1.5051	-0.912139	3.92235	12.9834	1.35891	0.199535	0.843665	-4.81919	induced_vs_uninduced	complete	6	tstat	g3928	16331	16940	+	XP_008045113.1	hypothetical protein TRAVEDRAFT_136429 [Trametes versicolor FP-101664 SS1]	--	--	--	--	--	--	--	--	--	--	--
g5970	-1.39271	-3.65286	0.867444	17.9733	-1.34483	0.203913	0.843665	-4.83448	induced_vs_uninduced	complete	6	tstat	g5970	22054	27471	-	OJT13866.1	Metal-nicotianamine transporter YSL2 [Trametes pubescens]	CTSL	cathepsin L	EC:3.4.22.15	ko04140 Autophagy - animal;ko04142 Lysosome;ko04145 Phagosome;ko04210 Apoptosis;ko04612 Antigen processing and presentation;ko05205 Proteoglycans in cancer;ko05323 Rheumatoid arthritis;ko05418 Fluid shear stress and atherosclerosis;	GO:0055085	transmembrane transport	--	--	CCA67406.1	Modules of approx. 150 residues which always appear as a threefold internal repeat. The only apparent exception to this, xylanase II of Actinomadura sp. FC7 (GenBank U08894), is in fact not completely sequenced. These modules were first identified in several plant lectins such as ricin or agglutinin of Ricinus communis which bind galactose residues. The three-dimensional structure of a plant lect…	Previously known as cellulose-binding domain family XIII (CBD XIII).
g4292	1.22422	-0.784025	3.23247	15.3564	1.33042	0.208474	0.843665	-4.85001	induced_vs_uninduced	complete	6	tstat	g4292	47472	48246	-	OJT04207.1	hypothetical protein TRAPUB_5084 [Trametes pubescens]	--	--	--	--	--	--	--	--	--	--	--
g8953	-1.18221	-3.16314	0.798713	17.4518	-1.30248	0.217553	0.843665	-4.87978	induced_vs_uninduced	complete	6	tstat	g8953	58703	61447	-	XP_008042207.1	hypothetical protein TRAVEDRAFT_172472 [Trametes versicolor FP-101664 SS1]	--	--	--	--	GO:0006508	proteolysis	--	--	--	--	--
g9286	-1.11833	-3.00334	0.76668	17.5816	-1.2948	0.220107	0.843665	-4.8879	induced_vs_uninduced	complete	6	tstat	g9286	38654	42306	-	OJT02973.1	Manganese peroxidase 3 [Trametes pubescens]	mpn	manganese peroxidase	EC:1.11.1.13		GO:0000981	DNA-binding transcription factor activity, RNA polymerase II-specific	--	--	AAT90351.1
g8249	1.39701	-0.960524	3.75455	13.7603	1.29326	0.22062	0.843665	-4.88951	induced_vs_uninduced	complete	6	tstat	g8249	6975	8677	+	XP_008034647.1	hypothetical protein TRAVEDRAFT_161917 [Trametes versicolor FP-101664 SS1]	mmuM, BHMT2	homocysteine S-methyltransferase	EC:2.1.1.10	ko00270 Cysteine and methionine metabolism;	--	--	gnl|CDD|232222	KOG4293, KOG4293, KOG4293, Predicted membrane protein, contains DoH and Cytochrome b-561/ferric reductase transmembrane domains [Signal transduction mechanisms].	--	--	--
g3394	-1.38526	-3.72321	0.952685	20.0614	-1.29313	0.220664	0.843665	-4.88965	induced_vs_uninduced	complete	6	tstat	g3394	1818	3826	+	OJT04760.1	1,3-beta-glucanosyltransferase gel4 [Trametes pubescens]	--	--	--	--	--	--	--	--	ADV25841.1	Modules of approx. 90-100 residues found at the C-terminus of GH17 or GH72 enzymatic modules and also sometimes isolated. CBM43 modules sometimes carry a C-terminal membrane anchor. The beta-1,3-glucan binding function has been demonstrated with the olive pollen protein Ole e 10.	Created after Barral, Suarez, Batanero, Alfonso, Alche, Rodríguez-García, Villalba, Rivas and Rodríguez (2005) Biochem. J. 390, 77-84 (PMID: 15882149). Formerly known as X8 modules.
g5573	-1.28157	-3.47149	0.90834	15.2638	-1.27721	0.226043	0.843665	-4.90633	induced_vs_uninduced	complete	6	tstat	g5573	9321	11464	-	XP_008040400.1	lysophospholipase [Trametes versicolor FP-101664 SS1]	PLB	lysophospholipase	EC:3.1.1.5	ko00564 Glycerophospholipid metabolism;	GO:0004620	phospholipase activity	gnl|CDD|229267	KOG1325, KOG1325, KOG1325, Lysophospholipase [Lipid transport and metabolism].	--	--	--
g4869	1.53962	-1.09729	4.17654	12.4136	1.27428	0.227045	0.843665	-4.90939	induced_vs_uninduced	complete	6	tstat	g4869	4335	6566	-	TBU30947.1	heat shock protein 70 [Dichomitus squalens]	HSPA5, BIP	heat shock 70kDa protein 5	--	ko03060 Protein export;ko04141 Protein processing in endoplasmic reticulum;ko04918 Thyroid hormone synthesis;ko05020 Prion diseases;	--	--	gnl|CDD|228051	KOG0100, KOG0100, KOG0100, Molecular chaperones GRP78/BiP/KAR2, HSP70 superfamily [Posttranslational modification, protein turnover, chaperones].	CUI24525.1	chitinase (EC 3.2.1.14).	Contains chitinases of classes I, II, and IV.
g11650	1.53294	-1.10305	4.16894	18.8842	1.26919	0.228791	0.843665	-4.91467	induced_vs_uninduced	complete	6	tstat	g11650	5679	7079	+	XP_008042070.1	manganese peroxidase [Trametes versicolor FP-101664 SS1]	mpn	manganese peroxidase	EC:1.11.1.13		GO:0004601	peroxidase activity	--	--	CAA91043.1
g659	-1.1733	-3.21978	0.873179	16.5126	-1.25126	0.235035	0.843665	-4.9332	induced_vs_uninduced	complete	6	tstat	g659	843	12019	+	XP_008043433.1	multidrug resistance-associated ABC transporter [Trametes versicolor FP-101664 SS1]	TPP1, CLN2	tripeptidyl-peptidase I	EC:3.4.14.9	ko04142 Lysosome;	GO:0004252	serine-type endopeptidase activity	gnl|CDD|228005	KOG0054, KOG0054, KOG0054, Multidrug resistance-associated protein/mitoxantrone resistance protein, ABC superfamily [Secondary metabolites biosynthesis, transport and catabolism].	--	--	--
g6206	-1.22173	-3.35475	0.911284	15.3976	-1.25005	0.235461	0.843665	-4.93444	induced_vs_uninduced	complete	6	tstat	g6206	8393	11819	+	OSD03547.1	sphingomyelin phosphodiesterase [Trametes coccinea BRFM310]	SMPD1, ASM	sphingomyelin phosphodiesterase	EC:3.1.4.12	ko00600 Sphingolipid metabolism;ko04071 Sphingolipid signaling pathway;ko04142 Lysosome;	GO:0004767	sphingomyelin phosphodiesterase activity	gnl|CDD|231702	KOG3770, KOG3770, KOG3770, Acid sphingomyelinase and PHM5 phosphate metabolism protein [Lipid transport and metabolism].	--	--	--
g16177	1.13614	-0.864017	3.13629	13.0586	1.23969	0.239135	0.843665	-4.94504	induced_vs_uninduced	complete	6	tstat	g16177	1	816	-	XP_008039088.1	hypothetical protein TRAVEDRAFT_29347 [Trametes versicolor FP-101664 SS1]	--	--	--	--	--	--	--	--	CCA67406.1	Modules of approx. 150 residues which always appear as a threefold internal repeat. The only apparent exception to this, xylanase II of Actinomadura sp. FC7 (GenBank U08894), is in fact not completely sequenced. These modules were first identified in several plant lectins such as ricin or agglutinin of Ricinus communis which bind galactose residues. The three-dimensional structure of a plant lect…	Previously known as cellulose-binding domain family XIII (CBD XIII).
g2627	-1.05059	-2.91209	0.810909	12.9858	-1.23173	0.241988	0.843665	-4.95314	induced_vs_uninduced	complete	6	tstat	g2627	50840	51998	-	OJT02033.1	hypothetical protein TRAPUB_7567 [Trametes pubescens]	E3.2.1.4	endoglucanase	EC:3.2.1.4	ko00500 Starch and sucrose metabolism;	--	--	--	--	AFR97104.1	alginate lyase (EC 4.2.2.3); exo-oligoalginate lyase (EC 4.2.2.-); beta-1,4-glucuronan lyase (EC 4.2.2.14)
g10545	-1.15905	-3.22431	0.906222	14.073	-1.22481	0.244491	0.843665	-4.96016	induced_vs_uninduced	complete	6	tstat	g10545	15289	16637	-	XP_008038186.1	alpha/beta-hydrolase [Trametes versicolor FP-101664 SS1]	KEX1	carboxypeptidase D	EC:3.4.16.6		GO:0004185	serine-type carboxypeptidase activity	gnl|CDD|229224	KOG1282, KOG1282, KOG1282, Serine carboxypeptidases (lysosomal cathepsin A) [Amino acid transport and metabolism, Posttranslational modification, protein turnover, chaperones].	--	--	--
g11674	-1.23058	-3.47613	1.01496	18.7603	-1.19601	0.25513	0.868151	-4.98903	induced_vs_uninduced	complete	6	tstat	g11674	14797	16896	-	OJT10452.1	hypothetical protein TRAPUB_13051 [Trametes pubescens]	E3.5.1.4, amiE	amidase	EC:3.5.1.4	ko00330 Arginine and proline metabolism;ko00360 Phenylalanine metabolism;ko00380 Tryptophan metabolism;ko00627 Aminobenzoate degradation;ko00643 Styrene degradation;	--	--	gnl|CDD|229153	KOG1211, KOG1211, KOG1211, Amidases [Translation, ribosomal structure and biogenesis].	--	--	--
g7308	1.047	-0.935327	3.02932	16.3328	1.1527	0.271809	0.878198	-5.03147	induced_vs_uninduced	complete	6	tstat	g7308	27947	30180	-	XP_008037633.1	glycoside hydrolase [Trametes versicolor FP-101664 SS1]	GBA, srfJ	glucosylceramidase	EC:3.2.1.45	ko00511 Other glycan degradation;ko00600 Sphingolipid metabolism;ko04142 Lysosome;	GO:0004348	glucosylceramidase activity	gnl|CDD|230505	KOG2566, KOG2566, KOG2566, Beta-glucocerebrosidase [Carbohydrate transport and metabolism].	BAK52530.1	glucosylceramidase (EC 3.2.1.45); beta-1,6-glucanase (EC 3.2.1.75); beta-xylosidase (EC 3.2.1.37); beta-fucosidase (EC 3.2.1.38); beta-glucosidase (3.2.1.21); endo-beta-1,6-galactanase (EC:3.2.1.164)	Following a recent paper by St John et al. (FEBS Letters, 2010, in press) several GH5 subfamilies have been reassigned to GH30. The subfamilies in GH30 are now indicated.
g4725	-1.50042	-4.34742	1.34658	20.3578	-1.15019	0.2728	0.878198	-5.03389	induced_vs_uninduced	complete	6	tstat	g4725	16996	18365	-	XP_008033935.1	acetyl xylan esterase [Trametes versicolor FP-101664 SS1]	AXE1	acetylxylan esterase	EC:3.1.1.72		GO:0005576	extracellular region	--	--	CDO72503.1	acetyl xylan esterase (EC 3.1.1.72); cinnamoyl esterase (EC 3.1.1.-); feruloyl esterase (EC 3.1.1.73); carboxylesterase (EC 3.1.1.1); S-formylglutathione hydrolase (EC 3.1.2.12)	Family CE1 also contains lots of other esterases such as PHB depolymerases.
g6703	-1.5557	-4.51234	1.40095	19.0979	-1.14834	0.273533	0.878198	-5.03567	induced_vs_uninduced	complete	6	tstat	g6703	13223	14736	+	XP_008036637.1	hypothetical protein TRAVEDRAFT_70662 [Trametes versicolor FP-101664 SS1]	--	--	--	--	GO:0016788	hydrolase activity, acting on ester bonds	--	--	AMJ52087.1	acetylesterase (EC 3.1.1.6) active on various carbohydrate acetyl esters	Formerly known as X125 modules; created from Li et al. Appl. Environ. Microbiol., 74:7482-7489 (PMID: 18978092)
g5473	1.92204	-1.86166	5.70575	13.3291	1.10864	0.28963	0.878198	-5.0734	induced_vs_uninduced	complete	6	tstat	g5473	31044	32258	+	OJT10021.1	Ribonuclease T2 [Trametes pubescens]	E3.1.27.1	ribonuclease T2	EC:3.1.27.1		GO:0003723	RNA binding	gnl|CDD|229583	KOG1642, KOG1642, KOG1642, Ribonuclease, T2 family [RNA processing and modification].	--	--	--
g8063	-1.0859	-3.25119	1.07939	21.1424	-1.09451	0.295532	0.878198	-5.08658	induced_vs_uninduced	complete	6	tstat	g8063	103	1954	+	XP_008034952.1	glycoside hydrolase family 79 protein [Trametes versicolor FP-101664 SS1]	--	--	--	--	--	--	--	--	AFR97105.1	beta-glucuronidase (EC 3.2.1.31); beta-4-O-methyl-glucuronidase (EC 3.2.1.-); heparanase (EC 3.2.1.-); baicalin beta-glucuronidase (EC 3.2.1.167)
g3881	-1.1444	-3.43783	1.14902	16.5301	-1.08903	0.297843	0.878198	-5.09165	induced_vs_uninduced	complete	6	tstat	g3881	44991	47075	+	OJT08563.1	Tripeptidyl-peptidase sed3 [Trametes pubescens]	TPP1, CLN2	tripeptidyl-peptidase I	EC:3.4.14.9	ko04142 Lysosome;	GO:0004252	serine-type endopeptidase activity	--	--	--	--	--
g1140	-1.10462	-3.32792	1.11869	22.49	-1.08432	0.29984	0.878198	-5.096	induced_vs_uninduced	complete	6	tstat	g1140	9457	11389	-	OJT13160.1	Manganese peroxidase 3 [Trametes pubescens]	mpn	manganese peroxidase	EC:1.11.1.13		GO:0004601	peroxidase activity	--	--	AEX01145.1
g9018	-1.63512	-4.97118	1.70094	15.816	-1.0697	0.306111	0.878198	-5.10939	induced_vs_uninduced	complete	6	tstat	g9018	4000	9023	+	OJT03792.1	RNA polymerase I-specific transcription initiation factor rrn7 [Trametes pubescens]	RRN7	RNA polymerase I-specific transcription initiation factor RRN7	--		GO:0030145	manganese ion binding	--	--	--	--	--
g15806 : g8829	1.28013	-1.33703	3.89728	14.5733	1.0675	0.30706	0.878198	-5.11139	induced_vs_uninduced	complete	6	tstat
g9297	-1.56814	-4.81591	1.67962	22.1224	-1.05377	0.31305	0.878198	-5.12382	induced_vs_uninduced	complete	6	tstat	g9297	20559	22554	-	AAM18407.1	laccase 2 [Trametes pubescens]	FET3_5	iron transport multicopper oxidase	--		GO:0005507	copper ion binding	gnl|CDD|229205	KOG1263, KOG1263, KOG1263, Multicopper oxidases [Secondary metabolites biosynthesis, transport and catabolism].	BAA22153.1
g1976	1.71481	-1.83862	5.26824	11.1256	1.05321	0.313298	0.878198	-5.12432	induced_vs_uninduced	complete	6	tstat	g1976	12868	15283	+	AAH69831.1	Zgc:172187 protein, partial [Danio rerio]	UBC	ubiquitin C	--	ko03320 PPAR signaling pathway;	GO:0005515	protein binding	gnl|CDD|227956	KOG0004, KOG0004, KOG0004, Ubiquitin/40S ribosomal protein S27a fusion [Translation, ribosomal structure and biogenesis].	AAL01718.1
g719	-1.10919	-3.46561	1.24723	18.2735	-1.0273	0.324838	0.878198	-5.1474	induced_vs_uninduced	complete	6	tstat	g719	10921	12388	+	OJT10424.1	Pepsin A [Trametes pubescens]	CTSD	cathepsin D	EC:3.4.23.5	ko04071 Sphingolipid signaling pathway;ko04140 Autophagy - animal;ko04142 Lysosome;ko04210 Apoptosis;ko05152 Tuberculosis;	GO:0004190	aspartic-type endopeptidase activity	gnl|CDD|229281	KOG1339, KOG1339, KOG1339, Aspartyl protease [Posttranslational modification, protein turnover, chaperones].	--	--	--
g8216	-0.85613	-2.67968	0.96742	20.7207	-1.02463	0.326047	0.878198	-5.14975	induced_vs_uninduced	complete	6	tstat	g8216	10624	15664	+	XP_008043737.1	hypothetical protein TRAVEDRAFT_154838 [Trametes versicolor FP-101664 SS1]	--	--	--	--	--	--	--	--	--	--	--
g14303	-1.03124	-3.23427	1.17179	19.1128	-1.02161	0.327417	0.878198	-5.15241	induced_vs_uninduced	complete	6	tstat	g14303	1	1653	+	OJT13448.1	Alpha-amylase [Trametes pubescens]	AMY, amyA, malS	alpha-amylase	EC:3.2.1.1	ko00500 Starch and sucrose metabolism;ko04973 Carbohydrate digestion and absorption;	GO:0003824	catalytic activity	gnl|CDD|230151	KOG2212, KOG2212, KOG2212, Alpha-amylase [Carbohydrate transport and metabolism].	CAX51638.1	alpha-amylase (EC 3.2.1.1); pullulanase (EC 3.2.1.41); cyclomaltodextrin glucanotransferase (EC 2.4.1.19); cyclomaltodextrinase (EC 3.2.1.54); trehalose-6-phosphate hydrolase (EC 3.2.1.93); oligo-alpha-glucosidase (EC 3.2.1.10); maltogenic amylase (EC 3.2.1.133); neopullulanase (EC 3.2.1.135); alpha-glucosidase (EC 3.2.1.20); maltotetraose-forming alpha-amylase (EC 3.2.1.60); isoamylase (EC 3.2.1…	New: many members have been assigned to subfamilies as described by Stam et al. (2006) Protein Eng Des Sel. 19, 555-562 (PMID: 17085431)
g7466	-1.13361	-3.57581	1.30858	12.7031	-1.01305	0.331322	0.878198	-5.1599	induced_vs_uninduced	complete	6	tstat	g7466	13470	15837	-	XP_008034726.1	glycoside hydrolase family 18 protein [Trametes versicolor FP-101664 SS1]	E3.2.1.14	chitinase	EC:3.2.1.14	ko00520 Amino sugar and nucleotide sugar metabolism;	GO:0004553	hydrolase activity, hydrolyzing O-glycosyl compounds	gnl|CDD|230745	KOG2806, KOG2806, KOG2806, Chitinase [Carbohydrate transport and metabolism].	CDZ96766.1	chitinase (EC 3.2.1.14); endo-beta-N-acetylglucosaminidase (EC 3.2.1.96); xylanase inhibitor; concanavalin B; narbonin	Contains chitinases of classes III and V. Contains non-catalytic proteins such as xylanase inhibitor; concanavalin B; narbonin
g5414	0.92833	-1.11256	2.96922	16.1215	0.992723	0.34073	0.878198	-5.17747	induced_vs_uninduced	complete	6	tstat	g5414	930	2784	-	CDO73232.1	hypothetical protein BN946_scf185007.g287 [Trametes cinnabarina]	ERI3, PINT1	ERI1 exoribonuclease 3	EC:3.1.-.-		GO:0003676	nucleic acid binding	gnl|CDD|228490	KOG0542, KOG0542, KOG0542, Predicted exonuclease [Replication, recombination and repair].	--	--	--
g8493	0.845681	-1.03007	2.72143	17.8805	0.983961	0.344844	0.878198	-5.18495	induced_vs_uninduced	complete	6	tstat	g8493	22040	23762	+	XP_008038162.1	manganese peroxidase [Trametes versicolor FP-101664 SS1]	mpn	manganese peroxidase	EC:1.11.1.13		GO:0004601	peroxidase activity	--	--	CAG32981.2
g7093	1.12569	-1.3756	3.62698	15.4501	0.982198	0.345677	0.878198	-5.18645	induced_vs_uninduced	complete	6	tstat	g7093	7266	7882	+	OJT09968.1	hypothetical protein TRAPUB_13549 [Trametes pubescens]	--	--	--	--	--	--	--	--	--	--	--
g16506	-1.22629	-3.96098	1.5084	12.0246	-0.978659	0.347351	0.878198	-5.18946	induced_vs_uninduced	complete	6	tstat	g16506	1	550	+	XP_008039806.1	alpha/beta-hydrolase [Trametes versicolor FP-101664 SS1]	KEX1	carboxypeptidase D	EC:3.4.16.6		GO:0004185	serine-type carboxypeptidase activity	gnl|CDD|229224	KOG1282, KOG1282, KOG1282, Serine carboxypeptidases (lysosomal cathepsin A) [Amino acid transport and metabolism, Posttranslational modification, protein turnover, chaperones].	--	--	--
g2660	0.843937	-1.04566	2.73353	16.0168	0.974735	0.349215	0.878198	-5.19278	induced_vs_uninduced	complete	6	tstat	g2660	20144	22066	-	XP_008040644.1	amine oxidase [Trametes versicolor FP-101664 SS1]	MPAO, PAO1	polyamine oxidase	EC:1.5.3.14 1.5.3.16	ko00330 Arginine and proline metabolism;ko00410 beta-Alanine metabolism;	GO:0016491	oxidoreductase activity	gnl|CDD|227980	KOG0029, KOG0029, KOG0029, Amine oxidase [Secondary metabolites biosynthesis, transport and catabolism].	--	--	--
g4609	-1.30575	-4.25355	1.64205	17.9489	-0.966736	0.353037	0.878198	-5.19951	induced_vs_uninduced	complete	6	tstat	g4609	4268	5038	+	OJT10166.1	WSC domain-containing protein [Trametes pubescens]	CHST15	N-acetylgalactosamine 4-sulfate 6-O-sulfotransferase	EC:2.8.2.33	ko00532 Glycosaminoglycan biosynthesis - chondroitin sulfate / dermatan sulfate;	--	--	gnl|CDD|232087	KOG4157, KOG4157, KOG4157, beta-1,6-N-acetylglucosaminyltransferase, contains WSC domain [Carbohydrate transport and metabolism, Posttranslational modification, protein turnover, chaperones].	CCA72850.1	Modules of approx. 50 residues found attached to various enzymes from families GH18, GH19, GH23, GH24, GH25 and GH73, i.e. enzymes cleaving either chitin or peptidoglycan. Binding to chitopentaose demonstrated in the case of Pteris ryukyuensis chitinase A [Ohnuma T et al. (2008) J. Biol. Chem. 283:5178-87 (PMID: 18083709)]. CBM50 modules are also found in a multitude of other enzymes targeting th…	Also known as LysM domains
g9230	-0.922576	-3.01036	1.16521	19.3379	-0.964409	0.354154	0.878198	-5.20146	induced_vs_uninduced	complete	6	tstat	g9230	6977	12181	+	OJT08430.1	hypothetical protein TRAPUB_613 [Trametes pubescens]	E3.1.27.1	ribonuclease T2	EC:3.1.27.1		GO:0003723	RNA binding	gnl|CDD|230393	KOG2454, KOG2454, KOG2454, Betaine aldehyde dehydrogenase [Energy production and conversion].	--	--	--
g5225	-0.983182	-3.21135	1.24498	13.8806	-0.963012	0.354827	0.878198	-5.20263	induced_vs_uninduced	complete	6	tstat	g5225	44820	46248	-	OJT11687.1	Aspartic protease [Trametes pubescens]	CTSD	cathepsin D	EC:3.4.23.5	ko04071 Sphingolipid signaling pathway;ko04140 Autophagy - animal;ko04142 Lysosome;ko04210 Apoptosis;ko05152 Tuberculosis;	GO:0004190	aspartic-type endopeptidase activity	gnl|CDD|229281	KOG1339, KOG1339, KOG1339, Aspartyl protease [Posttranslational modification, protein turnover, chaperones].	--	--	--
g6399	0.908991	-1.16659	2.98457	20.1092	0.955798	0.358312	0.878198	-5.20864	induced_vs_uninduced	complete	6	tstat	g6399	19957	22459	-	ALT22026.1	laccase C [Trametes ochracea]	FET3_5	iron transport multicopper oxidase	--		GO:0005507	copper ion binding	gnl|CDD|229205	KOG1263, KOG1263, KOG1263, Multicopper oxidases [Secondary metabolites biosynthesis, transport and catabolism].	ALT22026.1
g4329	-0.812989	-2.67951	1.05354	17.7295	-0.950597	0.360839	0.878198	-5.21295	induced_vs_uninduced	complete	6	tstat	g4329	1592	4739	+	XP_008034934.1	DUF1793-domain-containing protein [Trametes versicolor FP-101664 SS1]	--	--	--	--	GO:0003824	catalytic activity	--	--	AHH96680.1	Modules of approx. 150 residues which always appear as a threefold internal repeat. The only apparent exception to this, xylanase II of Actinomadura sp. FC7 (GenBank U08894), is in fact not completely sequenced. These modules were first identified in several plant lectins such as ricin or agglutinin of Ricinus communis which bind galactose residues. The three-dimensional structure of a plant lect…	Previously known as cellulose-binding domain family XIII (CBD XIII).
g4587	0.787136	-1.04173	2.61601	9.98239	0.939317	0.366364	0.878198	-5.22223	induced_vs_uninduced	complete	6	tstat	g4587	25213	30111	-	OJT13695.1	Glucose oxidase [Trametes pubescens]	betA, CHDH	choline dehydrogenase	EC:1.1.99.1	ko00260 Glycine, serine and threonine metabolism;	GO:0016614	oxidoreductase activity, acting on CH-OH group of donors	gnl|CDD|229180	KOG1238, KOG1238, KOG1238, Glucose dehydrogenase/choline dehydrogenase/mandelonitrile lyase (GMC oxidoreductase family) [General function prediction only].	CCA75795.1
g8854	0.815811	-1.09505	2.72667	15.1364	0.931764	0.370097	0.878198	-5.2284	induced_vs_uninduced	complete	6	tstat	g8854	2635	4748	-	OJT14186.1	Laccase [Trametes pubescens]	FET3_5	iron transport multicopper oxidase	--		GO:0005507	copper ion binding	gnl|CDD|229205	KOG1263, KOG1263, KOG1263, Multicopper oxidases [Secondary metabolites biosynthesis, transport and catabolism].	BAL42810.1
g5999	0.80089	-1.12838	2.73016	13.8533	0.905995	0.383032	0.878198	-5.24911	induced_vs_uninduced	complete	6	tstat	g5999	1	3467	-	XP_008042491.1	glycoside hydrolase family 27 protein [Trametes versicolor FP-101664 SS1]	E3.2.1.22B, galA, rafA	alpha-galactosidase	EC:3.2.1.22	ko00052 Galactose metabolism;ko00561 Glycerolipid metabolism;ko00600 Sphingolipid metabolism;ko00603 Glycosphingolipid biosynthesis - globo and isoglobo series;	GO:0003824	catalytic activity	gnl|CDD|230305	KOG2366, KOG2366, KOG2366, Alpha-D-galactosidase (melibiase) [Carbohydrate transport and metabolism].	CDJ79834.1	alpha-galactosidase (EC 3.2.1.22); alpha-N-acetylgalactosaminidase (EC 3.2.1.49); isomalto-dextranase (EC 3.2.1.94); beta-L-arabinopyranosidase (EC 3.2.1.88)	Mechanistic commonality with family GH36 demonstrated by Comfort et al. (2007) Biochemistry 46:3319-3330 (PMID: 17323919).
g6651	0.963054	-1.39579	3.3219	17.0606	0.891039	0.390682	0.878198	-5.2609	induced_vs_uninduced	complete	6	tstat	g6651	38044	39172	-	XP_008033720.1	hypothetical protein TRAVEDRAFT_42899 [Trametes versicolor FP-101664 SS1]	--	--	--	--	--	--	--	--	--	--	--
g7245	0.948943	-1.38584	3.28372	14.441	0.887033	0.392749	0.878198	-5.26403	induced_vs_uninduced	complete	6	tstat	g7245	6069	7038	-	XP_008044392.1	hypothetical protein TRAVEDRAFT_75109 [Trametes versicolor FP-101664 SS1]	--	--	--	--	--	--	--	--	--	--	--
g10370	0.816089	-1.19849	2.83067	14.2732	0.884094	0.39427	0.878198	-5.26632	induced_vs_uninduced	complete	6	tstat	g10370	1057	2015	+	XP_008031910.1	hypothetical protein TRAVEDRAFT_26090 [Trametes versicolor FP-101664 SS1]	CCDC130	coiled-coil domain-containing protein 130	--		--	--	--	--	--	--	--
g7196	-0.846829	-2.95275	1.25909	15.4821	-0.877606	0.397642	0.878198	-5.27135	induced_vs_uninduced	complete	6	tstat	g7196	9736	12164	-	XP_008043301.1	carotenoid ester lipase precursor [Trametes versicolor FP-101664 SS1]	E3.1.1.3	triacylglycerol lipase	EC:3.1.1.3	ko00561 Glycerolipid metabolism;	--	--	gnl|CDD|232318	KOG4389, KOG4389, KOG4389, Acetylcholinesterase/Butyrylcholinesterase [Signal transduction mechanisms].	AEI52017.1	acetyl xylan esterase (EC 3.1.1.72).
g6780	1.11101	-1.65867	3.88069	12.6079	0.875454	0.398765	0.878198	-5.27301	induced_vs_uninduced	complete	6	tstat	g6780	40446	41852	-	XP_008043447.1	prepropeptide lignin peroxidase [Trametes versicolor FP-101664 SS1]	mpn	manganese peroxidase	EC:1.11.1.13		GO:0004601	peroxidase activity	--	--	AAA34049.1
g11749	0.896146	-1.3531	3.14539	13.9299	0.869537	0.401863	0.878198	-5.27756	induced_vs_uninduced	complete	6	tstat	g11749	1747	2568	-	XP_008031969.1	hypothetical protein TRAVEDRAFT_33189 [Trametes versicolor FP-101664 SS1]	E3.2.1.14	chitinase	EC:3.2.1.14	ko00520 Amino sugar and nucleotide sugar metabolism;	--	--	--	--	--	--	--
g956	0.838838	-1.27905	2.95672	15.5026	0.864413	0.40456	0.878198	-5.28148	induced_vs_uninduced	complete	6	tstat	g956	29578	31460	-	XP_008040521.1	hypothetical protein TRAVEDRAFT_127701 [Trametes versicolor FP-101664 SS1]	--	--	--	--	GO:0004553	hydrolase activity, hydrolyzing O-glycosyl compounds	--	--	CCA69113.1	xyloglucan:xyloglucosyltransferase (EC 2.4.1.207); keratan-sulfate endo-1,4-beta-galactosidase (EC 3.2.1.103); endo-1,3-beta-glucanase (EC 3.2.1.39); endo-1,3(4)-beta-glucanase (EC 3.2.1.6); licheninase (EC 3.2.1.73); beta-agarase (EC 3.2.1.81); kappa;-carrageenase (EC 3.2.1.83); xyloglucanase (EC 3.2.1.151)
g4706	0.75299	-1.159	2.66498	14.6368	0.859507	0.407152	0.878198	-5.28521	induced_vs_uninduced	complete	6	tstat	g4706	19597	25745	+	XP_008032758.1	glycoside hydrolase [Trametes versicolor FP-101664 SS1]	E3.2.1.25, MANBA, manB	beta-mannosidase	EC:3.2.1.25	ko00511 Other glycan degradation;ko04142 Lysosome;	GO:0005515	protein binding	gnl|CDD|230169	KOG2230, KOG2230, KOG2230, Predicted beta-mannosidase [Carbohydrate transport and metabolism].	CAB63902.1	beta-galactosidase (EC 3.2.1.23) ; beta-mannosidase (EC 3.2.1.25); beta-glucuronidase (EC 3.2.1.31); mannosylglycoprotein endo-beta-mannosidase (EC 3.2.1.152); exo-beta-glucosaminidase (EC 3.2.1.165)
g7373	-1.02806	-3.64594	1.58981	13.1776	-0.857068	0.408446	0.878198	-5.28706	induced_vs_uninduced	complete	6	tstat	g7373	38276	43708	-	XP_008043180.1	hypothetical protein TRAVEDRAFT_173577 [Trametes versicolor FP-101664 SS1]	CARNMT1	carnosine N-methyltransferase	EC:2.1.1.22	ko00340 Histidine metabolism;	GO:0009166	nucleotide catabolic process	gnl|CDD|232348	KOG4419, KOG4419, KOG4419, 5' nucleotidase [Nucleotide transport and metabolism].	--	--	--
g7007	0.804007	-1.25758	2.8656	12.2395	0.851143	0.411599	0.878198	-5.29153	induced_vs_uninduced	complete	6	tstat	g7007	24367	25140	+	XP_008037854.1	hypothetical protein TRAVEDRAFT_147597 [Trametes versicolor FP-101664 SS1]	CSMD	CUB and sushi domain-containing protein	--		--	--	gnl|CDD|228940	KOG0994, KOG0994, KOG0994, Extracellular matrix glycoprotein Laminin subunit beta [Extracellular structures].	--	--	--
g9600	1.08196	-1.7038	3.86772	12.918	0.847645	0.413468	0.878198	-5.29416	induced_vs_uninduced	complete	6	tstat	g9600	214	2331	-	XP_008032410.1	bacterial alpha-L-rhamnosidase domain protein [Trametes versicolor FP-101664 SS1]	SF3B1, SAP155	splicing factor 3B subunit 1	--	ko03040 Spliceosome;	GO:0003824	catalytic activity	--	--	AFA41507.1	alpha-L-rhamnosidase (EC 3.2.1.40)
g1555	-0.868699	-3.12079	1.38339	17.1778	-0.841839	0.416583	0.878198	-5.2985	induced_vs_uninduced	complete	6	tstat	g1555	2610	3767	+	XP_008043642.1	hypothetical protein TRAVEDRAFT_66895 [Trametes versicolor FP-101664 SS1]	--	--	--	--	--	--	--	--	--	--	--
g6130	0.728216	-1.16544	2.62188	16.7958	0.839274	0.417964	0.878198	-5.30041	induced_vs_uninduced	complete	6	tstat	g6130	11399	13124	-	XP_008034329.1	hypothetical protein TRAVEDRAFT_141481 [Trametes versicolor FP-101664 SS1]	INV, sacA	beta-fructofuranosidase	EC:3.2.1.26	ko00052 Galactose metabolism;ko00500 Starch and sucrose metabolism;	GO:0004553	hydrolase activity, hydrolyzing O-glycosyl compounds	gnl|CDD|228177	KOG0228, KOG0228, KOG0228, Beta-fructofuranosidase (invertase) [Carbohydrate transport and metabolism].	CCT67704.1	invertase (EC 3.2.1.26); endo-inulinase (EC 3.2.1.7); beta-2,6-fructan 6-levanbiohydrolase (EC 3.2.1.64); endo-levanase (EC 3.2.1.65); exo-inulinase (EC 3.2.1.80); fructan beta-(2,1)-fructosidase/1-exohydrolase (EC 3.2.1.153); fructan beta-(2,6)-fructosidase/6-exohydrolase (EC 3.2.1.154); sucrose:sucrose 1-fructosyltransferase (EC 2.4.1.99); fructan:fructan 1-fructosyltransferase (EC 2.4.1.100); …
g4532	0.791165	-1.26749	2.84982	15.8756	0.838741	0.418251	0.878198	-5.3008	induced_vs_uninduced	complete	6	tstat	g4532	11619	14581	-	OSD03273.1	hypothetical protein PYCCODRAFT_1409615 [Trametes coccinea BRFM310]	--	--	--	--	--	--	--	--	CCA67701.1
g1973	-1.07818	-3.8897	1.73335	23.0451	-0.836937	0.419225	0.878198	-5.30214	induced_vs_uninduced	complete	6	tstat	g1973	651	3953	-	AAB63460.1	manganese-repressed peroxidase [Trametes versicolor]	mpn	manganese peroxidase	EC:1.11.1.13		GO:0004601	peroxidase activity	--	--	CAG32981.2
g3493	-0.97814	-3.53264	1.57636	20.4365	-0.835683	0.419903	0.878198	-5.30307	induced_vs_uninduced	complete	6	tstat	g3493	898	2227	-	AAT90351.1	manganese peroxidase isozyme precursor [Trametes versicolor]	mpn	manganese peroxidase	EC:1.11.1.13		GO:0004601	peroxidase activity	--	--	CAG33918.4
g198	0.927606	-1.49767	3.35288	14.6869	0.834732	0.420417	0.878198	-5.30378	induced_vs_uninduced	complete	6	tstat	g198	1	571	+	XP_008038499.1	glycoside hydrolase family 5 protein [Trametes versicolor FP-101664 SS1]	--	--	--	--	--	--	--	--	--	--	--
g9651	1.1496	-1.89119	4.19039	13.0979	0.8251	0.425651	0.878198	-5.31087	induced_vs_uninduced	complete	6	tstat	g9651	3715	5830	+	XP_008034806.1	peptidase S28 [Trametes versicolor FP-101664 SS1]	PRSS16	thymus-specific serine protease	EC:3.4.-.-		GO:0006508	proteolysis	gnl|CDD|230121	KOG2182, KOG2182, KOG2182, Hydrolytic enzymes of the alpha/beta hydrolase fold [Posttranslational modification, protein turnover, chaperones, General function prediction only].	--	--	--
g1467	1.02612	-1.6935	3.74574	16.2925	0.823448	0.426553	0.878198	-5.31208	induced_vs_uninduced	complete	6	tstat	g1467	38860	39892	+	XP_008033989.1	hypothetical protein TRAVEDRAFT_56242 [Trametes versicolor FP-101664 SS1]	--	--	--	--	--	--	--	--	--	--	--
g7787	0.771458	-1.3066	2.84952	16.1644	0.810214	0.433824	0.882582	-5.32168	induced_vs_uninduced	complete	6	tstat	g7787	8088	9792	-	CDO73586.1	Carbohydrate-Binding Module Family 1 / Glycoside Hydrolase Family 6 protein [Trametes cinnabarina]	CBH2, cbhA	cellulose 1,4-beta-cellobiosidase	EC:3.2.1.91	ko00500 Starch and sucrose metabolism;ko02020 Two-component system;	GO:0004553	hydrolase activity, hydrolyzing O-glycosyl compounds	--	--	ALT57232.1	endoglucanase (EC 3.2.1.4); cellobiohydrolase (EC 3.2.1.91)	formerly known as cellulase family B. The cellobiohydrolases of this family are widely believed to act processively from the non-reducing ends of cellulose chains to generate cellobiose.
g2799	-0.808397	-3.00296	1.38616	19.4236	-0.803938	0.4373	0.882582	-5.32619	induced_vs_uninduced	complete	6	tstat	g2799	5186	9244	+	XP_008036560.1	exo-beta-1,3-glucanase [Trametes versicolor FP-101664 SS1]	E3.2.1.58	glucan 1,3-beta-glucosidase	EC:3.2.1.58	ko00500 Starch and sucrose metabolism;	--	--	--	--	EIW60068.1	exo-beta-1,3-glucanase (EC 3.2.1.58); endo-beta-1,3-glucanase (EC 3.2.1.39).
g2614	-0.756432	-2.82283	1.30997	19.7992	-0.798915	0.440096	0.882582	-5.32978	induced_vs_uninduced	complete	6	tstat	g2614	19993	20466	+	OJT06238.1	Allergen Asp f 15 [Trametes pubescens]	--	--	--	--	--	--	gnl|CDD|232136	KOG4207, KOG4207, KOG4207, Predicted splicing factor, SR protein superfamily [RNA processing and modification].	--	--	--
g6401	-0.711597	-2.67134	1.24815	14.3101	-0.792464	0.443702	0.882582	-5.33435	induced_vs_uninduced	complete	6	tstat	g6401	1236	3197	-	XP_008035004.1	hypothetical protein TRAVEDRAFT_44227 [Trametes versicolor FP-101664 SS1]	--	--	--	--	--	--	--	--	CBX90574.1	4-O-methyl-glucuronoyl methylesterase (EC 3.1.1.-)	Formerly known as X100 modules; Created following a paper by Xin-Liang Li et al. (2007) FEBS Letters 581(21):4029-35 (PMID: 17678650).
g2789	-0.904989	-3.4142	1.60422	15.9317	-0.787139	0.446694	0.882582	-5.33811	induced_vs_uninduced	complete	6	tstat	g2789	1	3401	-	CDO69459.1	hypothetical protein BN946_scf184817.g19 [Trametes cinnabarina]	IMPDH, guaB	IMP dehydrogenase	EC:1.1.1.205	ko00230 Purine metabolism;ko00983 Drug metabolism - other enzymes;	GO:0003824	catalytic activity	gnl|CDD|230489	KOG2550, KOG2550, KOG2550, IMP dehydrogenase/GMP reductase [Nucleotide transport and metabolism].	BAO79521.2	Modules of approx. 40 residues found almost exclusively in fungi. The cellulose-binding function has been demonstrated in many cases, and appears to be mediated by three aromatic residues separated by about 10.4 angstrom and which form a flat surface. The only non-fungal occurence of CBM1 is in an algal non-hydrolytic polysaccharide-binding protein which is composed of four repeated CBM1 modules.…	Previously known as cellulose-binding domain family I (CBD I).
g13108	0.710168	-1.27986	2.7002	17.1722	0.778836	0.451385	0.884714	-5.34391	induced_vs_uninduced	complete	6	tstat	g13108	1722	2285	+	XP_008037166.1	hypothetical protein TRAVEDRAFT_19890 [Trametes versicolor FP-101664 SS1]	--	--	--	--	--	--	--	--	--	--	--
g12690	-0.930678	-3.562	1.70064	17.3606	-0.771918	0.455317	0.885338	-5.34871	induced_vs_uninduced	complete	6	tstat	g12690	1	3048	-	XP_008040771.1	beta-glucosidase [Trametes versicolor FP-101664 SS1]	bglX	beta-glucosidase	EC:3.2.1.21	ko00460 Cyanoamino acid metabolism;ko00500 Starch and sucrose metabolism;ko00940 Phenylpropanoid biosynthesis;	GO:0004553	hydrolase activity, hydrolyzing O-glycosyl compounds	--	--	ADV20959.1	beta-glucosidase (EC 3.2.1.21); xylan 1,4-beta-xylosidase (EC 3.2.1.37); beta-N-acetylhexosaminidase (EC 3.2.1.52); glucan 1,3-beta-glucosidase (EC 3.2.1.58); glucan 1,4-beta-glucosidase (EC 3.2.1.74); exo-1,3-1,4-glucanase (EC 3.2.1.-); alphalpha-L-arabinofuranosidase (EC 3.2.1.55).
g6427	-0.882485	-3.44526	1.68029	18.0368	-0.751523	0.467036	0.899509	-5.36262	induced_vs_uninduced	complete	6	tstat	g6427	13977	16351	-	OJT07186.1	hypothetical protein TRAPUB_1958 [Trametes pubescens]	--	--	--	--	--	--	--	--	--	--	--
g4921	0.804017	-1.58293	3.19096	18.8098	0.735137	0.476587	0.899509	-5.37356	induced_vs_uninduced	complete	6	tstat	g4921	18555	20307	-	XP_008038414.1	hypothetical protein TRAVEDRAFT_47996 [Trametes versicolor FP-101664 SS1]	INV, sacA	beta-fructofuranosidase	EC:3.2.1.26	ko00052 Galactose metabolism;ko00500 Starch and sucrose metabolism;	GO:0004553	hydrolase activity, hydrolyzing O-glycosyl compounds	gnl|CDD|228177	KOG0228, KOG0228, KOG0228, Beta-fructofuranosidase (invertase) [Carbohydrate transport and metabolism].	CCT67704.1	invertase (EC 3.2.1.26); endo-inulinase (EC 3.2.1.7); beta-2,6-fructan 6-levanbiohydrolase (EC 3.2.1.64); endo-levanase (EC 3.2.1.65); exo-inulinase (EC 3.2.1.80); fructan beta-(2,1)-fructosidase/1-exohydrolase (EC 3.2.1.153); fructan beta-(2,6)-fructosidase/6-exohydrolase (EC 3.2.1.154); sucrose:sucrose 1-fructosyltransferase (EC 2.4.1.99); fructan:fructan 1-fructosyltransferase (EC 2.4.1.100); …
g568	-0.727178	-2.88877	1.43441	14.7407	-0.734198	0.477138	0.899509	-5.37418	induced_vs_uninduced	complete	6	tstat	g568	14929	18641	-	XP_008033048.1	galactose mutarotase-like protein [Trametes versicolor FP-101664 SS1]	JMJD6	histone arginine demethylase JMJD6	EC:1.14.11.-		GO:0003824	catalytic activity	--	--	AFL97004.1	hyaluronate lyase (EC 4.2.2.1); chondroitin AC lyase (EC 4.2.2.5); xanthan lyase (EC 4.2.2.12); chondroitin ABC lyase (EC 4.2.2.20)
g2349	0.993755	-1.9613	3.94881	12.9703	0.733938	0.477291	0.899509	-5.37435	induced_vs_uninduced	complete	6	tstat	g2349	32474	32914	-	XP_008044259.1	hypothetical protein TRAVEDRAFT_75025 [Trametes versicolor FP-101664 SS1]	--	--	--	--	--	--	--	--	--	--	--
g2939	-0.89272	-3.6023	1.81686	20.3638	-0.719049	0.486081	0.909083	-5.38409	induced_vs_uninduced	complete	6	tstat	g2939	5227	6933	+	XP_008036854.1	hypothetical protein TRAVEDRAFT_120855 [Trametes versicolor FP-101664 SS1]	--	--	--	--	--	--	--	--	--	--	--
g12096	0.79461	-1.64156	3.23078	12.7429	0.711855	0.490364	0.910145	-5.38873	induced_vs_uninduced	complete	6	tstat	g12096	1	582	+	XP_008037943.1	hypothetical protein TRAVEDRAFT_121678 [Trametes versicolor FP-101664 SS1]	--	--	--	--	--	--	--	--	--	--	--
g9126	-0.737818	-3.04676	1.57113	18.1239	-0.697398	0.49904	0.911184	-5.39793	induced_vs_uninduced	complete	6	tstat	g9126	3729	6136	+	XP_008044682.1	acid protease [Trametes versicolor FP-101664 SS1]	--	--	--	--	--	--	gnl|CDD|229281	KOG1339, KOG1339, KOG1339, Aspartyl protease [Posttranslational modification, protein turnover, chaperones].	--	--	--
g11944	-0.628099	-2.59792	1.34172	16.7888	-0.695899	0.499944	0.911184	-5.39887	induced_vs_uninduced	complete	6	tstat	g11944	21288	23867	+	XP_008035880.1	alpha/beta-hydrolase [Trametes versicolor FP-101664 SS1]	KEX1	carboxypeptidase D	EC:3.4.16.6		GO:0004185	serine-type carboxypeptidase activity	gnl|CDD|229224	KOG1282, KOG1282, KOG1282, Serine carboxypeptidases (lysosomal cathepsin A) [Amino acid transport and metabolism, Posttranslational modification, protein turnover, chaperones].	--	--	--
g6987	0.667694	-1.44322	2.77861	16.1312	0.690322	0.503319	0.911184	-5.40236	induced_vs_uninduced	complete	6	tstat	g6987	30750	32962	-	OJT13614.1	hypothetical protein TRAPUB_9803 [Trametes pubescens]	--	--	--	--	--	--	--	--	CCH00931.1	Modules of approx. 150 residues found in bacterial enzymes. The cellulose-binding function has been demonstrated in many cases. In one instance binding to chitin has been reported.	Previously known as cellulose-binding domain family III (CBD III).
g4651	0.652305	-1.42224	2.72685	14.5869	0.686237	0.5058	0.911184	-5.40491	induced_vs_uninduced	complete	6	tstat	g4651	775	2372	-	TBU46272.1	pectin lyase-like protein [Dichomitus squalens]	E3.1.1.11	pectinesterase	EC:3.1.1.11	ko00040 Pentose and glucuronate interconversions;	GO:0030599	pectinesterase activity	--	--	CCT65443.1	pectin methylesterase (EC 3.1.1.11).
g437	0.710825	-1.61247	3.03412	14.0035	0.667734	0.517127	0.917484	-5.41626	induced_vs_uninduced	complete	6	tstat	g437	7294	8253	-	XP_008035166.1	hypothetical protein TRAVEDRAFT_56779 [Trametes versicolor FP-101664 SS1]	--	--	--	--	--	--	--	--	EIM80453.1
g9534	0.605667	-1.42676	2.63809	14.6229	0.650376	0.527887	0.917484	-5.42664	induced_vs_uninduced	complete	6	tstat	g9534	4376	11641	+	XP_007302147.1	hypothetical protein STEHIDRAFT_154965 [Stereum hirsutum FP-91666 SS1]	--	--	--	--	--	--	--	--	--	--	--
g4406	0.607099	-1.4318	2.64599	19.3551	0.649845	0.528218	0.917484	-5.42696	induced_vs_uninduced	complete	6	tstat	g4406	13509	16790	+	XP_008036499.1	alpha-glucosidase [Trametes versicolor FP-101664 SS1]	malZ	alpha-glucosidase	EC:3.2.1.20	ko00052 Galactose metabolism;ko00500 Starch and sucrose metabolism;	GO:0003824	catalytic activity	gnl|CDD|229011	KOG1065, KOG1065, KOG1065, Maltase glucoamylase and related hydrolases, glycosyl hydrolase family 31 [Carbohydrate transport and metabolism].	CCA73687.1	alpha-glucosidase (EC 3.2.1.20); alpha-1,3-glucosidase (EC 3.2.1.84); sucrase-isomaltase (EC 3.2.1.48) (EC 3.2.1.10); alpha-xylosidase (EC 3.2.1.-); alpha-glucan lyase (EC 4.2.2.13); isomaltosyltransferase (EC 2.4.1.-).
g6525	-0.783221	-3.42442	1.85798	22.048	-0.647185	0.529879	0.917484	-5.42852	induced_vs_uninduced	complete	6	tstat	g6525	17505	18905	-	OJT13094.1	Manganese peroxidase 3 [Trametes pubescens]	mpn	manganese peroxidase	EC:1.11.1.13		GO:0004601	peroxidase activity	--	--	AAT90348.1
g9677	0.626936	-1.50085	2.75473	15.8952	0.643043	0.532471	0.917484	-5.43095	induced_vs_uninduced	complete	6	tstat	g9677	2722	7900	-	XP_008044242.1	pyranose 2-oxidase [Trametes versicolor FP-101664 SS1]	ALOX5	arachidonate 5-lipoxygenase	EC:1.13.11.34	ko00590 Arachidonic acid metabolism;ko04664 Fc epsilon RI signaling pathway;ko04726 Serotonergic synapse;ko04913 Ovarian steroidogenesis;ko05145 Toxoplasmosis;	GO:0005515	protein binding	--	--	EIW52665.1
g4139	0.669398	-1.64514	2.98394	16.2398	0.631197	0.539924	0.917484	-5.43782	induced_vs_uninduced	complete	6	tstat	g4139	33066	36053	+	XP_008035859.1	alcohol oxidase [Trametes versicolor FP-101664 SS1]	MOX	alcohol oxidase	EC:1.1.3.13	ko00680 Methane metabolism;ko01200 Carbon metabolism;	GO:0016614	oxidoreductase activity, acting on CH-OH group of donors	gnl|CDD|229180	KOG1238, KOG1238, KOG1238, Glucose dehydrogenase/choline dehydrogenase/mandelonitrile lyase (GMC oxidoreductase family) [General function prediction only].	CDG66232.1
g1116	-0.691277	-3.09365	1.7111	18.0774	-0.627996	0.541948	0.917484	-5.43966	induced_vs_uninduced	complete	6	tstat	g1116	570	4405	+	XP_008035721.1	WD40 repeat-like protein [Trametes versicolor FP-101664 SS1]	PEP4	saccharopepsin	EC:3.4.23.25	ko04138 Autophagy - yeast;	GO:0000324	fungal-type vacuole	gnl|CDD|229281	KOG1339, KOG1339, KOG1339, Aspartyl protease [Posttranslational modification, protein turnover, chaperones].	--	--	--
g10954	0.715319	-1.84195	3.27259	15.4021	0.610476	0.553102	0.917484	-5.44956	induced_vs_uninduced	complete	6	tstat	g10954	7022	8510	-	CDO73021.1	Glycoside Hydrolase Family 7 protein [Trametes cinnabarina]	CBH1	cellulose 1,4-beta-cellobiosidase	EC:3.2.1.91	ko00500 Starch and sucrose metabolism;	GO:0004553	hydrolase activity, hydrolyzing O-glycosyl compounds	--	--	BAF80326.1	endo-beta-1,4-glucanase (EC 3.2.1.4); [reducing end-acting] cellobiohydrolase (EC 3.2.1.-); chitosanase (EC 3.2.1.132); endo-beta-1,3-1,4-glucanase (EC 3.2.1.73)	formerly known as cellulase family C. The cellobiohydrolases of this family act processively from the reducing ends of cellulose chains to generate cellobiose. This is markedly different from the IUBMB definition of cellobiohydrolases (EC 3.2.1.91), which act from the non-reducing ends of cellulose.
g12925	-0.532627	-2.44104	1.37579	13.0975	-0.60911	0.553977	0.917484	-5.45032	induced_vs_uninduced	complete	6	tstat	g12925	1557	3120	-	OJT05359.1	Cell wall protein PRY3 [Trametes pubescens]	RPB1, POLR2A	DNA-directed RNA polymerase II subunit RPB1	EC:2.7.7.6	ko00230 Purine metabolism;ko00240 Pyrimidine metabolism;ko03020 RNA polymerase;ko05016 Huntington's disease;ko05168 Herpes simplex infection;ko05169 Epstein-Barr virus infection;	--	--	gnl|CDD|230955	KOG3017, KOG3017, KOG3017, Defense-related protein containing SCP domain [Function unknown].	--	--	--
g464	0.541478	-1.4128	2.49575	14.5375	0.604701	0.556806	0.917484	-5.45276	induced_vs_uninduced	complete	6	tstat	g464	17075	19270	-	XP_008033336.1	peptidase S28 [Trametes versicolor FP-101664 SS1]	PRSS16	thymus-specific serine protease	EC:3.4.-.-		GO:0006508	proteolysis	gnl|CDD|230121	KOG2182, KOG2182, KOG2182, Hydrolytic enzymes of the alpha/beta hydrolase fold [Posttranslational modification, protein turnover, chaperones, General function prediction only].	--	--	--
g11575	0.541399	-1.41889	2.50169	15.6107	0.602758	0.558056	0.917484	-5.45383	induced_vs_uninduced	complete	6	tstat	g11575	10932	15750	+	OJA18695.1	hypothetical protein AZE42_01275 [Rhizopogon vesiculosus]	EEF1A	elongation factor 1-alpha	--	ko03013 RNA transport;ko05134 Legionellosis;	GO:0003746	translation elongation factor activity	gnl|CDD|228003	KOG0052, KOG0052, KOG0052, Translation elongation factor EF-1 alpha/Tu [Translation, ribosomal structure and biogenesis].	ALG11156.1	Modules of approx. 100 residues and which are found in a large number of bacterial enzymes. The cellulose-binding function has been demonstrated in many cases. Several of these modules have been shown to also bind chitin or xylan.	Previously known as cellulose-binding domain family II (CBD II).
g9555	-0.541261	-2.50744	1.42492	20.2648	-0.600798	0.559317	0.917484	-5.45491	induced_vs_uninduced	complete	6	tstat	g9555	6909	8409	-	OJT04615.1	hypothetical protein TRAPUB_4680 [Trametes pubescens]	--	--	--	--	GO:0016788	hydrolase activity, acting on ester bonds	--	--	CFW94144.1	acetylesterase (EC 3.1.1.6) active on various carbohydrate acetyl esters	Formerly known as X125 modules; created from Li et al. Appl. Environ. Microbiol., 74:7482-7489 (PMID: 18978092)
g7081	-0.581055	-2.70033	1.53822	18.2747	-0.598376	0.560879	0.917484	-5.45624	induced_vs_uninduced	complete	6	tstat	g7081	5253	8894	-	OJT12171.1	Neutral ceramidase [Trametes pubescens]	ASAH2	neutral ceramidase	EC:3.5.1.23	ko00600 Sphingolipid metabolism;ko04071 Sphingolipid signaling pathway;	--	--	gnl|CDD|230171	KOG2232, KOG2232, KOG2232, Ceramidases [Signal transduction mechanisms].	--	--	--
g10123	0.643246	-1.75712	3.04361	18.5734	0.584851	0.569642	0.917484	-5.46356	induced_vs_uninduced	complete	6	tstat	g10123	8957	10841	+	XP_008033141.1	alpha-galactosidase [Trametes versicolor FP-101664 SS1]	E3.2.1.22B, galA, rafA	alpha-galactosidase	EC:3.2.1.22	ko00052 Galactose metabolism;ko00561 Glycerolipid metabolism;ko00600 Sphingolipid metabolism;ko00603 Glycosphingolipid biosynthesis - globo and isoglobo series;	GO:0003824	catalytic activity	gnl|CDD|230305	KOG2366, KOG2366, KOG2366, Alpha-D-galactosidase (melibiase) [Carbohydrate transport and metabolism].	AAG24510.1	alpha-galactosidase (EC 3.2.1.22); alpha-N-acetylgalactosaminidase (EC 3.2.1.49); isomalto-dextranase (EC 3.2.1.94); beta-L-arabinopyranosidase (EC 3.2.1.88)	Mechanistic commonality with family GH36 demonstrated by Comfort et al. (2007) Biochemistry 46:3319-3330 (PMID: 17323919).
g9173	-0.549873	-2.61324	1.5135	16.3343	-0.581609	0.571754	0.917484	-5.46529	induced_vs_uninduced	complete	6	tstat	g9173	14382	16044	+	XP_008036982.1	hypothetical protein TRAVEDRAFT_165881 [Trametes versicolor FP-101664 SS1]	--	--	--	--	--	--	--	--	--	--	--
g5280	0.499671	-1.38743	2.38677	14.5265	0.577876	0.57419	0.917484	-5.46727	induced_vs_uninduced	complete	6	tstat	g5280	21367	25422	+	XP_008044842.1	hypothetical protein TRAVEDRAFT_75316 [Trametes versicolor FP-101664 SS1]	lacZ	beta-galactosidase	EC:3.2.1.23	ko00052 Galactose metabolism;ko00511 Other glycan degradation;ko00600 Sphingolipid metabolism;	GO:0004553	hydrolase activity, hydrolyzing O-glycosyl compounds	gnl|CDD|228445	KOG0496, KOG0496, KOG0496, Beta-galactosidase [Carbohydrate transport and metabolism].	CCA70454.1	beta-galactosidase (EC 3.2.1.23); exo-beta-glucosaminidase (EC 3.2.1.165)
g124	-0.511686	-2.49597	1.4726	18.6486	-0.562789	0.584094	0.917484	-5.47517	induced_vs_uninduced	complete	6	tstat	g124	23766	27670	-	OJT15629.1	Alpha-glucosidase [Trametes pubescens]	malZ	alpha-glucosidase	EC:3.2.1.20	ko00052 Galactose metabolism;ko00500 Starch and sucrose metabolism;	GO:0003824	catalytic activity	gnl|CDD|229011	KOG1065, KOG1065, KOG1065, Maltase glucoamylase and related hydrolases, glycosyl hydrolase family 31 [Carbohydrate transport and metabolism].	ALS55547.1	alpha-glucosidase (EC 3.2.1.20); alpha-1,3-glucosidase (EC 3.2.1.84); sucrase-isomaltase (EC 3.2.1.48) (EC 3.2.1.10); alpha-xylosidase (EC 3.2.1.-); alpha-glucan lyase (EC 4.2.2.13); isomaltosyltransferase (EC 2.4.1.-).
g5622	0.820682	-2.41349	4.05485	13.2261	0.553806	0.590033	0.917484	-5.47977	induced_vs_uninduced	complete	6	tstat	g5622	2670	6329	-	XP_008035547.1	AFG1-like ATPase [Trametes versicolor FP-101664 SS1]	AFG1, LACE1	peroxisome-assembly ATPase	EC:3.6.4.7		GO:0005524	ATP binding	gnl|CDD|230322	KOG2383, KOG2383, KOG2383, Predicted ATPase [General function prediction only].	AAQ77827.1	endo-beta-1,4-galactanase (EC 3.2.1.89).
g14802	-0.590292	-2.94958	1.76899	15.739	-0.546049	0.595187	0.917484	-5.48369	induced_vs_uninduced	complete	6	tstat	g14802	1	283	+	XP_008041580.1	hypothetical protein TRAVEDRAFT_60093 [Trametes versicolor FP-101664 SS1]	--	--	--	--	--	--	--	--	CDZ97770.1	Modules of approx. 50 residues found attached to various enzymes from families GH18, GH19, GH23, GH24, GH25 and GH73, i.e. enzymes cleaving either chitin or peptidoglycan. Binding to chitopentaose demonstrated in the case of Pteris ryukyuensis chitinase A [Ohnuma T et al. (2008) J. Biol. Chem. 283:5178-87 (PMID: 18083709)]. CBM50 modules are also found in a multitude of other enzymes targeting th…	Also known as LysM domains
g3439	0.560678	-1.69409	2.81544	18.0259	0.542696	0.597421	0.917484	-5.48537	induced_vs_uninduced	complete	6	tstat	g3439	9536	11231	+	XP_008038594.1	hypothetical protein TRAVEDRAFT_148335 [Trametes versicolor FP-101664 SS1]	--	--	--	--	GO:0005515	protein binding	--	--	--	--	--
g4497	-0.638091	-3.21082	1.93464	18.5406	-0.541294	0.598357	0.917484	-5.48607	induced_vs_uninduced	complete	6	tstat	g4497	7514	9805	+	OJT11874.1	Polyporopepsin [Trametes pubescens]	CTSE	cathepsin E	EC:3.4.23.34	ko04142 Lysosome;	GO:0004190	aspartic-type endopeptidase activity	gnl|CDD|229281	KOG1339, KOG1339, KOG1339, Aspartyl protease [Posttranslational modification, protein turnover, chaperones].	--	--	--
g5309	-0.448547	-2.25825	1.36116	18.3262	-0.540935	0.598597	0.917484	-5.48625	induced_vs_uninduced	complete	6	tstat	g5309	850	4688	+	OJT12435.1	Glucoamylase [Trametes pubescens]	E3.2.1.3	glucoamylase	EC:3.2.1.3	ko00500 Starch and sucrose metabolism;	GO:0003824	catalytic activity	--	--	CAS91480.1	glucoamylase (EC 3.2.1.3); glucodextranase (EC 3.2.1.70); alpha,alpha-trehalase (EC 3.2.1.28)
g11684	0.576051	-1.74871	2.90081	15.3739	0.54079	0.598694	0.917484	-5.48632	induced_vs_uninduced	complete	6	tstat	g11684	1	2842	-	OJT02735.1	Beta-hexosaminidase [Trametes pubescens]	HEXA_B	hexosaminidase	EC:3.2.1.52	ko00511 Other glycan degradation;ko00513 Various types of N-glycan biosynthesis;ko00520 Amino sugar and nucleotide sugar metabolism;ko00531 Glycosaminoglycan degradation;ko00603 Glycosphingolipid biosynthesis - globo and isoglobo series;ko00604 Glycosphingolipid biosynthesis - ganglio series;ko04142 Lysosome;	GO:0004553	hydrolase activity, hydrolyzing O-glycosyl compounds	gnl|CDD|230438	KOG2499, KOG2499, KOG2499, Beta-N-acetylhexosaminidase [Carbohydrate transport and metabolism].	BAE62043.1	beta-hexosaminidase (EC 3.2.1.52); lacto-N-biosidase (EC 3.2.1.140); beta-1,6-N-acetylglucosaminidase) (EC 3.2.1.-); beta-6-SO3-N-acetylglucosaminidase (EC 3.2.1.-)
g4924	0.524343	-1.59455	2.64323	15.6446	0.540073	0.599173	0.917484	-5.48668	induced_vs_uninduced	complete	6	tstat	g4924	27700	30111	+	XP_008038413.1	carotenoid ester lipase precursor [Trametes versicolor FP-101664 SS1]	E3.1.1.3	triacylglycerol lipase	EC:3.1.1.3	ko00561 Glycerolipid metabolism;	--	--	gnl|CDD|232318	KOG4389, KOG4389, KOG4389, Acetylcholinesterase/Butyrylcholinesterase [Signal transduction mechanisms].	ADL33049.1	beta-xylosidase (EC 3.2.1.37); beta-1,3-xylosidase (EC 3.2.1.-); alpha-L-arabinofuranosidase (EC 3.2.1.55); arabinanase (EC 3.2.1.99); xylanase (EC 3.2.1.8); galactan 1,3-beta-galactosidase (EC 3.2.1.145)
g7726	-0.507063	-2.59675	1.58263	14.4149	-0.529573	0.60621	0.922494	-5.49185	induced_vs_uninduced	complete	6	tstat	g7726	22709	23297	-	OJT03530.1	hypothetical protein TRAPUB_5809 [Trametes pubescens]	--	--	--	--	--	--	--	--	--	--	--
g8709	0.582154	-1.8813	3.04561	15.4137	0.515749	0.615538	0.925915	-5.49851	induced_vs_uninduced	complete	6	tstat	g8709	5130	5583	-	XP_008033450.1	riboflavin-aldehyde forming enzyme [Trametes versicolor FP-101664 SS1]	--	--	--	--	--	--	--	--	--	--	--
g13343	0.578117	-1.87161	3.02785	14.8851	0.515042	0.616017	0.925915	-5.49884	induced_vs_uninduced	complete	6	tstat	g13343	1	1001	+	XP_008033965.1	acid protease [Trametes versicolor FP-101664 SS1]	CTSD	cathepsin D	EC:3.4.23.5	ko04071 Sphingolipid signaling pathway;ko04140 Autophagy - animal;ko04142 Lysosome;ko04210 Apoptosis;ko05152 Tuberculosis;	GO:0004190	aspartic-type endopeptidase activity	gnl|CDD|229281	KOG1339, KOG1339, KOG1339, Aspartyl protease [Posttranslational modification, protein turnover, chaperones].	--	--	--
g9477	-0.48097	-2.56627	1.60433	18.0867	-0.50338	0.623945	0.930728	-5.50432	induced_vs_uninduced	complete	6	tstat	g9477	1	2491	+	XP_008038970.1	carotenoid ester lipase precursor [Trametes versicolor FP-101664 SS1]	E3.1.1.3	triacylglycerol lipase	EC:3.1.1.3	ko00561 Glycerolipid metabolism;	--	--	gnl|CDD|232318	KOG4389, KOG4389, KOG4389, Acetylcholinesterase/Butyrylcholinesterase [Signal transduction mechanisms].	AEI52017.1	acetyl xylan esterase (EC 3.1.1.72).
g11665	-0.472241	-2.55501	1.61052	19.9802	-0.494845	0.629778	0.930728	-5.50826	induced_vs_uninduced	complete	6	tstat	g11665	2382	6231	+	OJT07003.1	hypothetical protein TRAPUB_2133 [Trametes pubescens]	bglX	beta-glucosidase	EC:3.2.1.21	ko00460 Cyanoamino acid metabolism;ko00500 Starch and sucrose metabolism;ko00940 Phenylpropanoid biosynthesis;	GO:0004553	hydrolase activity, hydrolyzing O-glycosyl compounds	--	--	ADV20959.1	beta-glucosidase (EC 3.2.1.21); xylan 1,4-beta-xylosidase (EC 3.2.1.37); beta-N-acetylhexosaminidase (EC 3.2.1.52); glucan 1,3-beta-glucosidase (EC 3.2.1.58); glucan 1,4-beta-glucosidase (EC 3.2.1.74); exo-1,3-1,4-glucanase (EC 3.2.1.-); alphalpha-L-arabinofuranosidase (EC 3.2.1.55).
g962	0.445015	-1.5332	2.42323	15.1693	0.490962	0.63244	0.930728	-5.51002	induced_vs_uninduced	complete	6	tstat	g962	45226	49969	+	OJT06740.1	hypothetical protein TRAPUB_2404 [Trametes pubescens]	CNOT1, NOT1	CCR4-NOT transcription complex subunit 1	--	ko03018 RNA degradation;	--	--	--	--	ADV52250.1	xylan alpha-1,2-glucuronidase (3.2.1.131); alpha-(4-O-methyl)-glucuronidase (3.2.1.-)	created from reading Ryabova et al. (2009) FEBS Lett. in press
g4342	-0.540041	-2.9548	1.87472	13.4183	-0.488088	0.634415	0.930728	-5.51133	induced_vs_uninduced	complete	6	tstat	g4342	7646	11524	-	OJT03499.1	Periplasmic beta-glucosidase [Trametes pubescens]	bglX	beta-glucosidase	EC:3.2.1.21	ko00460 Cyanoamino acid metabolism;ko00500 Starch and sucrose metabolism;ko00940 Phenylpropanoid biosynthesis;	GO:0004553	hydrolase activity, hydrolyzing O-glycosyl compounds	--	--	CCA66712.1	beta-glucosidase (EC 3.2.1.21); xylan 1,4-beta-xylosidase (EC 3.2.1.37); beta-N-acetylhexosaminidase (EC 3.2.1.52); glucan 1,3-beta-glucosidase (EC 3.2.1.58); glucan 1,4-beta-glucosidase (EC 3.2.1.74); exo-1,3-1,4-glucanase (EC 3.2.1.-); alphalpha-L-arabinofuranosidase (EC 3.2.1.55).
g4093	-0.460005	-2.54543	1.62542	17.727	-0.481409	0.639014	0.931822	-5.51432	induced_vs_uninduced	complete	6	tstat	g4093	12574	14990	+	XP_008038061.1	alcohol oxidase [Trametes versicolor FP-101664 SS1]	betA, CHDH	choline dehydrogenase	EC:1.1.99.1	ko00260 Glycine, serine and threonine metabolism;	GO:0016614	oxidoreductase activity, acting on CH-OH group of donors	gnl|CDD|229180	KOG1238, KOG1238, KOG1238, Glucose dehydrogenase/choline dehydrogenase/mandelonitrile lyase (GMC oxidoreductase family) [General function prediction only].	CCA75795.1
g5253	0.575836	-2.08392	3.23559	16.4598	0.4725	0.645173	0.931822	-5.51825	induced_vs_uninduced	complete	6	tstat	g5253	51519	54114	-	XP_008044443.1	hypothetical protein TRAVEDRAFT_175022 [Trametes versicolor FP-101664 SS1]	MEP	extracellular elastinolytic metalloproteinase	EC:3.4.24.-		GO:0004222	metalloendopeptidase activity	--	--	CCA68306.1	Modules of approx. 50 residues found attached to various enzymes from families GH18, GH19, GH23, GH24, GH25 and GH73, i.e. enzymes cleaving either chitin or peptidoglycan. Binding to chitopentaose demonstrated in the case of Pteris ryukyuensis chitinase A [Ohnuma T et al. (2008) J. Biol. Chem. 283:5178-87 (PMID: 18083709)]. CBM50 modules are also found in a multitude of other enzymes targeting th…	Also known as LysM domains
g3562	-0.440309	-2.54624	1.66562	21.1025	-0.456308	0.656438	0.931822	-5.52522	induced_vs_uninduced	complete	6	tstat	g3562	20071	22485	-	OSD06228.1	alpha/beta-hydrolase [Trametes coccinea BRFM310]	E3.1.1.3	triacylglycerol lipase	EC:3.1.1.3	ko00561 Glycerolipid metabolism;	--	--	gnl|CDD|232318	KOG4389, KOG4389, KOG4389, Acetylcholinesterase/Butyrylcholinesterase [Signal transduction mechanisms].	AEI52017.1	acetyl xylan esterase (EC 3.1.1.72).
g5067	-0.382016	-2.22336	1.45933	18.1382	-0.452786	0.6589	0.931822	-5.52671	induced_vs_uninduced	complete	6	tstat	g5067	37039	39381	+	OJT02279.1	Pyranose dehydrogenase 1 [Trametes pubescens]	betA, CHDH	choline dehydrogenase	EC:1.1.99.1	ko00260 Glycine, serine and threonine metabolism;	GO:0016614	oxidoreductase activity, acting on CH-OH group of donors	gnl|CDD|229180	KOG1238, KOG1238, KOG1238, Glucose dehydrogenase/choline dehydrogenase/mandelonitrile lyase (GMC oxidoreductase family) [General function prediction only].	ALJ82906.1
g14905	-0.460422	-2.69081	1.76997	17.9395	-0.450526	0.660482	0.931822	-5.52765	induced_vs_uninduced	complete	6	tstat	g14905	3	419	-	XP_008035899.1	Cerato-platanin [Trametes versicolor FP-101664 SS1]	EGD2, NACA	nascent polypeptide-associated complex subunit alpha	--		--	--	--	--	--	--	--
g1256	-0.480914	-2.82374	1.86192	17.2515	-0.447993	0.662257	0.931822	-5.52871	induced_vs_uninduced	complete	6	tstat	g1256	10314	14298	-	CDO77228.1	Glyoxal oxidase [Trametes cinnabarina]	GLX	glyoxal/methylglyoxal oxidase	EC:1.2.3.15		--	--	--	--	EIW62408.1
g4086	-0.468688	-2.78039	1.84301	18.1301	-0.442484	0.666126	0.931822	-5.53098	induced_vs_uninduced	complete	6	tstat	g4086	9308	11658	-	XP_008034053.1	alpha/beta-hydrolase [Trametes versicolor FP-101664 SS1]	E3.1.1.3	triacylglycerol lipase	EC:3.1.1.3	ko00561 Glycerolipid metabolism;	--	--	gnl|CDD|232318	KOG4389, KOG4389, KOG4389, Acetylcholinesterase/Butyrylcholinesterase [Signal transduction mechanisms].	AEI52017.1	acetyl xylan esterase (EC 3.1.1.72).
g1930	0.406697	-1.61815	2.43154	15.6419	0.438354	0.669033	0.931822	-5.53267	induced_vs_uninduced	complete	6	tstat	g1930	18167	26968	+	OJT07625.1	Prolyl endopeptidase [Trametes pubescens]	PREP	prolyl oligopeptidase	EC:3.4.21.26	ko04614 Renin-angiotensin system;	GO:0004222	metalloendopeptidase activity	gnl|CDD|230176	KOG2237, KOG2237, KOG2237, Predicted serine protease [Posttranslational modification, protein turnover, chaperones].	--	--	--
g2656	-0.467898	-2.80014	1.86435	13.4717	-0.437846	0.66939	0.931822	-5.53288	induced_vs_uninduced	complete	6	tstat	g2656	9100	10834	+	XP_008040631.1	sure-like protein [Trametes versicolor FP-101664 SS1]	surE	5'-nucleotidase	EC:3.1.3.5	ko00230 Purine metabolism;ko00240 Pyrimidine metabolism;ko00760 Nicotinate and nicotinamide metabolism;	GO:0016787	hydrolase activity	--	--	--	--	--
g1456	0.37517	-1.57202	2.32236	14.0853	0.4205	0.681663	0.935677	-5.5398	induced_vs_uninduced	complete	6	tstat	g1456	13686	18449	-	XP_008034403.1	hypothetical protein TRAVEDRAFT_141701 [Trametes versicolor FP-101664 SS1]	E3.2.1.14	chitinase	EC:3.2.1.14	ko00520 Amino sugar and nucleotide sugar metabolism;	GO:0005515	protein binding	--	--	--	--	--
g4343	0.415096	-1.75324	2.58343	12.8437	0.417798	0.683583	0.935677	-5.54085	induced_vs_uninduced	complete	6	tstat	g4343	11814	15091	+	OJT03498.1	hypothetical protein TRAPUB_5838 [Trametes pubescens]	--	--	--	--	GO:0003824	catalytic activity	--	--	CDZ98345.1	mannosyl-oligosaccharide alpha-1,2-mannosidase (EC 3.2.1.113); mannosyl-oligosaccharide alpha-1,3-mannosidase (EC 3.2.1.-);	Asp
g5466	0.48899	-2.06565	3.04363	15.5866	0.41775	0.683617	0.935677	-5.54087	induced_vs_uninduced	complete	6	tstat	g5466	15068	16197	+	XP_008032748.1	hypothetical protein TRAVEDRAFT_138685 [Trametes versicolor FP-101664 SS1]	--	--	--	--	--	--	--	--	ABR18138.1	Modules of approx. 40 residues. The chitin-binding function has been demonstrated in many cases. These modules are found attached to a number of chitinase catalytic domains, but also in non-catalytic proteins either in isolation or as multiple repeats.
g2350	-0.399056	-2.51897	1.72085	13.795	-0.41083	0.688546	0.937187	-5.54354	induced_vs_uninduced	complete	6	tstat	g2350	35196	35629	+	XP_008044036.1	hypothetical protein TRAVEDRAFT_31823 [Trametes versicolor FP-101664 SS1]	--	--	--	--	--	--	--	--	--	--	--
g1585	0.33876	-1.59987	2.27739	14.0921	0.381367	0.709696	0.95387	-5.55441	induced_vs_uninduced	complete	6	tstat	g1585	1	2873	+	OJT09404.1	hypothetical protein TRAPUB_14107, partial [Trametes pubescens]	--	--	--	--	--	--	--	--	--	--	--
g12745	-0.347819	-2.4336	1.73796	16.9504	-0.363941	0.722328	0.95387	-5.56047	induced_vs_uninduced	complete	6	tstat	g12745	3850	6425	-	OSC99159.1	glycoside hydrolase family 125 protein [Trametes coccinea BRFM310]	K09704	uncharacterized protein	--		GO:0003824	catalytic activity	--	--	CCT70783.1	exo-alpha-1,6-mannosidase (EC 3.2.1.-)	Created after Gregg, Zandberg, Hehemann, Whitworth, Deng, Vocadlo Boraston (2011) J. Biol. Chem., in press
g8402 : g8825	0.373401	-1.89374	2.64054	13.7116	0.359453	0.725595	0.95387	-5.56199	induced_vs_uninduced	complete	6	tstat
g10829	0.298924	-1.5188	2.11665	16.9498	0.358904	0.725995	0.95387	-5.56217	induced_vs_uninduced	complete	6	tstat	g10829	5367	7464	+	OJT14717.1	Glucoamylase [Trametes pubescens]	E3.2.1.3	glucoamylase	EC:3.2.1.3	ko00500 Starch and sucrose metabolism;	GO:0000272	polysaccharide catabolic process	--	--	CAS91480.1	The granular starch-binding function has been demonstrated in several cases. Interact strongly with cyclodextrins. Often designated as starch-binding domains (SBD).	PDB:1b90
g13122	-0.377101	-2.74932	1.99511	17.9142	-0.346936	0.734737	0.95387	-5.56612	induced_vs_uninduced	complete	6	tstat	g13122	151	1499	+	OJT07167.1	Glucan endo-1,6-beta-glucosidase B [Trametes pubescens]	--	--	--	--	GO:0004553	hydrolase activity, hydrolyzing O-glycosyl compounds	--	--	EAA59985.1	chitosanase (EC 3.2.1.132); beta-mannosidase (EC 3.2.1.25); Cellulase (EC 3.2.1.4); glucan 1,3-beta-glucosidase (EC 3.2.1.58); licheninase (EC 3.2.1.73); glucan endo-1,6-beta-glucosidase (EC 3.2.1.75); mannan endo-beta-1,4-mannosidase (EC 3.2.1.78); endo-beta-1,4-xylanase (EC 3.2.1.8); cellulose beta-1,4-cellobiosidase (EC 3.2.1.91); beta-1,3-mannanase (EC 3.2.1.-); xyloglucan-specific endo-beta-…	formerly known as cellulase family A; Following a recent paper by St John et al. (FEBS Letters, 2010, in press) several GH5 subfamilies have been reassigned to GH30.
g7944	-0.429961	-3.13548	2.27556	11.3395	-0.346836	0.73481	0.95387	-5.56615	induced_vs_uninduced	complete	6	tstat	g7944	1672	8834	-	XP_008036569.1	hypothetical protein TRAVEDRAFT_145154 [Trametes versicolor FP-101664 SS1]	phoD	alkaline phosphatase D	EC:3.1.3.1	ko00627 Aminobenzoate degradation;ko00790 Folate biosynthesis;ko02020 Two-component system;	GO:0003993	acid phosphatase activity	--	--	--	--	--
g8904	-0.315356	-2.35514	1.72443	16.0852	-0.337413	0.741721	0.95387	-5.56917	induced_vs_uninduced	complete	6	tstat	g8904	5710	7609	+	OJT05905.1	Polygalacturonase [Trametes pubescens]	E3.2.1.15	polygalacturonase	EC:3.2.1.15	ko00040 Pentose and glucuronate interconversions;	GO:0004650	polygalacturonase activity	--	--	ADV30326.1	polygalacturonase (EC 3.2.1.15); exo-polygalacturonase (EC 3.2.1.67); exo-polygalacturonosidase (EC 3.2.1.82); rhamnogalacturonase (EC 3.2.1.-); endo-xylogalacturonan hydrolase (EC 3.2.1.-); rhamnogalacturonan alpha-L-rhamnopyranohydrolase (EC 3.2.1.40)
g4939	-0.514622	-3.84671	2.81747	15.4259	-0.337067	0.741975	0.95387	-5.56928	induced_vs_uninduced	complete	6	tstat	g4939	66585	67405	+	XP_008038945.1	glutathione S-transferase [Trametes versicolor FP-101664 SS1]	GST, gst	glutathione S-transferase	EC:2.5.1.18	ko00480 Glutathione metabolism;ko00980 Metabolism of xenobiotics by cytochrome P450;ko00982 Drug metabolism - cytochrome P450;ko01524 Platinum drug resistance;ko05204 Chemical carcinogenesis;ko05418 Fluid shear stress and atherosclerosis;	GO:0005515	protein binding	gnl|CDD|228813	KOG0867, KOG0867, KOG0867, Glutathione S-transferase [Posttranslational modification, protein turnover, chaperones].	--	--	--
g7244	-0.351002	-2.69841	1.99641	20.3174	-0.326336	0.749875	0.95387	-5.57261	induced_vs_uninduced	complete	6	tstat	g7244	1	3789	-	XP_008044391.1	alcohol oxidase [Trametes versicolor FP-101664 SS1]	betA, CHDH	choline dehydrogenase	EC:1.1.99.1	ko00260 Glycine, serine and threonine metabolism;	GO:0016614	oxidoreductase activity, acting on CH-OH group of donors	gnl|CDD|229180	KOG1238, KOG1238, KOG1238, Glucose dehydrogenase/choline dehydrogenase/mandelonitrile lyase (GMC oxidoreductase family) [General function prediction only].	AFW00269.1
g1517	0.297466	-1.82055	2.41549	12.642	0.306515	0.764544	0.95387	-5.57848	induced_vs_uninduced	complete	6	tstat	g1517	16980	17565	-	OJT12816.1	hypothetical protein TRAPUB_10651 [Trametes pubescens]	--	--	--	--	--	--	--	--	--	--	--
g4073	-0.283716	-2.33701	1.76958	18.3206	-0.301563	0.768224	0.95387	-5.57989	induced_vs_uninduced	complete	6	tstat	g4073	4171	4786	-	XP_008045234.1	hypothetical protein TRAVEDRAFT_32323 [Trametes versicolor FP-101664 SS1]	--	--	--	--	--	--	--	--	--	--	--
g7839	-0.3467	-2.8774	2.184	13.6996	-0.298992	0.770137	0.95387	-5.58062	induced_vs_uninduced	complete	6	tstat	g7839	2391	5904	+	XP_008033878.1	glycoside hydrolase family 92 protein [Trametes versicolor FP-101664 SS1]	PTH1, pth, spoVC	peptidyl-tRNA hydrolase, PTH1 family	EC:3.1.1.29		GO:0003824	catalytic activity	gnl|CDD|230194	KOG2255, KOG2255, KOG2255, Peptidyl-tRNA hydrolase [Translation, ribosomal structure and biogenesis].	AIC33782.1	mannosyl-oligosaccharide alpha-1,2-mannosidase (EC 3.2.1.113); mannosyl-oligosaccharide alpha-1,3-mannosidase (EC 3.2.1.-);	Asp
g14900	0.246893	-1.558	2.05178	15.5306	0.29854	0.770473	0.95387	-5.58074	induced_vs_uninduced	complete	6	tstat	g14900	167	728	-	OJT05930.1	hypothetical protein TRAPUB_3220 [Trametes pubescens]	--	--	--	--	--	--	--	--	--	--	--
g8757	0.33449	-2.12981	2.79879	11.1477	0.296234	0.772191	0.95387	-5.58139	induced_vs_uninduced	complete	6	tstat	g8757	7407	7826	+	OJT13019.1	Heat-stable 19 kDa antigen [Trametes pubescens]	EGD2, NACA	nascent polypeptide-associated complex subunit alpha	--		--	--	--	--	--	--	--
g10257	-0.24431	-2.04587	1.55726	18.4244	-0.295962	0.772393	0.95387	-5.58146	induced_vs_uninduced	complete	6	tstat	g10257	19565	20948	+	OJT04574.1	hypothetical protein TRAPUB_4844 [Trametes pubescens]	--	--	--	--	--	--	--	--	--	--	--
g5297	0.244831	-1.6103	2.09996	15.7843	0.28803	0.778311	0.95387	-5.58363	induced_vs_uninduced	complete	6	tstat	g5297	7060	8796	+	OSD02048.1	glycoside hydrolase family 5 protein [Trametes coccinea BRFM310]	E3.2.1.58	glucan 1,3-beta-glucosidase	EC:3.2.1.58	ko00500 Starch and sucrose metabolism;	GO:0004553	hydrolase activity, hydrolyzing O-glycosyl compounds	--	--	BAD97445.1	chitosanase (EC 3.2.1.132); beta-mannosidase (EC 3.2.1.25); Cellulase (EC 3.2.1.4); glucan 1,3-beta-glucosidase (EC 3.2.1.58); licheninase (EC 3.2.1.73); glucan endo-1,6-beta-glucosidase (EC 3.2.1.75); mannan endo-beta-1,4-mannosidase (EC 3.2.1.78); endo-beta-1,4-xylanase (EC 3.2.1.8); cellulose beta-1,4-cellobiosidase (EC 3.2.1.91); beta-1,3-mannanase (EC 3.2.1.-); xyloglucan-specific endo-beta-…	formerly known as cellulase family A; Following a recent paper by St John et al. (FEBS Letters, 2010, in press) several GH5 subfamilies have been reassigned to GH30.
g10095 : g15888	0.262603	-1.73812	2.26332	16.0944	0.286456	0.779487	0.95387	-5.58406	induced_vs_uninduced	complete	6	tstat
g8864	0.233241	-1.59669	2.06317	18.4229	0.278174	0.785684	0.95387	-5.58625	induced_vs_uninduced	complete	6	tstat	g8864	2844	3677	-	XP_008033149.1	hypothetical protein TRAVEDRAFT_159607 [Trametes versicolor FP-101664 SS1]	--	--	--	--	--	--	--	--	--	--	--
g3131	-0.30989	-2.74127	2.12149	20.7021	-0.278163	0.785693	0.95387	-5.58626	induced_vs_uninduced	complete	6	tstat	g3131	11496	15326	-	OSC99278.1	glycoside hydrolase family 92 protein [Trametes coccinea BRFM310]	--	--	--	--	GO:0003824	catalytic activity	--	--	CCD49275.2	mannosyl-oligosaccharide alpha-1,2-mannosidase (EC 3.2.1.113); mannosyl-oligosaccharide alpha-1,3-mannosidase (EC 3.2.1.-);	Asp
g6773	-0.301997	-2.71914	2.11514	21.7442	-0.272676	0.789807	0.95387	-5.58767	induced_vs_uninduced	complete	6	tstat	g6773	20417	22431	-	XP_008043621.1	versatile peroxidase VPS1 [Trametes versicolor FP-101664 SS1]	mpn	manganese peroxidase	EC:1.11.1.13		GO:0004601	peroxidase activity	--	--	AFK91528.1
g4913	0.278805	-1.96946	2.52707	13.8675	0.270644	0.791332	0.95387	-5.58819	induced_vs_uninduced	complete	6	tstat	g4913	370	1373	-	OJT12909.1	hypothetical protein TRAPUB_10540 [Trametes pubescens]	NBR1	next to BRCA1 gene 1 protein	--	ko04137 Mitophagy - animal;	--	--	--	--	--	--	--
g9440	0.250366	-1.799	2.29973	18.7535	0.266625	0.794352	0.95387	-5.58921	induced_vs_uninduced	complete	6	tstat	g9440	3533	4096	-	OJT12810.1	hypothetical protein TRAPUB_10645 [Trametes pubescens]	--	--	--	--	--	--	--	--	--	--	--
g5703	-0.226188	-2.11399	1.66161	14.9794	-0.261492	0.798213	0.95387	-5.59048	induced_vs_uninduced	complete	6	tstat	g5703	13005	15040	-	XP_008032824.1	phosphoglycerate mutase-like protein [Trametes versicolor FP-101664 SS1]	E3.1.3.8	3-phytase	EC:3.1.3.8	ko00562 Inositol phosphate metabolism;	--	--	gnl|CDD|229324	KOG1382, KOG1382, KOG1382, Multiple inositol polyphosphate phosphatase [General function prediction only].	--	--	--
g1900	-0.233646	-2.18659	1.71929	24.3571	-0.261104	0.798505	0.95387	-5.59058	induced_vs_uninduced	complete	6	tstat	g1900	13552	15681	+	AAB63443.1	phenoloxidase [Trametes sp. I-62]	FET3_5	iron transport multicopper oxidase	--		GO:0005507	copper ion binding	gnl|CDD|229205	KOG1263, KOG1263, KOG1263, Multicopper oxidases [Secondary metabolites biosynthesis, transport and catabolism].	AFM31222.1
g8543	0.221246	-1.71376	2.15625	16.6354	0.249539	0.807227	0.95387	-5.59335	induced_vs_uninduced	complete	6	tstat	g8543	9261	10119	+	OJT09047.1	Glutathione-independent glyoxalase HSP31 [Trametes pubescens]	--	--	--	--	--	--	--	--	--	--	--
g546	-0.209617	-2.12303	1.70379	14.9276	-0.239091	0.815129	0.95387	-5.59575	induced_vs_uninduced	complete	6	tstat	g546	2362	4816	-	XP_008038424.1	carotenoid ester lipase precursor [Trametes versicolor FP-101664 SS1]	E3.1.1.3	triacylglycerol lipase	EC:3.1.1.3	ko00561 Glycerolipid metabolism;	--	--	gnl|CDD|232318	KOG4389, KOG4389, KOG4389, Acetylcholinesterase/Butyrylcholinesterase [Signal transduction mechanisms].	ADL33049.1	beta-xylosidase (EC 3.2.1.37); beta-1,3-xylosidase (EC 3.2.1.-); alpha-L-arabinofuranosidase (EC 3.2.1.55); arabinanase (EC 3.2.1.99); xylanase (EC 3.2.1.8); galactan 1,3-beta-galactosidase (EC 3.2.1.145)
g3564	0.249025	-2.04336	2.54141	20.332	0.237083	0.816651	0.95387	-5.5962	induced_vs_uninduced	complete	6	tstat	g3564	25634	28061	-	XP_008032089.1	alpha/beta-hydrolase [Trametes versicolor FP-101664 SS1]	E3.1.1.3	triacylglycerol lipase	EC:3.1.1.3	ko00561 Glycerolipid metabolism;	--	--	gnl|CDD|229457	KOG1516, KOG1516, KOG1516, Carboxylesterase and related proteins [General function prediction only].	AEI52017.1	acetyl xylan esterase (EC 3.1.1.72).
g3455	0.187189	-1.60894	1.98332	12.6356	0.227452	0.823958	0.95387	-5.59831	induced_vs_uninduced	complete	6	tstat	g3455	25473	26860	+	OJT10232.1	hypothetical protein TRAPUB_13252 [Trametes pubescens]	abnA	arabinan endo-1,5-alpha-L-arabinosidase	EC:3.2.1.99		GO:0004553	hydrolase activity, hydrolyzing O-glycosyl compounds	--	--	AAG27441.1	beta-xylosidase (EC 3.2.1.37); beta-1,3-xylosidase (EC 3.2.1.-); alpha-L-arabinofuranosidase (EC 3.2.1.55); arabinanase (EC 3.2.1.99); xylanase (EC 3.2.1.8); galactan 1,3-beta-galactosidase (EC 3.2.1.145)
g12864	0.204436	-1.79333	2.2022	16.323	0.223335	0.827087	0.95387	-5.59918	induced_vs_uninduced	complete	6	tstat	g12864	1	1064	+	XP_008035971.1	hypothetical protein TRAVEDRAFT_144893 [Trametes versicolor FP-101664 SS1]	E3.2.1.8, xynA	endo-1,4-beta-xylanase	EC:3.2.1.8		GO:0004553	hydrolase activity, hydrolyzing O-glycosyl compounds	--	--	BAO79521.2	Modules of approx. 40 residues found almost exclusively in fungi. The cellulose-binding function has been demonstrated in many cases, and appears to be mediated by three aromatic residues separated by about 10.4 angstrom and which form a flat surface. The only non-fungal occurence of CBM1 is in an algal non-hydrolytic polysaccharide-binding protein which is composed of four repeated CBM1 modules.…	Previously known as cellulose-binding domain family I (CBD I).
g7002	-0.505849	-5.48349	4.47179	15.6223	-0.221791	0.828262	0.95387	-5.5995	induced_vs_uninduced	complete	6	tstat	g7002	10809	11930	-	XP_008037849.1	hypothetical protein TRAVEDRAFT_147588 [Trametes versicolor FP-101664 SS1]	--	--	--	--	--	--	--	--	--	--	--
g2366	0.187403	-1.69659	2.0714	13.0948	0.217091	0.831838	0.95387	-5.60047	induced_vs_uninduced	complete	6	tstat	g2366	4883	9159	+	RPD63079.1	beta-glucosidase [Lentinus tigrinus ALCF2SS1-6]	bglX	beta-glucosidase	EC:3.2.1.21	ko00460 Cyanoamino acid metabolism;ko00500 Starch and sucrose metabolism;ko00940 Phenylpropanoid biosynthesis;	GO:0004553	hydrolase activity, hydrolyzing O-glycosyl compounds	--	--	AAC26489.1	Modules of approx. 40 residues found almost exclusively in fungi. The cellulose-binding function has been demonstrated in many cases, and appears to be mediated by three aromatic residues separated by about 10.4 angstrom and which form a flat surface. The only non-fungal occurence of CBM1 is in an algal non-hydrolytic polysaccharide-binding protein which is composed of four repeated CBM1 modules.…	Previously known as cellulose-binding domain family I (CBD I).
g5269	0.183883	-1.68435	2.05212	16.0094	0.21481	0.833576	0.95387	-5.60094	induced_vs_uninduced	complete	6	tstat	g5269	36080	37160	+	XP_008042526.1	hypothetical protein TRAVEDRAFT_23129 [Trametes versicolor FP-101664 SS1]	RPB1, POLR2A	DNA-directed RNA polymerase II subunit RPB1	EC:2.7.7.6	ko00230 Purine metabolism;ko00240 Pyrimidine metabolism;ko03020 RNA polymerase;ko05016 Huntington's disease;ko05168 Herpes simplex infection;ko05169 Epstein-Barr virus infection;	--	--	--	--	--	--	--
g14590	0.277772	-2.62104	3.17658	13.9569	0.209129	0.837908	0.95387	-5.60207	induced_vs_uninduced	complete	6	tstat	g14590	1	550	-	XP_008037594.1	Non-catalytic module family EXPN protein [Trametes versicolor FP-101664 SS1]	POLL	DNA polymerase lambda	EC:2.7.7.7	ko03410 Base excision repair;ko03450 Non-homologous end-joining;	--	--	--	--	--	--	--
g11484	-0.191925	-2.22502	1.84117	16.6761	-0.206025	0.840277	0.95387	-5.60268	induced_vs_uninduced	complete	6	tstat	g11484	1	3725	-	XP_008043804.1	alpha/beta-hydrolase [Trametes versicolor FP-101664 SS1]	BCHE	cholinesterase	EC:3.1.1.8		--	--	gnl|CDD|232318	KOG4389, KOG4389, KOG4389, Acetylcholinesterase/Butyrylcholinesterase [Signal transduction mechanisms].	ADL33049.1	beta-xylosidase (EC 3.2.1.37); beta-1,3-xylosidase (EC 3.2.1.-); alpha-L-arabinofuranosidase (EC 3.2.1.55); arabinanase (EC 3.2.1.99); xylanase (EC 3.2.1.8); galactan 1,3-beta-galactosidase (EC 3.2.1.145)
g545	-0.17214	-2.04754	1.70326	16.8435	-0.200325	0.844631	0.95387	-5.60377	induced_vs_uninduced	complete	6	tstat	g545	1	1760	-	XP_008038975.1	carotenoid ester lipase precursor [Trametes versicolor FP-101664 SS1]	E3.1.1.3	triacylglycerol lipase	EC:3.1.1.3	ko00561 Glycerolipid metabolism;	--	--	gnl|CDD|232318	KOG4389, KOG4389, KOG4389, Acetylcholinesterase/Butyrylcholinesterase [Signal transduction mechanisms].	AEI52017.1	acetyl xylan esterase (EC 3.1.1.72).
g4928	0.180068	-1.81071	2.17085	14.4633	0.197405	0.846864	0.95387	-5.60432	induced_vs_uninduced	complete	6	tstat	g4928	40202	41947	+	XP_008038953.1	hypothetical protein TRAVEDRAFT_149280 [Trametes versicolor FP-101664 SS1]	INV, sacA	beta-fructofuranosidase	EC:3.2.1.26	ko00052 Galactose metabolism;ko00500 Starch and sucrose metabolism;	GO:0004553	hydrolase activity, hydrolyzing O-glycosyl compounds	gnl|CDD|228177	KOG0228, KOG0228, KOG0228, Beta-fructofuranosidase (invertase) [Carbohydrate transport and metabolism].	CEF74616.1	invertase (EC 3.2.1.26); endo-inulinase (EC 3.2.1.7); beta-2,6-fructan 6-levanbiohydrolase (EC 3.2.1.64); endo-levanase (EC 3.2.1.65); exo-inulinase (EC 3.2.1.80); fructan beta-(2,1)-fructosidase/1-exohydrolase (EC 3.2.1.153); fructan beta-(2,6)-fructosidase/6-exohydrolase (EC 3.2.1.154); sucrose:sucrose 1-fructosyltransferase (EC 2.4.1.99); fructan:fructan 1-fructosyltransferase (EC 2.4.1.100); …
g8040	-0.237235	-2.86445	2.38998	10.9312	-0.197074	0.847117	0.95387	-5.60438	induced_vs_uninduced	complete	6	tstat	g8040	25648	27300	-	XP_008040463.1	elongation factor 1-gamma [Trametes versicolor FP-101664 SS1]	EEF1G	elongation factor 1-gamma	--	ko05134 Legionellosis;	GO:0003746	translation elongation factor activity	gnl|CDD|229568	KOG1627, KOG1627, KOG1627, Translation elongation factor EF-1 gamma [Translation, ribosomal structure and biogenesis].	--	--	--
g11496	-0.182273	-2.2229	1.85836	13.6998	-0.194941	0.848749	0.95387	-5.60477	induced_vs_uninduced	complete	6	tstat	g11496	1	2339	+	RPD66212.1	HSP90-domain-containing protein [Lentinus tigrinus ALCF2SS1-6]	HSP90A, htpG	molecular chaperone HtpG	--	ko04141 Protein processing in endoplasmic reticulum;ko04151 PI3K-Akt signaling pathway;ko04612 Antigen processing and presentation;ko04621 NOD-like receptor signaling pathway;ko04626 Plant-pathogen interaction;ko04657 IL-17 signaling pathway;ko04659 Th17 cell differentiation;ko04914 Progesterone-mediated oocyte maturation;ko04915 Estrogen signaling pathway;ko05200 Pathways in cancer;ko05215 Prost…	GO:0005524	ATP binding	gnl|CDD|227970	KOG0019, KOG0019, KOG0019, Molecular chaperone (HSP90 family) [Posttranslational modification, protein turnover, chaperones].	--	--	--
g10499	0.159181	-1.80345	2.12182	17.4089	0.17701	0.862497	0.954397	-5.60791	induced_vs_uninduced	complete	6	tstat	g10499	1	1595	-	OJT13117.1	Tripeptidyl-peptidase sed3 [Trametes pubescens]	TPP1, CLN2	tripeptidyl-peptidase I	EC:3.4.14.9	ko04142 Lysosome;	GO:0004252	serine-type endopeptidase activity	--	--	--	--	--
g4768	-0.16553	-2.2103	1.87925	15.2842	-0.176675	0.862754	0.954397	-5.60797	induced_vs_uninduced	complete	6	tstat	g4768	26205	28936	-	OJT07842.1	Peptide-N4-(N-acetyl-beta-glucosaminyl)asparagine amidase A [Trametes pubescens]	hemE, UROD	uroporphyrinogen decarboxylase	EC:4.1.1.37	ko00860 Porphyrin and chlorophyll metabolism;	--	--	--	--	--	--	--
g9125	-0.158913	-2.13249	1.81466	19.358	-0.175733	0.863478	0.954397	-5.60813	induced_vs_uninduced	complete	6	tstat	g9125	268	3080	+	OJT12984.1	Trehalase [Trametes pubescens]	TREH, treA, treF	alpha,alpha-trehalase	EC:3.2.1.28	ko00500 Starch and sucrose metabolism;	GO:0003824	catalytic activity	gnl|CDD|228550	KOG0602, KOG0602, KOG0602, Neutral trehalase [Carbohydrate transport and metabolism].	AGM46811.1	alpha,alpha-trehalase (EC 3.2.1.28).
g10176	-0.16317	-2.20966	1.88332	16.5335	-0.174011	0.864801	0.954397	-5.60841	induced_vs_uninduced	complete	6	tstat	g10176	1808	2983	-	XP_008038498.1	lipase [Trametes versicolor FP-101664 SS1]	--	--	--	--	GO:0006629	lipid metabolic process	gnl|CDD|232497	KOG4569, KOG4569, KOG4569, Predicted lipase [Lipid transport and metabolism].	--	--	--
g9894	-0.136823	-1.9648	1.69115	12.5667	-0.163355	0.872998	0.954719	-5.61011	induced_vs_uninduced	complete	6	tstat	g9894	8112	10204	+	XP_008042136.1	WSC-domain-containing protein [Trametes versicolor FP-101664 SS1]	K07119	uncharacterized protein	--		--	--	gnl|CDD|232087	KOG4157, KOG4157, KOG4157, beta-1,6-N-acetylglucosaminyltransferase, contains WSC domain [Carbohydrate transport and metabolism, Posttranslational modification, protein turnover, chaperones].	BAJ26082.1	Binding to galactose and lactose has been demonstrated for the module of Micromonospora viridifaciens sialidase (PMID: 16239725). Binding to polygalacturonic acid has been shown for a Yersinia member (PMID: 17292916). Binding to LacNAc (beta-D-galactosyl-1,4-beta-D-N-acetylglucosamine) has been shown for an N-acetylglucosaminidase from Clostridium perfingens (PMID: 16990278).	Formerly known as X56 modules. Distantly related to CBM6 modules and to Anguilla anguilla agglutinin.
g10758	0.134864	-1.71643	1.98616	14.1392	0.158989	0.876362	0.954719	-5.61077	induced_vs_uninduced	complete	6	tstat	g10758	20614	21852	-	OSD01948.1	alpha/beta-hydrolase [Trametes coccinea BRFM310]	KEX1	carboxypeptidase D	EC:3.4.16.6		GO:0004185	serine-type carboxypeptidase activity	--	--	--	--	--
g12201	0.134471	-1.77806	2.047	15.5702	0.153449	0.880632	0.954719	-5.61159	induced_vs_uninduced	complete	6	tstat	g12201	11019	14354	-	XP_008043746.1	FAD-binding domain-containing protein [Trametes versicolor FP-101664 SS1]	E3.5.5.1	nitrilase	EC:3.5.5.1	ko00380 Tryptophan metabolism;ko00460 Cyanoamino acid metabolism;ko00627 Aminobenzoate degradation;ko00643 Styrene degradation;ko00910 Nitrogen metabolism;	GO:0016491	oxidoreductase activity	--	--	AGF59508.1
g4006	0.14957	-1.97857	2.27771	18.1316	0.153388	0.880679	0.954719	-5.6116	induced_vs_uninduced	complete	6	tstat	g4006	28930	31024	-	OSD00999.1	FAD-binding domain-containing protein [Trametes coccinea BRFM310]	CKX	cytokinin dehydrogenase	EC:1.5.99.12	ko00908 Zeatin biosynthesis;	GO:0016491	oxidoreductase activity	--	--	AMY09233.1
g12269	0.128144	-1.88972	2.14601	16.0593	0.138597	0.892102	0.960637	-5.61363	induced_vs_uninduced	complete	6	tstat	g12269	61	4741	-	PPQ99306.1	hypothetical protein CVT24_009174 [Panaeolus cyanescens]	--	--	--	--	--	--	--	--	BAE95856.1
g1848	0.141469	-2.12598	2.40891	21.6428	0.136167	0.893981	0.960637	-5.61395	induced_vs_uninduced	complete	6	tstat	g1848	9650	15622	+	OSD02283.1	copper radical oxidase [Trametes coccinea BRFM310]	GLX	glyoxal/methylglyoxal oxidase	EC:1.2.3.15		--	--	gnl|CDD|232087	KOG4157, KOG4157, KOG4157, beta-1,6-N-acetylglucosaminyltransferase, contains WSC domain [Carbohydrate transport and metabolism, Posttranslational modification, protein turnover, chaperones].	ABD61574.1
g10148	-0.102339	-1.93353	1.72885	16.7971	-0.121969	0.904972	0.963507	-5.61568	induced_vs_uninduced	complete	6	tstat	g10148	13628	14340	-	XP_008035168.1	hypothetical protein TRAVEDRAFT_56791 [Trametes versicolor FP-101664 SS1]	--	--	--	--	--	--	--	--	--	--	--
g8041	0.107724	-1.86716	2.08261	18.1567	0.119046	0.907238	0.963507	-5.61601	induced_vs_uninduced	complete	6	tstat	g8041	29066	32643	+	XP_008040464.1	Bicupin oxalate decarboxylase/oxidase [Trametes versicolor FP-101664 SS1]	oxdD	oxalate decarboxylase	EC:4.1.1.2	ko00630 Glyoxylate and dicarboxylate metabolism;	GO:0033609	oxalate metabolic process	gnl|CDD|228159	KOG0210, KOG0210, KOG0210, P-type ATPase [Inorganic ion transport and metabolism].	--	--	--
g6195	-0.0944744	-1.93549	1.74654	20.6123	-0.111996	0.912706	0.963507	-5.61678	induced_vs_uninduced	complete	6	tstat	g6195	11178	12645	-	XP_008043083.1	endo-1,4-beta xylanase [Trametes versicolor FP-101664 SS1]	E3.2.1.8, xynA	endo-1,4-beta-xylanase	EC:3.2.1.8		GO:0004553	hydrolase activity, hydrolyzing O-glycosyl compounds	--	--	AFR33047.1	Modules of approx. 40 residues found almost exclusively in fungi. The cellulose-binding function has been demonstrated in many cases, and appears to be mediated by three aromatic residues separated by about 10.4 angstrom and which form a flat surface. The only non-fungal occurence of CBM1 is in an algal non-hydrolytic polysaccharide-binding protein which is composed of four repeated CBM1 modules.…	Previously known as cellulose-binding domain family I (CBD I).
g3611	-0.0937301	-1.98485	1.79739	17.7642	-0.10817	0.915675	0.963507	-5.61718	induced_vs_uninduced	complete	6	tstat	g3611	2635	5411	+	OJT03677.1	hypothetical protein TRAPUB_5705 [Trametes pubescens]	REEP1_2_3_4	receptor expression-enhancing protein 1/2/3/4	--		--	--	gnl|CDD|229665	KOG1726, KOG1726, KOG1726, HVA22/DP1 gene product-related proteins [Defense mechanisms].	--	--	--
g5798	0.087848	-1.69819	1.87388	12.4934	0.107346	0.916314	0.963507	-5.61726	induced_vs_uninduced	complete	6	tstat	g5798	1002	2700	-	XP_008038017.1	acid protease [Trametes versicolor FP-101664 SS1]	CTSD	cathepsin D	EC:3.4.23.5	ko04071 Sphingolipid signaling pathway;ko04140 Autophagy - animal;ko04142 Lysosome;ko04210 Apoptosis;ko05152 Tuberculosis;	GO:0004190	aspartic-type endopeptidase activity	gnl|CDD|229281	KOG1339, KOG1339, KOG1339, Aspartyl protease [Posttranslational modification, protein turnover, chaperones].	--	--	--
g12390	-0.0754287	-2.04844	1.89758	15.386	-0.0834359	0.934901	0.978849	-5.61942	induced_vs_uninduced	complete	6	tstat	g12390	6776	8368	-	XP_008033113.1	hypothetical protein TRAVEDRAFT_68533 [Trametes versicolor FP-101664 SS1]	--	--	--	--	--	--	--	--	--	--	--
g4892	0.0595339	-2.00929	2.12835	20.0147	0.0628039	0.950972	0.987553	-5.62084	induced_vs_uninduced	complete	6	tstat	g4892	2062	5918	+	OJT04578.1	Alpha-glucosidase [Trametes pubescens]	malZ	alpha-glucosidase	EC:3.2.1.20	ko00052 Galactose metabolism;ko00500 Starch and sucrose metabolism;	GO:0003824	catalytic activity	gnl|CDD|229011	KOG1065, KOG1065, KOG1065, Maltase glucoamylase and related hydrolases, glycosyl hydrolase family 31 [Carbohydrate transport and metabolism].	ALS55547.1	alpha-glucosidase (EC 3.2.1.20); alpha-1,3-glucosidase (EC 3.2.1.84); sucrase-isomaltase (EC 3.2.1.48) (EC 3.2.1.10); alpha-xylosidase (EC 3.2.1.-); alpha-glucan lyase (EC 4.2.2.13); isomaltosyltransferase (EC 2.4.1.-).
g14669	0.0495335	-1.82617	1.92524	15.4163	0.0576342	0.955003	0.987553	-5.62114	induced_vs_uninduced	complete	6	tstat	g14669	1	646	+	OJT07403.1	hypothetical protein TRAPUB_1723 [Trametes pubescens]	--	--	--	--	--	--	--	--	AIC33782.1	mannosyl-oligosaccharide alpha-1,2-mannosidase (EC 3.2.1.113); mannosyl-oligosaccharide alpha-1,3-mannosidase (EC 3.2.1.-);	Asp
g569	-0.0429923	-1.89939	1.81341	18.4005	-0.0505433	0.960533	0.987553	-5.6215	induced_vs_uninduced	complete	6	tstat	g569	18930	21659	-	OJT12944.1	Chondroitinase-AC [Trametes pubescens]	--	--	--	--	GO:0003824	catalytic activity	--	--	AFL97004.1	hyaluronate lyase (EC 4.2.2.1); chondroitin AC lyase (EC 4.2.2.5); xanthan lyase (EC 4.2.2.12); chondroitin ABC lyase (EC 4.2.2.20)
g10888	-0.0549967	-2.66009	2.55009	11.1549	-0.0460743	0.96402	0.987553	-5.6217	induced_vs_uninduced	complete	6	tstat	g10888	8300	9890	-	XP_008038395.1	glycoside hydrolase [Trametes versicolor FP-101664 SS1]	--	--	--	--	GO:0004553	hydrolase activity, hydrolyzing O-glycosyl compounds	--	--	BAH80444.1	chitinase (EC 3.2.1.14); endo-beta-N-acetylglucosaminidase (EC 3.2.1.96); xylanase inhibitor; concanavalin B; narbonin	Contains chitinases of classes III and V. Contains non-catalytic proteins such as xylanase inhibitor; concanavalin B; narbonin
g12543	0.0416011	-2.00602	2.08922	20.6754	0.0443405	0.965373	0.987553	-5.62178	induced_vs_uninduced	complete	6	tstat	g12543	486	2126	-	OJT03994.1	hypothetical protein TRAPUB_5323 [Trametes pubescens]	--	--	--	--	--	--	--	--	--	--	--
g9814	0.0988327	-5.46273	5.66039	17.4407	0.0387837	0.96971	0.987553	-5.622	induced_vs_uninduced	complete	6	tstat	g9814	4333	6088	+	OJT15186.1	Polyporopepsin [Trametes pubescens]	CTSE	cathepsin E	EC:3.4.23.34	ko04142 Lysosome;	GO:0004190	aspartic-type endopeptidase activity	gnl|CDD|229281	KOG1339, KOG1339, KOG1339, Aspartyl protease [Posttranslational modification, protein turnover, chaperones].	--	--	--
g7265	-0.0347733	-2.23843	2.16888	15.968	-0.0344388	0.973102	0.987553	-5.62215	induced_vs_uninduced	complete	6	tstat	g7265	4621	5544	+	XP_008044070.1	aspergillopepsin [Trametes versicolor FP-101664 SS1]	--	--	--	--	GO:0004190	aspartic-type endopeptidase activity	--	--	--	--	--
g3241	-0.0266179	-1.87566	1.82243	14.644	-0.0314175	0.975461	0.987553	-5.62224	induced_vs_uninduced	complete	6	tstat	g3241	1	865	-	XP_008045177.1	hypothetical protein TRAVEDRAFT_61417 [Trametes versicolor FP-101664 SS1]	--	--	--	--	--	--	--	--	--	--	--
g9131	0.0185193	-1.87124	1.90828	14.6066	0.0213877	0.983293	0.991386	-5.62249	induced_vs_uninduced	complete	6	tstat	g9131	7398	8933	+	XP_008038186.1	alpha/beta-hydrolase [Trametes versicolor FP-101664 SS1]	KEX1	carboxypeptidase D	EC:3.4.16.6		GO:0004185	serine-type carboxypeptidase activity	gnl|CDD|229224	KOG1282, KOG1282, KOG1282, Serine carboxypeptidases (lysosomal cathepsin A) [Amino acid transport and metabolism, Posttranslational modification, protein turnover, chaperones].	--	--	--
g2798	-0.0102014	-2.03739	2.01698	14.7061	-0.0109827	0.99142	0.995484	-5.62265	induced_vs_uninduced	complete	6	tstat	g2798	31179	33425	+	XP_008035966.1	laccase [Trametes versicolor FP-101664 SS1]	FET3_5	iron transport multicopper oxidase	--		GO:0005507	copper ion binding	gnl|CDD|229205	KOG1263, KOG1263, KOG1263, Multicopper oxidases [Secondary metabolites biosynthesis, transport and catabolism].	AAC49829.1
g2328	0.00280276	-2.97604	2.98165	12.1417	0.00205344	0.998396	0.998396	-5.62271	induced_vs_uninduced	complete	6	tstat	g2328	69705	72343	+	XP_008040438.1	hypothetical protein TRAVEDRAFT_170214 [Trametes versicolor FP-101664 SS1]	--	--	--	--	--	--	--	--	--	--	--
