# Supplementary material for: Distinct laccase expression and activity profiles of Trametes versicolor facilitate degradation of benzo[a]pyrene
Source: Front Bioeng Biotechnol. 2023 Sep 21;11:1264135. doi: 10.3389/fbioe.2023.1264135 (PMC10551628; doi:10.3389/fbioe.2023.1264135)
Supplement: Supplementary file 2 [file Table1.xlsx]

## Sheet: Sheet1
gene_id	baseMean	log2FoldChange	lfcSE	stat	pvalue	padj	Chr	Start	End	Strand	GeneSymbol	Description	GO_BP	GO_CC	GO_MF	KO	Pathway	time	-log10qvalue
g13289	6044.48	-2.05911	0.204005	-10.0934	5.90793e-24	7.4434e-20	scaffold2528	4615	5746	+	g13289	chloroperoxidase-like protein [Trametes versicolor FP-101664 SS1]	-	-	-	-	-	24h	19.1282
g7572	3064.04	-1.79314	0.179959	-9.96419	2.18649e-23	1.37738e-19	scaffold939	29234	31249	+	g7572	hypothetical protein TRAVEDRAFT_55003 [Trametes versicolor FP-101664 SS1]	-	-	-	-	-	24h	18.8609
g9687	4472.94	-2.32111	0.270225	-8.58957	8.72916e-18	3.66596e-14	scaffold1330	7199	7991	-	g9687	carbonic anhydrase [Trametes versicolor FP-101664 SS1]	-	-	-	-	-	24h	13.4358
g13288	1458.29	-1.57045	0.186257	-8.43165	3.40839e-17	1.07356e-13	scaffold2528	1971	3183	+	g13288	Cloroperoxidase [Trametes versicolor FP-101664 SS1]	-	-	-	-	-	24h	12.9692
g3352	573.598	-2.19016	0.268958	-8.14314	3.85145e-16	9.70489e-13	scaffold361	118796	122370	+	g3352	hypothetical protein PYCCODRAFT_1390390 [Trametes coccinea BRFM310]	-	-	-	-	-	24h	12.013
g11833	1430.85	-1.70847	0.224062	-7.625	2.44028e-14	5.12417e-11	scaffold1896	605	2349	+	g11833	Hydroxymethylglutaryl-CoA synthase A [Trametes pubescens]	GO:0006084:acetyl-CoA metabolic process;GO:0006696:ergosterol biosynthetic process;GO:0010142:farnesyl diphosphate biosynthetic process, mevalonate pathway;GO:0009405:pathogenesis;	-	GO:0004421:hydroxymethylglutaryl-CoA synthase activity;	K01641	ko00072 Synthesis and degradation of ketone bodies;ko00280 Valine, leucine and isoleucine degradation;ko00650 Butanoate metabolism;ko00900 Terpenoid backbone biosynthesis;ko01100 Metabolic pathways;ko01110 Biosynthesis of secondary metabolites;;	24h	10.2904
g4200	822.196	2.14246	0.286526	7.47739	7.58137e-14	1.36454e-10	scaffold461	14215	16763	-	g4200	hypothetical protein TRAPUB_11390, partial [Trametes pubescens]	-	-	-	-	-	24h	9.86501
g13212	757.428	1.12025	0.153816	7.28305	3.26351e-13	5.13962e-10	scaffold2484	1018	2348	-	g13212	hypothetical protein TRAVEDRAFT_53237 [Trametes versicolor FP-101664 SS1]	-	-	-	-	-	24h	9.28907
g16183	277.736	-1.43948	0.208685	-6.89785	5.27947e-12	7.39067e-09	scaffold6475	1	954	-	g16183	ATP citrate lyase isoform 2 [Trametes versicolor FP-101664 SS1]	GO:0006085:acetyl-CoA biosynthetic process;GO:0006101:citrate metabolic process;GO:0006633:fatty acid biosynthetic process;	GO:0009346:citrate lyase complex;GO:0005829:cytosol;GO:0005634:nucleus;	GO:0005524:ATP binding;GO:0003878:ATP citrate synthase activity;	K01648	ko00020 Citrate cycle (TCA cycle);ko01100 Metabolic pathways;ko01110 Biosynthesis of secondary metabolites;;	24h	8.13132
g11245	1747.57	1.67066	0.253696	6.58527	4.54062e-11	5.72073e-08	scaffold1714	1552	4132	-	g11245	hypothetical protein TRAPUB_5748 [Trametes pubescens]	-	-	-	-	-	24h	7.24255
g8023	390.587	-1.29366	0.198717	-6.51008	7.5109e-11	8.60271e-08	scaffold1013	13767	15059	-	g8023	hypothetical protein TRAPUB_11612 [Trametes pubescens]	-	-	-	-	-	24h	7.06536
g14455	178.257	-1.51702	0.234107	-6.48005	9.16895e-11	9.62663e-08	scaffold3747	884	2406	+	g14455	Extracellular metalloproteinase MEP [Trametes pubescens]	-	-	-	K01417	-	24h	7.01653
g12497	315.337	-1.34155	0.208216	-6.44307	1.17078e-10	1.08461e-07	scaffold2135	1	1705	-	g12497	Glutathione reductase [Trametes pubescens]	-	-	-	K00383	ko00480 Glutathione metabolism;ko01100 Metabolic pathways;;	24h	6.96473
g8155	884.625	1.07448	0.166879	6.43867	1.20522e-10	1.08461e-07	scaffold1040	14233	15288	+	g8155	hypothetical protein TRAVEDRAFT_69500 [Trametes versicolor FP-101664 SS1]	-	-	-	-	-	24h	6.96473
g10599	685.17	-3.87001	0.620641	-6.23551	4.50301e-10	3.78223e-07	scaffold1544	768	2942	+	g10599	cytochrome P450 [Trametes versicolor FP-101664 SS1]	-	-	-	-	-	24h	6.42225
g7719	34.4559	4.06341	0.653438	6.21851	5.01883e-10	3.95202e-07	scaffold961	6628	6885	+	g7719	hypothetical protein OH76DRAFT_1338416 [Polyporus brumalis]	-	-	-	-	-	24h	6.40318
g3532	136.692	-2.56018	0.419435	-6.10389	1.0352e-09	7.67207e-07	scaffold380	20775	24220	-	g3532	hypothetical protein TRAVEDRAFT_51570 [Trametes versicolor FP-101664 SS1]	-	-	-	-	-	24h	6.11509
g10286	1098.96	-0.835923	0.137713	-6.07004	1.27881e-09	8.95097e-07	scaffold1468	2493	5818	-	g10286	hypothetical protein TRAVEDRAFT_167458 [Trametes versicolor FP-101664 SS1]	-	-	-	K08900	-	24h	6.04813
g11528	776.312	-0.988378	0.163682	-6.0384	1.55651e-09	1.03213e-06	scaffold1803	7785	13700	-	g11528	hypothetical protein TRAVEDRAFT_71629 [Trametes versicolor FP-101664 SS1]	-	-	-	-	-	24h	5.98626
g6448	243.001	1.55412	0.268622	5.78552	7.22894e-09	4.55387e-06	scaffold765	5021	6579	-	g6448	hypothetical protein TRAVEDRAFT_75574 [Trametes versicolor FP-101664 SS1]	-	-	-	-	-	24h	5.34162
g1846	686.923	-0.87096	0.151481	-5.74963	8.94372e-09	5.36581e-06	scaffold207	14752	17425	-	g1846	sodium/hydrogen exchanger [Trametes versicolor FP-101664 SS1]	GO:0071805:potassium ion transmembrane transport;GO:1902600:hydrogen ion transmembrane transport;GO:0051453:regulation of intracellular pH;GO:0035725:sodium ion transmembrane transport;GO:0007035:vacuolar acidification;	GO:0005737:cytoplasm;GO:0005769:early endosome;GO:0000329:fungal-type vacuole membrane;GO:0005794:Golgi apparatus;GO:0000139:Golgi membrane;GO:0016021:integral component of membrane;GO:0005770:late endosome;	GO:0015386:potassium:proton antiporter activity;GO:0015385:sodium:proton antiporter activity;	K12041	-	24h	5.27037
g5153	1506.22	-1.14876	0.20343	-5.64695	1.63322e-08	9.35317e-06	scaffold575	6433	10103	+	g5153	hypothetical protein TRAVEDRAFT_173662 [Trametes versicolor FP-101664 SS1]	-	-	-	K03260	ko03013 RNA transport;;	24h	5.02904
g9261	553.506	-1.09316	0.195282	-5.59788	2.16985e-08	1.1886e-05	scaffold1247	485	3262	+	g9261	Cc.Cdc5 protein [Trametes versicolor FP-101664 SS1]	GO:0006397:mRNA processing;GO:0008380:RNA splicing;	GO:0005737:cytoplasm;GO:0005681:spliceosomal complex;	GO:0003677:DNA binding;	K12860	ko03040 Spliceosome;;	24h	4.92496
g12139	976.91	-1.64761	0.296868	-5.54997	2.85715e-08	1.49989e-05	scaffold2010	8075	8614	+	g12139	hypothetical protein TRAPUB_9023 [Trametes pubescens]	-	-	-	-	-	24h	4.82394
g4286	220.752	1.14229	0.207427	5.50693	3.65145e-08	1.84019e-05	scaffold469	26815	28460	+	g4286	hypothetical protein TRAVEDRAFT_53238 [Trametes versicolor FP-101664 SS1]	-	-	-	-	-	24h	4.73514
g5189	661.142	-0.850086	0.157895	-5.38388	7.28963e-08	3.53239e-05	scaffold580	1	4266	-	g5189	TPR-like protein [Trametes versicolor FP-101664 SS1]	GO:0006342:chromatin silencing;GO:0000122:negative regulation of transcription from RNA polymerase II promoter;GO:0016584:nucleosome positioning;	GO:0005737:cytoplasm;GO:0000790:nuclear chromatin;GO:0090568:nuclear transcriptional repressor complex;GO:0005634:nucleus;GO:0017053:transcriptional repressor complex;	GO:0003712:transcription cofactor activity;	-	-	24h	4.45193
g1719	12432.5	-0.883739	0.16663	-5.3036	1.13542e-07	5.29819e-05	scaffold195	54977	61193	-	g1719	short-chain dehydrogenase/reductase SDR [Trametes versicolor FP-101664 SS1]	-	-	-	-	-	24h	4.27587
g10465	401.953	1.37728	0.261422	5.26842	1.37602e-07	6.13688e-05	scaffold1513	191	3177	-	g10465	hypothetical protein TRAVEDRAFT_74798 [Trametes versicolor FP-101664 SS1]	-	-	-	-	-	24h	4.21205
g3567	394.576	1.5095	0.28678	5.26361	1.41257e-07	6.13688e-05	scaffold381	36171	37989	+	g3567	Salicylate hydroxylase [Trametes pubescens]	-	-	-	-	-	24h	4.21205
g15927	32.143	2.72508	0.522916	5.21132	1.875e-07	7.69171e-05	scaffold6060	1	439	+	g15927	--	-	-	-	-	-	24h	4.11398
g1741	1168.19	-0.850262	0.163211	-5.20959	1.89255e-07	7.69171e-05	scaffold197	7531	10952	-	g1741	hypothetical protein PYCCODRAFT_1445354 [Trametes coccinea BRFM310]	-	-	-	-	-	24h	4.11398
g8398	67.1093	-2.77552	0.534833	-5.18951	2.10847e-07	8.30145e-05	scaffold1081	39623	41079	-	g8398	hypothetical protein TRAVEDRAFT_43161 [Trametes versicolor FP-101664 SS1]	-	-	-	-	-	24h	4.08085
g7982	1392.48	-1.00952	0.195108	-5.17415	2.28953e-07	8.74114e-05	scaffold1005	5840	9154	-	g7982	hypothetical protein TRAVEDRAFT_175066 [Trametes versicolor FP-101664 SS1]	GO:0001732:formation of cytoplasmic translation initiation complex;GO:0002188:translation reinitiation;	GO:0016282:eukaryotic 43S preinitiation complex;GO:0033290:eukaryotic 48S preinitiation complex;GO:0071540:eukaryotic translation initiation factor 3 complex, eIF3e;GO:0071541:eukaryotic translation initiation factor 3 complex, eIF3m;GO:0043614:multi-eIF complex;	GO:0003729:mRNA binding;GO:0003743:translation initiation factor activity;	K03254	ko03013 RNA transport;;	24h	4.05843
g7851	972.154	-1.00785	0.19576	-5.14838	2.62739e-07	9.73604e-05	scaffold982	13261	17639	+	g7851	hypothetical protein TRAVEDRAFT_62585 [Trametes versicolor FP-101664 SS1]	-	-	-	-	-	24h	4.01162
g2660	11212.3	-1.28773	0.251094	-5.12848	2.92096e-07	0.000103217	scaffold287	20144	22066	-	g2660	amine oxidase [Trametes versicolor FP-101664 SS1]	-	-	-	K13366	ko00330 Arginine and proline metabolism;ko00410 beta-Alanine metabolism;ko01100 Metabolic pathways;;	24h	3.98625
g7627	291.086	1.78071	0.347343	5.12666	2.9493e-07	0.000103217	scaffold945	7325	7749	-	g7627	hypothetical protein TRAVEDRAFT_152995 [Trametes versicolor FP-101664 SS1]	-	-	-	-	-	24h	3.98625
g360	370.375	-1.05097	0.205902	-5.10423	3.32148e-07	0.000111925	scaffold57	1793	4675	+	g360	hypothetical protein TRAVEDRAFT_67694 [Trametes versicolor FP-101664 SS1]	-	-	-	-	-	24h	3.95107
g14205	1617.68	1.16723	0.228816	5.10116	3.37577e-07	0.000111925	scaffold3413	298	1147	-	g14205	iron permease [Trametes versicolor FP-101664 SS1]	-	-	-	-	-	24h	3.95107
g6952	501.823	-1.61217	0.320236	-5.03432	4.79549e-07	0.000151804	scaffold838	27168	30065	-	g6952	cytochrome P450 [Trametes versicolor FP-101664 SS1]	-	-	-	-	-	24h	3.81872
g9125	2959.85	-0.985693	0.195832	-5.03336	4.81955e-07	0.000151804	scaffold1220	268	3080	+	g9125	Trehalase [Trametes pubescens]	GO:0005991:trehalose metabolic process;	GO:0005576:extracellular region;	GO:0004555:alpha,alpha-trehalase activity;	-	-	24h	3.81872
g6387	1115.2	-1.05092	0.211445	-4.97015	6.68996e-07	0.000205578	scaffold755	6245	12575	-	g6387	hypothetical protein TRAVEDRAFT_67257 [Trametes versicolor FP-101664 SS1]	-	-	-	-	-	24h	3.68702
g9804	226.053	-0.999045	0.20218	-4.94136	7.75794e-07	0.00023272	scaffold1350	10306	11383	-	g9804	Pkinase-domain-containing protein [Trametes versicolor FP-101664 SS1]	-	-	-	-	-	24h	3.63317
g12914	280.74	1.00054	0.203612	4.91393	8.92669e-07	0.000261552	scaffold2324	8346	8614	-	g12914	hypothetical protein TRAVEDRAFT_46860 [Trametes versicolor FP-101664 SS1]	-	-	-	-	-	24h	3.58244
g11886	158.155	-1.70411	0.348325	-4.89229	9.96707e-07	0.000285398	scaffold1914	1	683	-	g11886	hypothetical protein TRAVEDRAFT_65689 [Trametes versicolor FP-101664 SS1]	-	-	-	-	-	24h	3.54455
g13702	244.36	-0.944207	0.193205	-4.88706	1.02353e-06	0.000286566	scaffold2837	7646	10011	-	g13702	hypothetical protein TRAVEDRAFT_58854 [Trametes versicolor FP-101664 SS1]	-	-	-	-	-	24h	3.54278
g246	701.381	1.2907	0.26515	4.86781	1.12844e-06	0.000307928	scaffold45	16073	17793	+	g246	hypothetical protein TRAVEDRAFT_67785 [Trametes versicolor FP-101664 SS1]	-	-	-	-	-	24h	3.51155
g5927	152.581	-1.1226	0.230784	-4.86429	1.14871e-06	0.000307928	scaffold687	50	1186	+	g5927	Leo1-domain-containing protein [Trametes versicolor FP-101664 SS1]	-	-	-	-	-	24h	3.51155
g11487	871.848	0.705971	0.145378	4.85611	1.19712e-06	0.00031422	scaffold1791	824	1590	+	g11487	4-hydroxy-4-methyl-2-oxoglutarate aldolase [Trametes pubescens]	-	-	-	-	-	24h	3.50277
g1632	889.769	-0.841156	0.173528	-4.84739	1.25097e-06	0.000321652	scaffold186	42598	45567	-	g1632	TPR-like protein [Trametes coccinea BRFM310]	GO:0006397:mRNA processing;GO:0008380:RNA splicing;	GO:0071014:post-mRNA release spliceosomal complex;GO:0000974:Prp19 complex;	-	K12869	ko03040 Spliceosome;;	24h	3.49261
g9800	612.062	-1.43375	0.296756	-4.83142	1.35563e-06	0.000341536	scaffold1350	3427	5210	-	g9800	--	-	-	-	-	-	24h	3.46656
g920	1671.21	0.773909	0.160429	4.82401	1.407e-06	0.000341536	scaffold119	14111	15416	+	g920	HSP20-like chaperone [Trametes versicolor FP-101664 SS1]	-	-	-	-	-	24h	3.46656
g6559	150.29	-1.30596	0.270741	-4.82364	1.40962e-06	0.000341536	scaffold781	1	2691	-	g6559	hypothetical protein TRAVEDRAFT_71224 [Trametes versicolor FP-101664 SS1]	-	-	-	-	-	24h	3.46656
g9195	93.0524	-1.24357	0.258512	-4.8105	1.50554e-06	0.000357892	scaffold1232	1	1338	-	g9195	hypothetical protein TRAPUB_656 [Trametes pubescens]	-	-	-	-	-	24h	3.44625
g2733	526.517	-0.891482	0.185769	-4.79887	1.59565e-06	0.000368619	scaffold295	21025	27027	+	g2733	Adenylate cyclase [Trametes pubescens]	-	-	-	-	-	24h	3.43342
g1606	442.111	-0.995857	0.207592	-4.79718	1.60918e-06	0.000368619	scaffold184	7240	10474	+	g1606	hypothetical protein TRAVEDRAFT_62507 [Trametes versicolor FP-101664 SS1]	-	-	-	K10601	ko04120 Ubiquitin mediated proteolysis;ko04141 Protein processing in endoplasmic reticulum;;	24h	3.43342
g5483	1903.28	-0.662308	0.13834	-4.78754	1.68841e-06	0.000378907	scaffold623	11749	14631	+	g5483	Kexin [Trametes pubescens]	-	GO:0005794:Golgi apparatus;GO:0016021:integral component of membrane;	GO:0004252:serine-type endopeptidase activity;	-	-	24h	3.42147
g2059	1747.1	-1.00203	0.209433	-4.78449	1.71424e-06	0.000378907	scaffold231	33373	34719	+	g2059	hypothetical protein TRAPUB_14327 [Trametes pubescens]	-	-	-	-	-	24h	3.42147
g9119	71.8486	-1.53846	0.324035	-4.74782	2.05618e-06	0.000446651	scaffold1219	1	3317	+	g9119	hypothetical protein TRAPUB_7249 [Trametes pubescens]	-	-	-	-	-	24h	3.35003
g12783	361.191	-1.51359	0.32009	-4.72864	2.26031e-06	0.000475072	scaffold2254	2079	3281	-	g12783	hypothetical protein TRAVEDRAFT_65689 [Trametes versicolor FP-101664 SS1]	-	-	-	-	-	24h	3.32324
g11634	315.667	1.47499	0.311939	4.72845	2.26243e-06	0.000475072	scaffold1834	12957	15360	-	g11634	hypothetical protein TRAVEDRAFT_52848 [Trametes versicolor FP-101664 SS1]	-	-	-	-	-	24h	3.32324
g6415	761.492	1.13698	0.241465	4.70866	2.49349e-06	0.000515008	scaffold759	18165	19730	-	g6415	hypothetical protein BD311DRAFT_788980 [Dichomitus squalens]	-	-	-	K00507	ko01040 Biosynthesis of unsaturated fatty acids;ko01100 Metabolic pathways;ko01212 Fatty acid metabolism;;	24h	3.28819
g2628	437.317	0.868435	0.18533	4.68588	2.78764e-06	0.000566476	scaffold283	53573	55078	+	g2628	hypothetical protein BN946_scf184940.g53 [Trametes cinnabarina]	GO:0006285:base-excision repair, AP site formation;GO:0006296:nucleotide-excision repair, DNA incision, 5'-to lesion;	GO:0005739:mitochondrion;GO:0005634:nucleus;	GO:0051539:4 iron, 4 sulfur cluster binding;GO:0003677:DNA binding;GO:0003906:DNA-(apurinic or apyrimidinic site) lyase activity;GO:0046872:metal ion binding;GO:0000703:oxidized pyrimidine nucleobase lesion DNA N-glycosylase activity;	-	-	24h	3.24682
g6918	447.867	-1.04208	0.222904	-4.67503	2.93911e-06	0.000587776	scaffold834	24648	28079	-	g6918	hypothetical protein TRAVEDRAFT_145028 [Trametes versicolor FP-101664 SS1]	-	-	-	K03240	ko03013 RNA transport;;	24h	3.23079
g9639	275.496	1.29008	0.276723	4.662	3.13155e-06	0.000597188	scaffold1320	11950	13399	-	g9639	hypothetical protein TRAVEDRAFT_21877 [Trametes versicolor FP-101664 SS1]	-	-	-	-	-	24h	3.22389
g9819	439.841	1.04213	0.223559	4.66152	3.13881e-06	0.000597188	scaffold1353	13558	15335	+	g9819	hypothetical protein TRAPUB_14174 [Trametes pubescens]	-	-	-	-	-	24h	3.22389
g2151	1289.41	-0.697083	0.14955	-4.6612	3.14368e-06	0.000597188	scaffold240	15777	18989	+	g2151	hypothetical protein TRAVEDRAFT_47544 [Trametes versicolor FP-101664 SS1]	-	-	-	-	-	24h	3.22389
g12527	1059.97	-0.811873	0.174255	-4.65911	3.17578e-06	0.000597188	scaffold2145	5831	7904	+	g12527	hypothetical protein TRAVEDRAFT_70527 [Trametes versicolor FP-101664 SS1]	-	-	-	-	-	24h	3.22389
g13999	710.409	-1.18032	0.253985	-4.64719	3.3649e-06	0.000623447	scaffold3160	445	930	-	g13999	CyP450 monooxygenase [Trametes versicolor FP-101664 SS1]	-	-	-	-	-	24h	3.2052
g10471	913.152	1.04649	0.225661	4.63745	3.52733e-06	0.000644071	scaffold1513	17558	20380	-	g10471	hypothetical protein TRAVEDRAFT_23834 [Trametes versicolor FP-101664 SS1]	-	-	-	-	-	24h	3.19107
g9246	337.803	-0.913119	0.197137	-4.6319	3.62327e-06	0.000652137	scaffold1243	22226	26388	+	g9246	Inositol-3-phosphate synthase [Trametes pubescens]	GO:0006914:autophagy;GO:0031589:cell-substrate adhesion;GO:0006021:inositol biosynthetic process;GO:0000281:mitotic cytokinesis;GO:0008654:phospholipid biosynthetic process;GO:1903725:regulation of phospholipid metabolic process;	GO:0005829:cytosol;	GO:0004512:inositol-3-phosphate synthase activity;	K01858	ko00562 Inositol phosphate metabolism;ko01100 Metabolic pathways;ko01110 Biosynthesis of secondary metabolites;;	24h	3.18566
g12457	2341.23	-0.7447	0.161088	-4.62293	3.7835e-06	0.000671384	scaffold2120	4975	5514	-	g12457	hypothetical protein TRAVEDRAFT_49602 [Trametes versicolor FP-101664 SS1]	-	-	-	-	-	24h	3.17303
g6460	639.268	0.743643	0.161501	4.60456	4.13334e-06	0.000723278	scaffold765	33673	37266	-	g6460	hypothetical protein TRAVEDRAFT_54211 [Trametes versicolor FP-101664 SS1]	-	-	-	-	-	24h	3.1407
g5788	2840.68	-1.31148	0.28502	-4.60137	4.19712e-06	0.000724356	scaffold669	10274	11521	+	g5788	terpenoid synthase [Trametes versicolor FP-101664 SS1]	-	-	-	-	-	24h	3.14005
g1713	1048.04	0.670854	0.145899	4.59807	4.26433e-06	0.000724356	scaffold195	38802	39513	-	g1713	Txnl4a protein [Trametes versicolor FP-101664 SS1]	GO:0007049:cell cycle;GO:0051301:cell division;GO:0000398:mRNA splicing, via spliceosome;GO:0000375:RNA splicing, via transesterification reactions;GO:0000245:spliceosomal complex assembly;	GO:0005829:cytosol;GO:0031965:nuclear membrane;GO:0005654:nucleoplasm;GO:0005634:nucleus;GO:0005681:spliceosomal complex;GO:0071005:U2-type precatalytic spliceosome;GO:0046540:U4/U6 x U5 tri-snRNP complex;GO:0005682:U5 snRNP;	-	K12859	ko03040 Spliceosome;;	24h	3.14005
g8921	1777.1	0.794703	0.172921	4.59575	4.31199e-06	0.000724356	scaffold1185	18992	20134	+	g8921	AN1-type zinc finger protein 2B [Trametes pubescens]	-	-	-	-	-	24h	3.14005
g4731	297.357	-1.24954	0.272547	-4.58466	4.54733e-06	0.00075384	scaffold521	1	4798	-	g4731	Paired amphipathic helix protein pst1 [Trametes pubescens]	GO:0048738:cardiac muscle tissue development;GO:0016575:histone deacetylation;GO:0045786:negative regulation of cell cycle;GO:0000122:negative regulation of transcription from RNA polymerase II promoter;GO:0045892:negative regulation of transcription, DNA-templated;GO:0007519:skeletal muscle tissue development;	GO:0030849:autosome;GO:0000785:chromatin;GO:0005737:cytoplasm;GO:0005634:nucleus;GO:0016580:Sin3 complex;GO:0000805:X chromosome;GO:0001741:XY body;GO:0000806:Y chromosome;	GO:0003682:chromatin binding;GO:0003714:transcription corepressor activity;	K11644	ko04139 Mitophagy - yeast;;	24h	3.12272
g7611	898.383	0.978424	0.213716	4.57816	4.69082e-06	0.000767528	scaffold942	1311	2624	-	g7611	hypothetical protein BN946_scf184541.g2 [Trametes cinnabarina]	-	-	-	-	-	24h	3.11491
g11806	145.188	-1.15074	0.251509	-4.57533	4.75462e-06	0.000767992	scaffold1885	1	2225	-	g11806	hypothetical protein TRAPUB_4198 [Trametes pubescens]	-	-	-	-	-	24h	3.11464
g12522	1178.75	-0.807799	0.177011	-4.56355	5.02951e-06	0.000802111	scaffold2144	6759	10521	+	g12522	cytoskeleton assembly control protein [Polyporus brumalis]	GO:0030036:actin cytoskeleton organization;GO:0007015:actin filament organization;GO:0034613:cellular protein localization;GO:0048268:clathrin coat assembly;GO:0030866:cortical actin cytoskeleton organization;GO:0006897:endocytosis;GO:0030950:establishment or maintenance of actin cytoskeleton polarity;GO:0048260:positive regulation of receptor-mediated endocytosis;	GO:0030479:actin cortical patch;GO:0032153:cell division site;GO:0005737:cytoplasm;GO:0043231:intracellular membrane-bounded organelle;GO:0031097:medial cortex;GO:0035841:new growing cell tip;GO:0035840:old growing cell tip;	GO:0003779:actin binding;GO:0051015:actin filament binding;GO:0035615:clathrin adaptor activity;GO:0030276:clathrin binding;GO:0032051:clathrin light chain binding;GO:0035091:phosphatidylinositol binding;GO:0043325:phosphatidylinositol-3,4-bisphosphate binding;GO:0080025:phosphatidylinositol-3,5-bisphosphate binding;GO:0005546:phosphatidylinositol-4,5-bisphosphate binding;	-	-	24h	3.09577
g15662	233.911	1.56593	0.344322	4.54786	5.41943e-06	0.000843069	scaffold5603	1	628	+	g15662	hypothetical protein TRAVEDRAFT_66319 [Trametes versicolor FP-101664 SS1]	-	-	-	-	-	24h	3.07414
g955	731.731	-0.795807	0.175056	-4.54603	5.46682e-06	0.000843069	scaffold122	26749	28776	+	g955	WD40 repeat-like protein [Trametes versicolor FP-101664 SS1]	-	-	-	-	-	24h	3.07414
g15480	123.287	1.10435	0.242968	4.54525	5.48707e-06	0.000843069	scaffold5296	1	562	-	g15480	hypothetical protein TRAVEDRAFT_54299 [Trametes versicolor FP-101664 SS1]	-	-	-	-	-	24h	3.07414
g13857	304.662	0.979314	0.215945	4.53501	5.76017e-06	0.000874366	scaffold2997	1	367	+	g13857	hypothetical protein TRAVEDRAFT_146369 [Trametes versicolor FP-101664 SS1]	-	-	-	-	-	24h	3.05831
g16941	20.1055	-2.36838	0.523366	-4.52528	6.03158e-06	0.000904665	scaffold7942	32	511	+	g16941	SAICAR synthase-like protein [Trametes versicolor FP-101664 SS1]	-	-	-	-	-	24h	3.04351
g9055	167.445	-1.27907	0.283017	-4.5194	6.20148e-06	0.000919205	scaffold1208	183	2370	-	g9055	hypothetical protein TRAPUB_12419 [Trametes pubescens]	-	-	-	-	-	24h	3.03659
g2299	171.08	-1.08428	0.240695	-4.50478	6.6441e-06	0.00097336	scaffold256	23407	24613	+	g2299	hypothetical protein TRAVEDRAFT_121218 [Trametes versicolor FP-101664 SS1]	-	-	-	-	-	24h	3.01173
g8475	82.3743	-1.33471	0.296542	-4.50092	6.76585e-06	0.000979237	scaffold1101	1	975	-	g8475	hypothetical protein PYCCODRAFT_1469739 [Trametes coccinea BRFM310]	-	-	-	-	-	24h	3.00911
g12930	232.511	-1.06005	0.235639	-4.49862	6.83966e-06	0.000979237	scaffold2331	55	3241	+	g12930	U3 small nucleolar RNA-associated protein [Trametes versicolor FP-101664 SS1]	-	-	-	-	-	24h	3.00911
g1455	379.677	-0.790213	0.175752	-4.49618	6.91854e-06	0.000979401	scaffold169	11704	13332	+	g1455	Cytoplasmic 60S subunit biogenesis factor [Trametes pubescens]	GO:0006913:nucleocytoplasmic transport;GO:0042273:ribosomal large subunit biogenesis;	GO:0005829:cytosol;GO:0022625:cytosolic large ribosomal subunit;GO:0030687:preribosome, large subunit precursor;	GO:0003676:nucleic acid binding;GO:0008270:zinc ion binding;	K14816	-	24h	3.00904
g7244	19768.3	-1.09085	0.243417	-4.4814	7.4156e-06	0.0010381	scaffold886	1	3789	-	g7244	alcohol oxidase [Trametes versicolor FP-101664 SS1]	-	-	-	-	-	24h	2.98376
g3018	613.536	-0.788476	0.176643	-4.46366	8.0571e-06	0.00111551	scaffold333	1	2238	-	g3018	hypothetical protein TRAVEDRAFT_66563 [Trametes versicolor FP-101664 SS1]	-	-	-	-	-	24h	2.95253
g4676	251.074	-1.39484	0.31314	-4.45435	8.41458e-06	0.00115234	scaffold514	1	940	-	g4676	hypothetical protein TRAVEDRAFT_27599 [Trametes versicolor FP-101664 SS1]	GO:0034613:cellular protein localization;GO:0030950:establishment or maintenance of actin cytoskeleton polarity;GO:0061246:establishment or maintenance of bipolar cell polarity regulating cell shape;GO:0071963:establishment or maintenance of cell polarity regulating cell shape;GO:1903067:negative regulation of protein localization to cell tip;GO:2000784:positive regulation of establishment of cel…	GO:0051285:cell cortex of cell tip;GO:0032153:cell division site;GO:0051286:cell tip;GO:0015630:microtubule cytoskeleton;GO:0035839:non-growing cell tip;GO:0035840:old growing cell tip;GO:0031500:Tea1 cell-end complex;	GO:0030674:protein binding, bridging;	-	-	24h	2.93842
g6203	469.227	-0.825971	0.186254	-4.43464	9.22277e-06	0.00124944	scaffold723	1227	3352	-	g6203	mitochondrial amino-acid acetyltransferase [Trametes versicolor FP-101664 SS1]	GO:0006526:arginine biosynthetic process;	GO:0005739:mitochondrion;	GO:0004042:acetyl-CoA:L-glutamate N-acetyltransferase activity;	-	-	24h	2.90329
g1955	15358.8	-1.65204	0.373294	-4.42558	9.61838e-06	0.00128002	scaffold218	12308	13381	-	g1955	glycoside hydrolase [Polyporus brumalis]	-	-	-	-	-	24h	2.89278
g1449	579.047	0.942993	0.213114	4.42483	9.65173e-06	0.00128002	scaffold169	1	762	+	g1449	hypothetical protein TRAVEDRAFT_56229 [Trametes versicolor FP-101664 SS1]	-	-	-	-	-	24h	2.89278
g11305	2349.11	0.734745	0.166511	4.4126	1.02139e-05	0.00134046	scaffold1730	805	3892	-	g11305	hypothetical protein TRAPUB_10391 [Trametes pubescens]	-	-	-	-	-	24h	2.87275
g1354	317.258	-0.886628	0.201084	-4.40925	1.0373e-05	0.00134732	scaffold158	11799	13836	+	g1354	Meiotically up-regulated gene 158 protein [Trametes pubescens]	-	-	-	-	-	24h	2.87053
g8441	359.024	-1.26709	0.288282	-4.39531	1.10614e-05	0.00142206	scaffold1092	1	4535	-	g8441	hypothetical protein TRAVEDRAFT_121374 [Trametes versicolor FP-101664 SS1]	-	-	-	-	-	24h	2.84708
g5683	2066.43	-0.78564	0.179417	-4.37886	1.19302e-05	0.00151827	scaffold653	11532	14457	+	g5683	eukaryotic translation initiation factor 3 subunit 8 [Trametes versicolor FP-101664 SS1]	GO:0001732:formation of cytoplasmic translation initiation complex;GO:0006413:translational initiation;	GO:0016282:eukaryotic 43S preinitiation complex;GO:0033290:eukaryotic 48S preinitiation complex;GO:0005852:eukaryotic translation initiation factor 3 complex;GO:0071540:eukaryotic translation initiation factor 3 complex, eIF3e;GO:0071541:eukaryotic translation initiation factor 3 complex, eIF3m;	GO:0003743:translation initiation factor activity;GO:0031369:translation initiation factor binding;	-	-	24h	2.81865
g4641	1451.53	-0.760304	0.173944	-4.37097	1.23696e-05	0.00155845	scaffold512	2136	5098	-	g4641	hypothetical protein TRAVEDRAFT_61659 [Trametes versicolor FP-101664 SS1]	GO:0006552:leucine catabolic process;	GO:0005759:mitochondrial matrix;GO:0005739:mitochondrion;	GO:0005524:ATP binding;GO:0046872:metal ion binding;GO:0004485:methylcrotonoyl-CoA carboxylase activity;	K01961	ko00061 Fatty acid biosynthesis;ko00620 Pyruvate metabolism;ko00640 Propanoate metabolism;ko01100 Metabolic pathways;ko01110 Biosynthesis of secondary metabolites;ko01200 Carbon metabolism;ko01212 Fatty acid metabolism;;	24h	2.80731
g10415	141.647	-1.00803	0.230947	-4.36474	1.27273e-05	0.00158764	scaffold1500	7800	10770	-	g10415	WD40 repeat-like protein [Trametes versicolor FP-101664 SS1]	-	-	-	-	-	24h	2.79925
g2824	1089.13	-0.889437	0.20403	-4.35935	1.30451e-05	0.00161133	scaffold306	5909	10013	-	g2824	hypothetical protein TRAVEDRAFT_67817 [Trametes versicolor FP-101664 SS1]	-	-	-	-	-	24h	2.79282
g2303	170.53	-1.20747	0.27736	-4.35343	1.34025e-05	0.00162556	scaffold256	35693	37764	+	g2303	hypothetical protein TRAVEDRAFT_71746 [Trametes versicolor FP-101664 SS1]	-	-	-	-	-	24h	2.789
g13696	168.085	-1.08169	0.248568	-4.3517	1.35084e-05	0.00162556	scaffold2835	2597	3375	-	g13696	hypothetical protein PYCCODRAFT_1253008 [Trametes coccinea BRFM310]	-	-	-	-	-	24h	2.789
g10277	239.287	-0.953577	0.219245	-4.34938	1.36524e-05	0.00162556	scaffold1466	1	2010	-	g10277	hypothetical protein TRAVEDRAFT_111458 [Trametes versicolor FP-101664 SS1]	-	-	-	-	-	24h	2.789
g12794	1018.95	-0.691985	0.159114	-4.34899	1.36764e-05	0.00162556	scaffold2259	352	4004	+	g12794	hypothetical protein TRAVEDRAFT_58056 [Trametes versicolor FP-101664 SS1]	-	-	-	-	-	24h	2.789
g5510	2152.16	-0.622602	0.143491	-4.33895	1.43165e-05	0.00168573	scaffold628	3603	5964	+	g5510	iron permease [Trametes versicolor FP-101664 SS1]	-	-	-	-	-	24h	2.77321
g8274	505.825	-0.845819	0.195667	-4.32276	1.54092e-05	0.00179759	scaffold1061	18184	20249	+	g8274	ribosomal protein L1 [Trametes versicolor FP-101664 SS1]	-	-	-	K14775	-	24h	2.74531
g1425	1124.28	-0.682136	0.158017	-4.31684	1.58278e-05	0.00181435	scaffold166	185	3866	+	g1425	hypothetical protein TRAVEDRAFT_44642 [Trametes versicolor FP-101664 SS1]	-	-	-	-	-	24h	2.74128
g1483	783.229	-0.641726	0.148727	-4.3148	1.59749e-05	0.00181435	scaffold173	6264	9192	+	g1483	glycoside hydrolase [Trametes versicolor FP-101664 SS1]	-	-	-	-	-	24h	2.74128
g11124	927.567	-0.71728	0.166243	-4.31466	1.59848e-05	0.00181435	scaffold1682	4435	7010	+	g11124	hypothetical protein TRAVEDRAFT_108693 [Trametes versicolor FP-101664 SS1]	-	-	-	-	-	24h	2.74128
g7287	530.669	-0.713243	0.165617	-4.30659	1.65794e-05	0.00185038	scaffold894	1	1066	-	g7287	hypothetical protein TRAVEDRAFT_47454 [Trametes versicolor FP-101664 SS1]	-	-	-	-	-	24h	2.73274
g4397	1041.4	-0.730942	0.169735	-4.30636	1.6596e-05	0.00185038	scaffold482	25869	27672	-	g4397	hypothetical protein TRAVEDRAFT_175105 [Trametes versicolor FP-101664 SS1]	-	-	-	-	-	24h	2.73274
g6626	687.239	-1.00127	0.232684	-4.30314	1.68398e-05	0.00186109	scaffold794	4813	7342	+	g6626	VID27 cytoplasmic protein [Trametes versicolor FP-101664 SS1]	-	GO:0005737:cytoplasm;GO:0005829:cytosol;GO:0005635:nuclear envelope;GO:0005634:nucleus;	-	-	-	24h	2.73023
g61	69.7796	-1.26556	0.29445	-4.29805	1.72306e-05	0.00188772	scaffold12	10128	10856	-	g61	--	-	-	-	-	-	24h	2.72406
g14433	94.1525	-1.4799	0.344772	-4.2924	1.76753e-05	0.00190647	scaffold3713	1	836	-	g14433	Zn-dependent exopeptidase [Trametes versicolor FP-101664 SS1]	-	-	-	-	-	24h	2.71977
g11709	94.948	-1.23494	0.287728	-4.29203	1.77044e-05	0.00190647	scaffold1855	7969	8427	-	g11709	--	-	-	-	-	-	24h	2.71977
g415	814.728	-0.768654	0.179314	-4.28663	1.81407e-05	0.0019369	scaffold64	6087	11745	+	g415	TBC1 domain family member 10B [Trametes pubescens]	-	-	-	-	-	24h	2.71289
g2316	2478.41	-2.54424	0.595302	-4.27386	1.92119e-05	0.00203404	scaffold257	36333	41172	-	g2316	Linoleate 10R-lipoxygenase [Trametes pubescens]	-	-	-	-	-	24h	2.69164
g5303	1960.21	-0.999621	0.234424	-4.26415	2.00667e-05	0.00210683	scaffold596	3051	5443	-	g5303	MFS general substrate transporter [Trametes versicolor FP-101664 SS1]	-	-	-	-	-	24h	2.67637
g16317	88.0347	-1.32984	0.312039	-4.26177	2.02814e-05	0.00211178	scaffold6713	1	437	-	g16317	Pkinase-domain-containing protein [Trametes versicolor FP-101664 SS1]	-	-	-	-	-	24h	2.67535
g11210	489.577	-0.839024	0.197055	-4.25782	2.06434e-05	0.00213186	scaffold1703	10652	11971	+	g11210	hypothetical protein TRAVEDRAFT_26474 [Trametes versicolor FP-101664 SS1]	-	-	-	-	-	24h	2.67124
g6398	13357	1.37061	0.322365	4.25172	2.12134e-05	0.00217291	scaffold757	18427	19008	-	g6398	HSP20-like chaperone [Trametes versicolor FP-101664 SS1]	-	-	-	K13993	ko04141 Protein processing in endoplasmic reticulum;;	24h	2.66296
g12729	572.837	-0.907462	0.213564	-4.24913	2.14601e-05	0.00218045	scaffold2233	1	1027	-	g12729	FAD/NAD-P-binding domain-containing protein [Trametes versicolor FP-101664 SS1]	-	-	-	-	-	24h	2.66145
g170	685.121	-0.832275	0.196031	-4.24563	2.17976e-05	0.00219703	scaffold32	11824	15816	-	g170	hypothetical protein TRAVEDRAFT_44493 [Trametes versicolor FP-101664 SS1]	-	-	-	-	-	24h	2.65816
g10480	67.6611	-1.3859	0.32671	-4.24198	2.21556e-05	0.00221538	scaffold1515	559	2939	+	g10480	GTPase Obg [Trametes pubescens]	GO:0042254:ribosome biogenesis;	GO:0005737:cytoplasm;	GO:0005525:GTP binding;GO:0003924:GTPase activity;GO:0000287:magnesium ion binding;	K03979	-	24h	2.65455
g12616	608.475	-0.871417	0.205563	-4.23916	2.24354e-05	0.0022257	scaffold2180	5982	11131	+	g12616	hypothetical protein TRAPUB_8741 [Trametes pubescens]	-	-	-	-	-	24h	2.65253
g15234	94.2671	1.3164	0.312196	4.21658	2.48031e-05	0.00244136	scaffold4925	1	789	-	g15234	hypothetical protein TRAVEDRAFT_48208 [Trametes versicolor FP-101664 SS1]	-	-	-	-	-	24h	2.61237
g6830	72.0597	-1.71533	0.408319	-4.20095	2.65794e-05	0.00259592	scaffold821	3070	4662	-	g6830	hypothetical protein TRAVEDRAFT_149253 [Trametes versicolor FP-101664 SS1]	-	-	-	-	-	24h	2.58571
g16345	145.457	1.15748	0.275924	4.19494	2.72943e-05	0.00264524	scaffold6757	1	564	+	g16345	Ent-kaurene oxidase [Trametes pubescens]	-	-	-	-	-	24h	2.57754
g9910	923.243	-0.676002	0.161373	-4.18906	2.80118e-05	0.00269405	scaffold1368	10063	11500	+	g9910	hypothetical protein TRAVEDRAFT_43380 [Trametes versicolor FP-101664 SS1]	-	-	-	-	-	24h	2.56959
g10340	117.186	-1.21863	0.291147	-4.18562	2.84392e-05	0.00269475	scaffold1479	121	4695	+	g10340	Retrovirus-related Pol polyprotein from transposon TNT 1-94 [Trametes pubescens]	-	-	-	-	-	24h	2.56948
g13260	251.101	-1.25477	0.299787	-4.18556	2.84468e-05	0.00269475	scaffold2507	510	4526	+	g13260	sulfite reductase subunit beta [Trametes coccinea BRFM310]	GO:0019344:cysteine biosynthetic process;GO:0070814:hydrogen sulfide biosynthetic process;GO:0000103:sulfate assimilation;	GO:0009337:sulfite reductase complex (NADPH);	GO:0051539:4 iron, 4 sulfur cluster binding;GO:0020037:heme binding;GO:0046872:metal ion binding;GO:0050661:NADP binding;GO:0004783:sulfite reductase (NADPH) activity;	-	-	24h	2.56948
g7544	72.0199	-1.5321	0.366931	-4.17545	2.974e-05	0.00279622	scaffold934	2897	5007	+	g7544	UAA transporter [Trametes versicolor FP-101664 SS1]	-	-	-	-	-	24h	2.55343
g3486	491.921	-0.72605	0.174197	-4.16798	3.07307e-05	0.00284963	scaffold375	25635	27574	+	g3486	acetylornithine and succinylornithine aminotransferase [Trametes versicolor FP-101664 SS1]	GO:0006526:arginine biosynthetic process;	GO:0005759:mitochondrial matrix;	GO:0003992:N2-acetyl-L-ornithine:2-oxoglutarate 5-aminotransferase activity;GO:0030170:pyridoxal phosphate binding;	K00818	ko00220 Arginine biosynthesis;ko01100 Metabolic pathways;ko01110 Biosynthesis of secondary metabolites;ko01210 2-Oxocarboxylic acid metabolism;ko01230 Biosynthesis of amino acids;;	24h	2.54521
g4156	492.64	-0.991081	0.237797	-4.16776	3.07603e-05	0.00284963	scaffold456	3174	5859	-	g4156	hypothetical protein TRAVEDRAFT_38325 [Trametes versicolor FP-101664 SS1]	-	-	-	-	-	24h	2.54521
g16841	43.8969	1.6164	0.388772	4.15771	3.21449e-05	0.00295615	scaffold7712	1	521	-	g16841	hypothetical protein TRAVEDRAFT_72331 [Trametes versicolor FP-101664 SS1]	-	-	-	-	-	24h	2.52927
g6651	173.855	1.04279	0.251044	4.15383	3.26963e-05	0.0029661	scaffold798	38044	39172	-	g6651	hypothetical protein TRAVEDRAFT_42899 [Trametes versicolor FP-101664 SS1]	-	-	-	-	-	24h	2.52781
g7282	551.116	-0.7358	0.177146	-4.15363	3.27238e-05	0.0029661	scaffold893	1	1025	-	g7282	hypothetical protein TRAPUB_11394 [Trametes pubescens]	GO:0051028:mRNA transport;GO:0016579:protein deubiquitination;GO:0060628:regulation of ER to Golgi vesicle-mediated transport;GO:0034517:ribophagy;	GO:0010494:cytoplasmic stress granule;GO:0005829:cytosol;	GO:0003729:mRNA binding;GO:0003723:RNA binding;	-	-	24h	2.52781
g6900	915.746	0.789857	0.190258	4.1515	3.30308e-05	0.00297253	scaffold831	43010	46981	+	g6900	manganese-dependent peroxidase [Trametes versicolor FP-101664 SS1]	GO:0042744:hydrogen peroxide catabolic process;GO:0046274:lignin catabolic process;GO:0006979:response to oxidative stress;	GO:0005576:extracellular region;	GO:0020037:heme binding;GO:0016689:manganese peroxidase activity;GO:0046872:metal ion binding;	-	-	24h	2.52687
g9361	530.157	-0.754682	0.181889	-4.14914	3.33725e-05	0.00298198	scaffold1261	6135	8253	-	g9361	Pescadillo -like protein [Trametes pubescens]	GO:0000466:maturation of 5.8S rRNA from tricistronic rRNA transcript (SSU-rRNA, 5.8S rRNA, LSU-rRNA);GO:0000463:maturation of LSU-rRNA from tricistronic rRNA transcript (SSU-rRNA, 5.8S rRNA, LSU-rRNA);	GO:0005730:nucleolus;GO:0005654:nucleoplasm;GO:0030687:preribosome, large subunit precursor;	GO:0043021:ribonucleoprotein complex binding;	K14843	-	24h	2.52549
g10645	1067.62	0.850193	0.205391	4.13938	3.48248e-05	0.00307836	scaffold1556	3750	6530	+	g10645	hypothetical protein TRAVEDRAFT_48150 [Trametes versicolor FP-101664 SS1]	-	-	-	-	-	24h	2.51168
g1848	35446.3	-1.0153	0.245323	-4.13862	3.49397e-05	0.00307836	scaffold208	9650	15622	+	g1848	copper radical oxidase [Trametes coccinea BRFM310]	-	-	-	-	-	24h	2.51168
g10508	522.542	0.644885	0.155946	4.13532	3.5446e-05	0.00310128	scaffold1521	15133	15518	-	g10508	13 kDa ribonucleoprotein-associated protein [Trametes pubescens]	GO:0000470:maturation of LSU-rRNA;GO:0000462:maturation of SSU-rRNA from tricistronic rRNA transcript (SSU-rRNA, 5.8S rRNA, LSU-rRNA);GO:0000398:mRNA splicing, via spliceosome;	GO:0031428:box C/D snoRNP complex;GO:0032040:small-subunit processome;GO:0005681:spliceosomal complex;GO:0046540:U4/U6 x U5 tri-snRNP complex;	GO:0003723:RNA binding;GO:0034511:U3 snoRNA binding;GO:0030621:U4 snRNA binding;	K12845	ko03008 Ribosome biogenesis in eukaryotes;ko03040 Spliceosome;;	24h	2.50846
g13693	1017.67	-0.787077	0.190578	-4.12994	3.6285e-05	0.0031528	scaffold2834	1	4499	+	g13693	Stress response protein nst1 [Trametes pubescens]	-	GO:0005737:cytoplasm;	-	-	-	24h	2.5013
g15176	77.8979	1.58565	0.384188	4.12727	3.67094e-05	0.00316782	scaffold4834	111	686	-	g15176	cytochrome P450 [Trametes coccinea BRFM310]	-	-	-	-	-	24h	2.49924
g1429	1178.58	-0.721607	0.174988	-4.12376	3.72741e-05	0.00319467	scaffold166	16072	17574	+	g1429	hypothetical protein TRAVEDRAFT_63412 [Trametes versicolor FP-101664 SS1]	-	-	-	-	-	24h	2.49557
g1307	653.196	0.946864	0.230408	4.10951	3.96505e-05	0.00337539	scaffold154	10262	10808	+	g1307	hypothetical protein TRAVEDRAFT_26484 [Trametes versicolor FP-101664 SS1]	-	-	-	-	-	24h	2.47168
g13488	122.068	-1.00401	0.244901	-4.09967	4.1374e-05	0.00347452	scaffold2664	1745	3120	+	g13488	hypothetical protein TRAPUB_14008 [Trametes pubescens]	-	-	-	-	-	24h	2.4591
g6535	1806.82	-0.570406	0.139185	-4.09817	4.16423e-05	0.00347452	scaffold778	662	5962	-	g6535	GRAM domain-containing protein YSP2 [Trametes pubescens]	GO:0071397:cellular response to cholesterol;	GO:0031234:extrinsic component of cytoplasmic side of plasma membrane;GO:0016021:integral component of membrane;GO:0031227:intrinsic component of endoplasmic reticulum membrane;GO:0044232:organelle membrane contact site;	GO:0015485:cholesterol binding;	-	-	24h	2.4591
g11312	41.1672	1.55402	0.379369	4.09632	4.19773e-05	0.00347452	scaffold1732	2634	3997	-	g11312	hypothetical protein TRAPUB_13722 [Trametes pubescens]	-	-	-	-	-	24h	2.4591
g4045	183.502	-0.901711	0.220169	-4.09553	4.21196e-05	0.00347452	scaffold442	5144	7256	+	g4045	DUF1768-domain-containing protein [Trametes versicolor FP-101664 SS1]	-	-	-	-	-	24h	2.4591
g4369	189.158	-0.997816	0.243862	-4.09172	4.28186e-05	0.00347452	scaffold477	18684	19529	-	g4369	--	-	-	-	-	-	24h	2.4591
g15931	195.454	1.33648	0.326648	4.09149	4.28617e-05	0.00347452	scaffold6065	256	1050	-	g15931	hypothetical protein TRAVEDRAFT_22130 [Trametes versicolor FP-101664 SS1]	-	-	-	-	-	24h	2.4591
g1631	287.617	-2.82204	0.690071	-4.0895	4.32311e-05	0.00347452	scaffold186	40006	42070	+	g1631	erylysin B [Trametes versicolor FP-101664 SS1]	-	-	-	-	-	24h	2.4591
g7919	42.1882	-2.16255	0.5289	-4.08878	4.33653e-05	0.00347452	scaffold997	39809	41069	-	g7919	metalloprotease [Trametes versicolor FP-101664 SS1]	-	-	-	-	-	24h	2.4591
g15702	18.8367	-2.11271	0.516717	-4.08872	4.33752e-05	0.00347452	scaffold5666	1	488	-	g15702	hypothetical protein TRAVEDRAFT_54319 [Trametes versicolor FP-101664 SS1]	-	-	-	-	-	24h	2.4591
g12213	897.484	-0.674633	0.165041	-4.08767	4.35729e-05	0.00347452	scaffold2037	1	1947	+	g12213	hypothetical protein BN946_scf184672.g8 [Trametes cinnabarina]	-	-	-	K10599	ko03040 Spliceosome;ko04120 Ubiquitin mediated proteolysis;;	24h	2.4591
g10154	73.104	-1.24379	0.306256	-4.06127	4.88075e-05	0.00386746	scaffold1424	7112	9179	-	g10154	Nucleolar protein 12 [Trametes pubescens]	-	-	-	K14837	-	24h	2.41257
g3294	185.78	1.00233	0.248195	4.0385	5.37951e-05	0.00423603	scaffold360	12187	13641	+	g3294	hypothetical protein TRAVEDRAFT_64873 [Trametes versicolor FP-101664 SS1]	-	-	-	-	-	24h	2.37304
g13114	295.177	-1.22799	0.304312	-4.03531	5.45302e-05	0.00426518	scaffold2431	1	2028	-	g13114	hypothetical protein TRAVEDRAFT_170754 [Trametes versicolor FP-101664 SS1]	GO:0000122:negative regulation of transcription from RNA polymerase II promoter;GO:0046020:negative regulation of transcription from RNA polymerase II promoter by pheromones;GO:0045892:negative regulation of transcription, DNA-templated;GO:0007329:positive regulation of transcription from RNA polymerase II promoter by pheromones;GO:1900376:regulation of secondary metabolite biosynthetic process;G…	GO:0005634:nucleus;GO:1990526:Ste12p-Dig1p-Dig2p complex;GO:1990527:Tec1p-Ste12p-Dig1p complex;	GO:0003700:sequence-specific DNA binding transcription factor activity;GO:0046872:metal ion binding;GO:0043565:sequence-specific DNA binding;	K11215	ko04011 MAPK signaling pathway - yeast;;	24h	2.37006
g13965	91.904	-1.27997	0.317297	-4.03397	5.48424e-05	0.00426518	scaffold3121	1	655	-	g13965	AIP3-domain-containing protein [Trametes versicolor FP-101664 SS1]	-	-	-	-	-	24h	2.37006
g12788	327.11	-0.867418	0.215133	-4.03201	5.53028e-05	0.0042746	scaffold2256	2215	3297	+	g12788	transmembrane domain- and RING domain-containing protein 4 [Trametes pubescens]	-	-	-	-	-	24h	2.3691
g4368	2479.82	-0.620845	0.154127	-4.02814	5.62192e-05	0.00431893	scaffold477	15132	18626	-	g4368	hypothetical protein TRAVEDRAFT_69454 [Trametes versicolor FP-101664 SS1]	-	-	-	-	-	24h	2.36462
g8874	2835.55	-0.936888	0.232809	-4.02428	5.71489e-05	0.00436375	scaffold1177	2443	6154	+	g8874	MFS transporter [Trametes coccinea BRFM310]	GO:0055085:transmembrane transport;	GO:0016021:integral component of membrane;GO:0005886:plasma membrane;	-	-	-	24h	2.36014
g12252	317.037	-0.977882	0.243596	-4.01436	5.96081e-05	0.00452411	scaffold2049	3300	5451	+	g12252	hypothetical protein TRAVEDRAFT_72979 [Trametes versicolor FP-101664 SS1]	GO:0009405:pathogenesis;GO:0030435:sporulation resulting in formation of a cellular spore;	GO:0005634:nucleus;	-	-	-	24h	2.34447
g8451	421.427	-0.880944	0.220039	-4.00358	6.23914e-05	0.004707	scaffold1093	9690	13286	+	g8451	AAA-domain-containing protein [Trametes versicolor FP-101664 SS1]	-	-	-	-	-	24h	2.32726
g9294	630.696	-0.795286	0.198867	-3.99908	6.35883e-05	0.00474396	scaffold1251	11739	14932	+	g9294	hypothetical protein TRAVEDRAFT_111329 [Trametes versicolor FP-101664 SS1]	GO:0070940:dephosphorylation of RNA polymerase II C-terminal domain;	GO:0005634:nucleus;	GO:0046872:metal ion binding;GO:0008420:CTD phosphatase activity;	-	-	24h	2.32386
g1770	132.056	-2.82331	0.706019	-3.99891	6.36343e-05	0.00474396	scaffold199	16109	16620	-	g1770	hypothetical protein TRAVEDRAFT_171033 [Trametes versicolor FP-101664 SS1]	-	-	-	-	-	24h	2.32386
g6948	334.475	-0.844973	0.211614	-3.993	6.52428e-05	0.00482787	scaffold838	13740	19568	+	g6948	BAR-domain-containing protein [Trametes versicolor FP-101664 SS1]	-	-	-	-	-	24h	2.31624
g467	451.405	-0.704262	0.17642	-3.99197	6.55262e-05	0.00482787	scaffold73	23438	24896	+	g467	Chorismate synthase [Trametes pubescens]	GO:0009073:aromatic amino acid family biosynthetic process;GO:0009423:chorismate biosynthetic process;	GO:0005829:cytosol;GO:0005634:nucleus;	GO:0004107:chorismate synthase activity;GO:0010181:FMN binding;	K01736	ko00400 Phenylalanine, tyrosine and tryptophan biosynthesis;ko01100 Metabolic pathways;ko01110 Biosynthesis of secondary metabolites;ko01230 Biosynthesis of amino acids;;	24h	2.31624
g5592	2256.53	0.79053	0.19816	3.98934	6.62575e-05	0.00485336	scaffold639	30974	34325	+	g5592	hypothetical protein TRAVEDRAFT_54287 [Trametes versicolor FP-101664 SS1]	-	-	-	-	-	24h	2.31396
g9907	164.822	-0.96253	0.241614	-3.98376	6.78337e-05	0.0049401	scaffold1368	1082	3191	+	g9907	hypothetical protein TRAVEDRAFT_69217 [Trametes versicolor FP-101664 SS1]	-	-	-	-	-	24h	2.30626
g11484	254.453	-0.744806	0.187092	-3.98097	6.86344e-05	0.00496968	scaffold1790	1	3725	-	g11484	alpha/beta-hydrolase [Trametes versicolor FP-101664 SS1]	-	-	-	-	-	24h	2.30367
g8807	35.3172	-1.531	0.384735	-3.97936	6.90999e-05	0.0049748	scaffold1161	15749	16434	+	g8807	hypothetical protein TRAVEDRAFT_68498 [Trametes versicolor FP-101664 SS1]	-	-	-	-	-	24h	2.30322
g8963	231.227	-1.13441	0.285487	-3.97359	7.07981e-05	0.00506809	scaffold1191	23169	24182	-	g8963	ERG2 and sigma1 receptor-like protein [Trametes versicolor FP-101664 SS1]	GO:0016126:sterol biosynthetic process;	GO:0005789:endoplasmic reticulum membrane;GO:0016021:integral component of membrane;	GO:0016853:isomerase activity;	K09829	ko00100 Steroid biosynthesis;ko01100 Metabolic pathways;ko01110 Biosynthesis of secondary metabolites;;	24h	2.29516
g1578	1735.14	-0.814133	0.205336	-3.96489	7.34311e-05	0.00522689	scaffold180	42078	43141	-	g1578	Isopentenyldiphosphate isomerase [Trametes versicolor FP-101664 SS1]	GO:0050992:dimethylallyl diphosphate biosynthetic process;GO:0008299:isoprenoid biosynthetic process;GO:0016126:sterol biosynthetic process;	-	GO:0016787:hydrolase activity;GO:0004452:isopentenyl-diphosphate delta-isomerase activity;GO:0046872:metal ion binding;	K01823	ko00900 Terpenoid backbone biosynthesis;ko01100 Metabolic pathways;ko01110 Biosynthesis of secondary metabolites;;	24h	2.28176
g13570	65.2088	1.1876	0.299678	3.96293	7.40367e-05	0.00523149	scaffold2731	4904	5167	+	g13570	pheromone [Trametes versicolor FP-101664 SS1]	-	-	-	-	-	24h	2.28137
g3796	722.335	-0.883887	0.223091	-3.96199	7.43263e-05	0.00523149	scaffold406	2762	5731	+	g3796	hypothetical protein TRAVEDRAFT_66578 [Trametes versicolor FP-101664 SS1]	-	-	-	-	-	24h	2.28137
g6420	1528.39	-0.522535	0.132172	-3.95344	7.70352e-05	0.00539204	scaffold760	7602	12039	+	g6420	hypothetical protein BN946_scf184902.g6 [Trametes cinnabarina]	-	-	-	K09486	ko04141 Protein processing in endoplasmic reticulum;;	24h	2.26825
g14251	584.091	-0.789557	0.199825	-3.95124	7.77473e-05	0.00541181	scaffold3470	642	2816	+	g14251	hypothetical protein TRAVEDRAFT_132061, partial [Trametes versicolor FP-101664 SS1]	-	-	-	-	-	24h	2.26666
g11403	154.416	-1.06422	0.269959	-3.94217	8.0749e-05	0.00558987	scaffold1753	5281	9669	-	g11403	P-loop containing nucleoside triphosphate hydrolase protein [Trametes versicolor FP-101664 SS1]	-	-	-	K14780	-	24h	2.2526
g2167	1031.89	-0.590144	0.149845	-3.93837	8.20379e-05	0.00562002	scaffold244	1	2704	-	g2167	mitochondrial carrier [Trametes versicolor FP-101664 SS1]	-	-	-	K15105	-	24h	2.25026
g2363	1027.17	-1.02318	0.259805	-3.93825	8.20766e-05	0.00562002	scaffold262	1	1064	-	g2363	hypothetical protein TRAPUB_14035 [Trametes pubescens]	-	-	-	-	-	24h	2.25026
g3817	142.62	-1.03317	0.262823	-3.93106	8.45733e-05	0.00575967	scaffold410	1	1387	-	g3817	hypothetical protein TRAVEDRAFT_45241 [Trametes versicolor FP-101664 SS1]	-	-	-	-	-	24h	2.2396
g2135	1608.64	-0.755078	0.192335	-3.92585	8.64231e-05	0.005854	scaffold238	17581	19530	-	g2135	hypothetical protein TRAVEDRAFT_17432 [Trametes versicolor FP-101664 SS1]	-	-	-	-	-	24h	2.23255
g949	235.274	-3.49837	0.891577	-3.9238	8.71632e-05	0.00586604	scaffold122	15521	16836	+	g949	NAD-P-binding protein [Trametes versicolor FP-101664 SS1]	GO:0006066:alcohol metabolic process;GO:0006091:generation of precursor metabolites and energy;	GO:0005829:cytosol;	GO:0004022:alcohol dehydrogenase (NAD) activity;	-	-	24h	2.23165
g7960	201.007	-0.897605	0.228853	-3.9222	8.77452e-05	0.00586604	scaffold1002	147	3615	-	g7960	Ribosome biogenesis protein MAK21 [Trametes pubescens]	-	-	-	-	-	24h	2.23165
g13134	1171.87	-0.71747	0.183046	-3.91961	8.86931e-05	0.00586604	scaffold2445	296	3085	+	g13134	hypothetical protein TRAVEDRAFT_64943 [Trametes versicolor FP-101664 SS1]	GO:0042149:cellular response to glucose starvation;GO:0005977:glycogen metabolic process;GO:0000122:negative regulation of transcription from RNA polymerase II promoter;GO:0007039:protein catabolic process in the vacuole;GO:0006109:regulation of carbohydrate metabolic process;GO:0006986:response to unfolded protein;GO:0061587:transfer RNA gene-mediated silencing;	GO:0005737:cytoplasm;GO:0005634:nucleus;GO:0000164:protein phosphatase type 1 complex;GO:0005773:vacuole;	GO:0019888:protein phosphatase regulator activity;	-	-	24h	2.23165
g9244	332.372	-0.770767	0.196648	-3.91952	8.87244e-05	0.00586604	scaffold1243	16092	18174	-	g9244	hypothetical protein TRAPUB_11056 [Trametes pubescens]	GO:0006457:protein folding;	GO:0005832:chaperonin-containing T-complex;GO:0005856:cytoskeleton;GO:0005829:cytosol;	GO:0005524:ATP binding;GO:0051082:unfolded protein binding;	K09500	-	24h	2.23165
g14536	116.391	1.09433	0.279356	3.91732	8.95385e-05	0.00586604	scaffold3862	1	630	+	g14536	hypothetical protein TRAVEDRAFT_48891 [Trametes versicolor FP-101664 SS1]	-	-	-	-	-	24h	2.23165
g11016	372.204	-1.14556	0.292501	-3.91644	8.98673e-05	0.00586604	scaffold1650	1757	3562	+	g11016	proliferating cell nuclear antigen [Trametes versicolor FP-101664 SS1]	GO:0006271:DNA strand elongation involved in DNA replication;GO:0070987:error-free translesion synthesis;GO:0042276:error-prone translesion synthesis;GO:0006272:leading strand elongation;GO:0006298:mismatch repair;GO:1903459:mitotic DNA replication lagging strand elongation;GO:1903460:mitotic DNA replication leading strand elongation;GO:1903364:positive regulation of cellular protein catabolic pr…	GO:0005829:cytosol;GO:0000790:nuclear chromatin;GO:0043596:nuclear replication fork;GO:0005654:nucleoplasm;GO:0005634:nucleus;GO:0043626:PCNA complex;GO:0035861:site of double-strand break;	GO:0003677:DNA binding;GO:0030337:DNA polymerase processivity factor activity;	K04802	ko03030 DNA replication;ko03410 Base excision repair;ko03420 Nucleotide excision repair;ko03430 Mismatch repair;;	24h	2.23165
g4874	839.27	-0.848366	0.216662	-3.91562	9.01721e-05	0.00586604	scaffold540	5479	9552	+	g4874	SAICAR synthase-like protein [Trametes versicolor FP-101664 SS1]	GO:0032958:inositol phosphate biosynthetic process;GO:0010919:regulation of inositol phosphate biosynthetic process;	GO:0005737:cytoplasm;	GO:0005524:ATP binding;GO:0033200:inositol heptakisphosphate 5-kinase activity;GO:0000829:inositol heptakisphosphate kinase activity;GO:0052723:inositol hexakisphosphate 1-kinase activity;GO:0052724:inositol hexakisphosphate 3-kinase activity;GO:0000832:inositol hexakisphosphate 5-kinase activity;GO:0000828:inositol hexakisphosphate kinase activity;GO:0000827:inositol-1,3,4,5,6-pentakisphosphate …	-	-	24h	2.23165
g2837	336.963	-0.725566	0.18532	-3.91521	9.03256e-05	0.00586604	scaffold308	29498	30799	-	g2837	hypothetical protein TRAVEDRAFT_72007 [Trametes versicolor FP-101664 SS1]	-	-	-	-	-	24h	2.23165
g16360	386.85	1.00308	0.256792	3.90617	9.37694e-05	0.00605846	scaffold6780	1	522	+	g16360	alpha/beta-hydrolase [Trametes coccinea BRFM310]	-	-	-	-	-	24h	2.21764
g13301	74.2007	-1.43034	0.367665	-3.89033	0.000100108	0.00643502	scaffold2538	1	892	-	g13301	acid protease [Trametes versicolor FP-101664 SS1]	-	-	-	-	-	24h	2.19145
g858	321.81	-0.734928	0.18901	-3.8883	0.000100949	0.00645615	scaffold112	59108	60618	+	g858	hypothetical protein TRAVEDRAFT_157459 [Trametes versicolor FP-101664 SS1]	-	-	-	-	-	24h	2.19003
g14611	65.5104	-1.2843	0.330853	-3.88179	0.00010369	0.00656561	scaffold3967	1	785	-	g14611	Pentafunctional AROM polypeptide [Trametes pubescens]	GO:0009073:aromatic amino acid family biosynthetic process;GO:0009423:chorismate biosynthetic process;	GO:0005737:cytoplasm;	GO:0003855:3-dehydroquinate dehydratase activity;GO:0003856:3-dehydroquinate synthase activity;GO:0003866:3-phosphoshikimate 1-carboxyvinyltransferase activity;GO:0005524:ATP binding;GO:0046872:metal ion binding;GO:0004764:shikimate 3-dehydrogenase (NADP+) activity;GO:0004765:shikimate kinase activity;	K13830	ko00400 Phenylalanine, tyrosine and tryptophan biosynthesis;ko01100 Metabolic pathways;ko01110 Biosynthesis of secondary metabolites;ko01230 Biosynthesis of amino acids;;	24h	2.18272
g13609	4172.28	-1.12451	0.289691	-3.88176	0.000103703	0.00656561	scaffold2755	35	3064	+	g13609	acid protease [Trametes versicolor FP-101664 SS1]	-	-	-	-	-	24h	2.18272
g4205	163.283	-1.10924	0.285974	-3.8788	0.000104974	0.00661286	scaffold461	29660	32456	+	g4205	hypothetical protein TRAPUB_4249 [Trametes pubescens]	-	-	-	-	-	24h	2.17961
g9626	270.239	-0.887654	0.229242	-3.87213	0.000107888	0.00674825	scaffold1318	2327	5884	+	g9626	hypothetical protein TRAVEDRAFT_163947 [Trametes versicolor FP-101664 SS1]	-	-	-	-	-	24h	2.17081
g5115	50.4387	-1.24726	0.322169	-3.87144	0.000108195	0.00674825	scaffold570	7340	8267	-	g5115	hypothetical protein TRAPUB_7101 [Trametes pubescens]	-	-	-	-	-	24h	2.17081
g995	2220.58	0.516657	0.133566	3.86819	0.000109645	0.00680503	scaffold128	19577	22201	-	g995	hypothetical protein TRAVEDRAFT_43260 [Trametes versicolor FP-101664 SS1]	-	GO:0005829:cytosol;GO:0005634:nucleus;	GO:0005496:steroid binding;	-	-	24h	2.16717
g11140	589.38	0.939907	0.243165	3.8653	0.000110952	0.00682349	scaffold1685	1643	3013	-	g11140	chord-domain-containing protein [Trametes versicolor FP-101664 SS1]	-	-	-	-	-	24h	2.16599
g8817	298.091	-0.758885	0.196341	-3.86514	0.000111026	0.00682349	scaffold1163	30	4885	+	g8817	hypothetical protein TRAVEDRAFT_109321 [Trametes versicolor FP-101664 SS1]	-	-	-	-	-	24h	2.16599
g13544	173.522	-0.873796	0.226224	-3.86253	0.000112217	0.00686324	scaffold2710	365	1693	-	g13544	--	-	-	-	-	-	24h	2.16347
g6027	53.2167	1.33968	0.347629	3.85375	0.000116322	0.0070799	scaffold700	17098	18854	+	g6027	hypothetical protein TRAPUB_8702 [Trametes pubescens]	-	-	-	-	-	24h	2.14997
g10479	20.0396	-2.61673	0.680659	-3.84441	0.000120841	0.0073196	scaffold1515	1	353	-	g10479	MCM-domain-containing protein [Dichomitus squalens LYAD-421 SS1]	-	-	-	-	-	24h	2.13551
g14562	1704.02	-1.08714	0.282951	-3.84214	0.000121967	0.00735246	scaffold3900	1	1132	-	g14562	Psi-producing oxygenase A [Trametes pubescens]	-	-	-	-	-	24h	2.13357
g3798	29.1546	-2.19682	0.572375	-3.83807	0.000124004	0.00743967	scaffold407	335	2212	+	g3798	Peroxisomal acyl-coenzyme A oxidase 3 [Trametes pubescens]	-	-	-	-	-	24h	2.12845
g13956	42.28	-1.56891	0.409252	-3.8336	0.00012628	0.00754028	scaffold3110	1	570	-	g13956	Leo1-domain-containing protein [Trametes versicolor FP-101664 SS1]	-	-	-	-	-	24h	2.12261
g3910	278.954	-1.03138	0.269282	-3.83009	0.000128095	0.00761258	scaffold422	20256	23332	+	g3910	hypothetical protein TRAVEDRAFT_142971 [Trametes versicolor FP-101664 SS1]	-	-	-	-	-	24h	2.11847
g13806	21.6033	-1.80259	0.470987	-3.82727	0.000129575	0.00766437	scaffold2936	16	1118	-	g13806	hypothetical protein TRAVEDRAFT_26665, partial [Trametes versicolor FP-101664 SS1]	-	-	-	-	-	24h	2.11552
g12277	2538.11	-0.622662	0.162947	-3.82126	0.000132772	0.00775751	scaffold2058	4417	6081	-	g12277	hypothetical protein TRAPUB_145 [Trametes pubescens]	-	-	-	-	-	24h	2.11028
g10774	406.919	-0.673142	0.176173	-3.82091	0.00013296	0.00775751	scaffold1588	1	2123	-	g10774	Polyadenylation factor subunit 2 [Trametes pubescens]	GO:0007059:chromosome segregation;GO:0031124:mRNA 3'-end processing;GO:0006379:mRNA cleavage;GO:0006378:mRNA polyadenylation;	GO:0005829:cytosol;GO:0005847:mRNA cleavage and polyadenylation specificity factor complex;GO:0000790:nuclear chromatin;GO:0005634:nucleus;	-	K15542	ko03015 mRNA surveillance pathway;;	24h	2.11028
g7411	59.8252	1.80026	0.4712	3.82059	0.000133132	0.00775751	scaffold914	161	652	-	g7411	--	-	-	-	-	-	24h	2.11028
g13907	318.414	0.715246	0.187252	3.8197	0.000133612	0.00775751	scaffold3054	1	1657	-	g13907	hypothetical protein TRAVEDRAFT_42966 [Trametes versicolor FP-101664 SS1]	-	-	-	-	-	24h	2.11028
g1675	466.316	0.830105	0.217485	3.81684	0.000135172	0.00781206	scaffold191	10537	12807	+	g1675	hypothetical protein TRAPUB_10677 [Trametes pubescens]	-	-	-	-	-	24h	2.10723
g11672	3471.24	-0.71222	0.186883	-3.81104	0.000138386	0.00796128	scaffold1844	6128	10607	+	g11672	hypothetical protein PYCCODRAFT_1431051 [Trametes coccinea BRFM310]	-	-	-	-	-	24h	2.09902
g10861	278.66	-0.864584	0.227477	-3.80075	0.00014426	0.0082615	scaffold1607	21581	23220	+	g10861	hypothetical protein TRAVEDRAFT_148358 [Trametes versicolor FP-101664 SS1]	-	-	-	-	-	24h	2.08294
g3111	147.489	-0.909167	0.239513	-3.7959	0.000147108	0.00837615	scaffold340	16910	19533	+	g3111	WD-repeat-containing protein [Trametes versicolor FP-101664 SS1]	GO:0006364:rRNA processing;	GO:0031965:nuclear membrane;GO:0005730:nucleolus;GO:0005654:nucleoplasm;GO:0005634:nucleus;GO:0034388:Pwp2p-containing subcomplex of 90S preribosome;GO:0032040:small-subunit processome;	GO:0003723:RNA binding;	K14556	ko03008 Ribosome biogenesis in eukaryotes;;	24h	2.07696
g7084	572.78	-0.642998	0.169429	-3.79509	0.000147591	0.00837615	scaffold860	14234	17698	+	g7084	hypothetical protein TRAVEDRAFT_60523 [Trametes versicolor FP-101664 SS1]	-	-	-	-	-	24h	2.07696
g5531	963.153	-0.626677	0.165424	-3.7883	0.000151682	0.00856561	scaffold631	11973	15901	-	g5531	hypothetical protein TRAVEDRAFT_68686 [Trametes versicolor FP-101664 SS1]	-	-	-	-	-	24h	2.06724
g14027	85.9945	0.993638	0.26236	3.78731	0.00015229	0.00856561	scaffold3193	176	931	-	g14027	hypothetical protein TRAPUB_6806 [Trametes pubescens]	-	-	-	-	-	24h	2.06724
g12782	84.2828	-1.22973	0.32482	-3.78588	0.000153163	0.00857647	scaffold2254	524	1264	-	g12782	--	-	-	-	-	-	24h	2.06669
g5931	261.472	-0.740614	0.195762	-3.78324	0.000154801	0.0086298	scaffold687	7378	9659	+	g5931	zf-UBP-domain-containing protein [Trametes versicolor FP-101664 SS1]	-	-	-	K10632	-	24h	2.064
g9422	368.705	-0.878529	0.23231	-3.78171	0.000155757	0.00864483	scaffold1272	6966	11273	+	g9422	hypothetical protein TRAVEDRAFT_27771 [Trametes versicolor FP-101664 SS1]	-	-	-	-	-	24h	2.06324
g4754	1194.32	-1.87171	0.495779	-3.7753	0.000159817	0.00883128	scaffold523	33314	34762	+	g4754	hypothetical protein PYCCODRAFT_1422348 [Trametes coccinea BRFM310]	-	-	-	-	-	24h	2.05398
g7860	643.766	0.677623	0.179647	3.77197	0.000161963	0.00891077	scaffold983	4337	6068	-	g7860	Vegetative incompatibility protein HET-E-1 [Trametes pubescens]	-	-	GO:0005525:GTP binding;	-	-	24h	2.05008
g6541	1475.33	-0.665612	0.176946	-3.76168	0.000168778	0.00923696	scaffold778	13600	18153	-	g6541	RAC family serine/threonine-protein kinase -like protein [Trametes pubescens]	-	-	-	-	-	24h	2.03447
g8010	11.9044	-3.30628	0.879165	-3.7607	0.000169439	0.00923696	scaffold1012	1	924	-	g8010	N-terminal nucleophile aminohydrolase [Trametes versicolor FP-101664 SS1]	-	-	-	-	-	24h	2.03447
g25	42.3006	-1.75297	0.466247	-3.75974	0.000170091	0.00923696	scaffold5	1	2281	+	g25	--	-	-	-	-	-	24h	2.03447
g2802	2377.62	-0.77134	0.205472	-3.75399	0.00017404	0.00938259	scaffold304	13301	20392	-	g2802	NADPH-dependent glutamate synthase [Lentinus tigrinus ALCF2SS1-6]	GO:0019676:ammonia assimilation cycle;GO:0006537:glutamate biosynthetic process;GO:0036267:invasive filamentous growth;GO:0097054:L-glutamate biosynthetic process;	GO:0005829:cytosol;GO:0005739:mitochondrion;	GO:0051538:3 iron, 4 sulfur cluster binding;GO:0050660:flavin adenine dinucleotide binding;GO:0010181:FMN binding;GO:0016040:glutamate synthase (NADH) activity;GO:0004355:glutamate synthase (NADPH) activity;GO:0005506:iron ion binding;	K00264	ko00250 Alanine, aspartate and glutamate metabolism;ko00910 Nitrogen metabolism;ko01100 Metabolic pathways;ko01110 Biosynthesis of secondary metabolites;ko01230 Biosynthesis of amino acids;;	24h	2.02768
g11990	2083.35	0.498716	0.132861	3.75366	0.000174274	0.00938259	scaffold1954	6487	7068	-	g11990	40S ribosomal protein S7 [Trametes versicolor FP-101664 SS1]	GO:0002181:cytoplasmic translation;GO:0042274:ribosomal small subunit biogenesis;GO:0042254:ribosome biogenesis;GO:0006364:rRNA processing;	GO:0005829:cytosol;GO:0022627:cytosolic small ribosomal subunit;GO:0005730:nucleolus;GO:0005634:nucleus;GO:0032040:small-subunit processome;	GO:0003735:structural constituent of ribosome;	K02993	ko03010 Ribosome;;	24h	2.02768
g13441	796.425	-0.711547	0.189668	-3.75154	0.00017575	0.00938259	scaffold2638	6706	10061	+	g13441	transporter [Ganoderma sinense ZZ0214-1]	GO:0006888:ER to Golgi vesicle-mediated transport;GO:0006891:intra-Golgi vesicle-mediated transport;GO:0006886:intracellular protein transport;GO:0030157:pancreatic juice secretion;GO:0006890:retrograde vesicle-mediated transport, Golgi to ER;	GO:0030126:COPI vesicle coat;GO:0005737:cytoplasm;GO:0005829:cytosol;GO:0005789:endoplasmic reticulum membrane;GO:0070062:extracellular exosome;GO:0005615:extracellular space;GO:0000139:Golgi membrane;GO:0016020:membrane;GO:0030133:transport vesicle;	GO:0005179:hormone activity;GO:0005198:structural molecule activity;	K05236	-	24h	2.02768
g7070	3030.22	-0.605746	0.161466	-3.75154	0.000175751	0.00938259	scaffold857	7945	13819	+	g7070	ATP-dependent protease La [Trametes versicolor FP-101664 SS1]	GO:0016558:protein import into peroxisome matrix;GO:0016485:protein processing;GO:0006515:misfolded or incompletely synthesized protein catabolic process;GO:0006625:protein targeting to peroxisome;	GO:0005782:peroxisomal matrix;	GO:0005524:ATP binding;GO:0004176:ATP-dependent peptidase activity;GO:0004252:serine-type endopeptidase activity;	-	-	24h	2.02768
g1303	591.594	-0.635923	0.16969	-3.74757	0.000178557	0.00947701	scaffold154	1	3834	-	g1303	hypothetical protein TRAVEDRAFT_161035 [Trametes versicolor FP-101664 SS1]	-	-	-	-	-	24h	2.02333
g12994	1640.91	0.655402	0.174918	3.74691	0.000179024	0.00947701	scaffold2362	1405	3507	-	g12994	cytochrome P450 [Trametes coccinea BRFM310]	-	-	-	-	-	24h	2.02333
g12722	352.726	-0.750299	0.200589	-3.74048	0.000183667	0.0096821	scaffold2230	7430	8014	+	g12722	26S proteasome non-ATPase regulatory subunit 4 -like protein [Trametes pubescens]	GO:0043248:proteasome assembly;GO:0043161:proteasome-mediated ubiquitin-dependent protein catabolic process;	GO:0005829:cytosol;GO:0005634:nucleus;GO:0008540:proteasome regulatory particle, base subcomplex;	GO:0031593:polyubiquitin binding;	K03029	ko03050 Proteasome;;	24h	2.01403
g8208	297.177	-0.708271	0.189455	-3.73847	0.000185143	0.00971925	scaffold1050	46751	47523	+	g8208	hypothetical protein TRAVEDRAFT_161119 [Trametes versicolor FP-101664 SS1]	-	-	-	-	-	24h	2.01237
g9538	758.214	-0.738737	0.197934	-3.73223	0.00018979	0.00991244	scaffold1300	1677	5012	+	g9538	Pre-mRNA-splicing factor SYF1 [Trametes pubescens]	GO:0006397:mRNA processing;GO:0008380:RNA splicing;	GO:0005681:spliceosomal complex;	-	-	-	24h	2.00382
g7105	349.233	-0.672963	0.180352	-3.73138	0.00019043	0.00991244	scaffold865	18001	21295	-	g7105	hypothetical protein TRAVEDRAFT_23735 [Trametes versicolor FP-101664 SS1]	-	-	-	-	-	24h	2.00382
g9034	424.244	-0.800451	0.214576	-3.73039	0.000191184	0.00991244	scaffold1204	11017	13886	-	g9034	hypothetical protein TRAVEDRAFT_18009 [Trametes versicolor FP-101664 SS1]	GO:0000917:barrier septum assembly;GO:0051028:mRNA transport;GO:0006606:protein import into nucleus;GO:0010389:regulation of G2/M transition of mitotic cell cycle;GO:0000054:ribosomal subunit export from nucleus;	GO:0005635:nuclear envelope;GO:0031965:nuclear membrane;GO:0034399:nuclear periphery;GO:0005643:nuclear pore;GO:0044613:nuclear pore central transport channel;GO:0044615:nuclear pore nuclear basket;	GO:0005543:phospholipid binding;GO:0017056:structural constituent of nuclear pore;	-	-	24h	2.00382
g12402	312.4	-0.70061	0.187904	-3.72855	0.000192583	0.00994405	scaffold2101	7192	8757	+	g12402	hypothetical protein TRAVEDRAFT_73121 [Trametes versicolor FP-101664 SS1]	-	-	-	-	-	24h	2.00244
g2793	28780.3	-0.934714	0.251028	-3.72354	0.000196446	0.0101021	scaffold303	15614	20116	-	g2793	hypothetical protein TRAPUB_1483 [Trametes pubescens]	-	-	-	-	-	24h	1.99559
g2695	2983.66	-0.677109	0.181963	-3.72114	0.000198329	0.0101575	scaffold289	34566	35649	-	g2695	hypothetical protein TRAVEDRAFT_145635 [Trametes versicolor FP-101664 SS1]	-	-	-	-	-	24h	1.99321
g5470	102.219	1.14302	0.307627	3.71561	0.000202718	0.0103287	scaffold622	25302	26826	-	g5470	mitochondrial carrier [Trametes coccinea BRFM310]	-	-	-	-	-	24h	1.98595
g1685	896.9	-0.577121	0.155355	-3.71487	0.000203312	0.0103287	scaffold192	1642	3369	+	g1685	WD40 repeat-like protein [Trametes versicolor FP-101664 SS1]	-	-	-	K11805	-	24h	1.98595
g13084	172.891	-1.28545	0.346216	-3.71287	0.000204923	0.0103688	scaffold2416	594	4038	-	g13084	Condensin complex subunit 2 [Trametes pubescens]	GO:0051315:attachment of mitotic spindle microtubules to kinetochore;GO:0051301:cell division;GO:0006281:DNA repair;GO:0007076:mitotic chromosome condensation;	GO:0061638:CENP-A containing chromatin;GO:0000796:condensin complex;GO:0005737:cytoplasm;GO:0005829:cytosol;GO:0000790:nuclear chromatin;GO:0000799:nuclear condensin complex;GO:0005720:nuclear heterochromatin;GO:0005634:nucleus;GO:0033553:rDNA heterochromatin;	GO:0003682:chromatin binding;GO:0072587:DNA topoisomerase (ATP-hydrolyzing) activator activity;GO:0044547:DNA topoisomerase binding;	K06676	ko04111 Cell cycle - yeast;;	24h	1.98427
g3282	247.9	-0.79261	0.213586	-3.71096	0.000206474	0.0104055	scaffold357	13389	14440	+	g3282	Splicing factor 3A subunit 1 [Trametes pubescens]	-	-	-	-	-	24h	1.98274
g7284	61.3022	-1.21309	0.327147	-3.70808	0.000208835	0.0104825	scaffold893	5452	9786	-	g7284	Bifunctional P-450:NADPH-P450 reductase [Trametes pubescens]	-	-	-	-	-	24h	1.97953
g2948	966.689	-0.722704	0.195053	-3.70517	0.000211246	0.0105614	scaffold323	28445	32661	-	g2948	hypothetical protein TRAVEDRAFT_146112 [Trametes versicolor FP-101664 SS1]	-	-	-	-	-	24h	1.97628
g2237	568.472	-0.864755	0.234299	-3.69083	0.000223526	0.0111313	scaffold252	602	3666	-	g2237	HCP-like protein [Trametes versicolor FP-101664 SS1]	-	-	-	-	-	24h	1.95346
g3635	516.677	0.751979	0.203922	3.68758	0.000226393	0.0112017	scaffold389	9452	11657	+	g3635	hypothetical protein TRAVEDRAFT_20355 [Trametes versicolor FP-101664 SS1]	-	-	-	-	-	24h	1.95072
g9288	1153.4	-0.692034	0.187685	-3.68722	0.000226719	0.0112017	scaffold1251	14	2634	+	g9288	hypothetical protein TRAVEDRAFT_55030 [Trametes versicolor FP-101664 SS1]	GO:0045944:positive regulation of transcription from RNA polymerase II promoter;	GO:0005737:cytoplasm;GO:0005634:nucleus;	GO:0046872:metal ion binding;GO:0043565:sequence-specific DNA binding;	-	-	24h	1.95072
g992	106.577	1.21835	0.331155	3.67908	0.000234074	0.0115199	scaffold128	7130	8742	-	g992	hypothetical protein TRAVEDRAFT_160971 [Trametes versicolor FP-101664 SS1]	-	-	-	-	-	24h	1.93855
g8707	108.042	-1.34024	0.364585	-3.67608	0.000236849	0.0116112	scaffold1142	1	3097	-	g8707	hypothetical protein TRAVEDRAFT_112621 [Trametes versicolor FP-101664 SS1]	-	-	-	-	-	24h	1.93512
g9152	606.892	-0.582067	0.158544	-3.67133	0.000241288	0.0117829	scaffold1223	39151	40300	+	g9152	Porphobilinogen deaminase [Trametes pubescens]	-	-	-	K01749	ko00860 Porphyrin and chlorophyll metabolism;ko01100 Metabolic pathways;ko01110 Biosynthesis of secondary metabolites;ko01240 Biosynthesis of cofactors;;	24h	1.92875
g10572	186.707	-0.96039	0.261764	-3.66892	0.000243578	0.0118488	scaffold1536	1	2639	-	g10572	hypothetical protein TRAVEDRAFT_161700 [Trametes versicolor FP-101664 SS1]	GO:0043044:ATP-dependent chromatin remodeling;GO:0006338:chromatin remodeling;GO:0000183:chromatin silencing at rDNA;GO:0030466:chromatin silencing at silent mating-type cassette;GO:0006348:chromatin silencing at telomere;GO:0000729:DNA double-strand break processing;GO:0070869:heterochromatin assembly involved in chromatin silencing;GO:0070870:heterochromatin maintenance involved in chromatin si…	GO:0000775:chromosome, centromeric region;GO:0000781:chromosome, telomeric region;GO:0031934:mating-type region heterochromatin;GO:0005739:mitochondrion;GO:0005634:nucleus;	GO:0005524:ATP binding;GO:0003682:chromatin binding;GO:0003677:DNA binding;GO:0008094:DNA-dependent ATPase activity;GO:0004386:helicase activity;GO:0042802:identical protein binding;	K14439	-	24h	1.92632
g10002	1151.89	-0.648201	0.176802	-3.66624	0.000246142	0.0119178	scaffold1388	10011	12063	-	g10002	hypothetical protein BN946_scf184829.g18 [Trametes cinnabarina]	-	-	-	K09831	ko00100 Steroid biosynthesis;ko01100 Metabolic pathways;ko01110 Biosynthesis of secondary metabolites;;	24h	1.9238
g1030	421.483	1.108	0.302281	3.66546	0.000246897	0.0119178	scaffold129	96838	97121	+	g1030	--	-	-	-	-	-	24h	1.9238
g5513	130.129	-0.89382	0.243997	-3.66324	0.000249044	0.0119178	scaffold628	10894	11513	+	g5513	hypothetical protein TRAPUB_3124 [Trametes pubescens]	-	-	-	-	-	24h	1.9238
g3135	190.316	0.825281	0.225347	3.66227	0.000249992	0.0119178	scaffold343	31576	34088	-	g3135	MFS general substrate transporter [Trametes versicolor FP-101664 SS1]	-	-	-	-	-	24h	1.9238
g5033	138.683	-0.855165	0.233523	-3.66202	0.000250232	0.0119178	scaffold563	8077	9910	+	g5033	--	-	-	-	-	-	24h	1.9238
g1990	32.8589	1.54824	0.422902	3.66099	0.000251246	0.0119178	scaffold223	4640	5968	+	g1990	hypothetical protein TRAVEDRAFT_42769 [Trametes versicolor FP-101664 SS1]	-	-	-	-	-	24h	1.9238
g9135	203.11	-0.984337	0.2689	-3.66061	0.000251618	0.0119178	scaffold1222	6902	11644	+	g9135	ras GEF [Trametes versicolor FP-101664 SS1]	-	-	-	-	-	24h	1.9238
g669	70.8768	-1.08577	0.296952	-3.65638	0.0002558	0.0120705	scaffold96	45433	51274	+	g669	P-loop containing nucleoside triphosphate hydrolase protein [Trametes versicolor FP-101664 SS1]	-	-	-	-	-	24h	1.91827
g3470	782.891	-0.611791	0.167438	-3.65384	0.000258347	0.0121452	scaffold374	17465	20875	+	g3470	Pre-mRNA-splicing factor prp1 [Trametes pubescens]	-	-	-	K12855	ko03040 Spliceosome;;	24h	1.9156
g7040	9.68789	-3.55935	0.974709	-3.65171	0.000260504	0.0122011	scaffold849	29372	30112	-	g7040	hypothetical protein TRAVEDRAFT_40763 [Trametes versicolor FP-101664 SS1]	-	-	-	-	-	24h	1.9136
g6673	471.49	0.788307	0.21601	3.6494	0.000262854	0.0122405	scaffold801	14560	15617	-	g6673	hypothetical protein TRAVEDRAFT_22643 [Trametes versicolor FP-101664 SS1]	-	-	-	-	-	24h	1.9122
g2505	169.005	-0.844125	0.231332	-3.64898	0.000263288	0.0122405	scaffold272	2596	5821	-	g2505	Guanine nucleotide-binding protein subunit beta [Trametes pubescens]	-	-	-	-	-	24h	1.9122
g10535	69.0527	-1.13186	0.310293	-3.64772	0.000264573	0.012255	scaffold1530	17549	19392	-	g10535	hypothetical protein TRAVEDRAFT_73152 [Trametes versicolor FP-101664 SS1]	-	-	-	-	-	24h	1.91169
g6026	300.961	-0.932754	0.255838	-3.64588	0.00026648	0.0122981	scaffold700	13370	16001	-	g6026	Noc2-domain-containing protein [Trametes versicolor FP-101664 SS1]	-	-	-	-	-	24h	1.91016
g8461	2275.46	0.625061	0.171546	3.6437	0.000268747	0.0123574	scaffold1095	7996	9548	-	g8461	Aldo/keto reductase [Trametes coccinea BRFM310]	-	-	-	-	-	24h	1.90807
g6635	52.3591	1.20782	0.331572	3.6427	0.000269788	0.0123602	scaffold796	10757	11599	-	g6635	--	-	-	-	-	-	24h	1.90797
g4033	424.045	0.700925	0.192641	3.63849	0.000274238	0.0125186	scaffold440	22923	23799	-	g4033	SET domain protein [Trametes versicolor FP-101664 SS1]	-	-	-	-	-	24h	1.90244
g8132	139.975	1.01777	0.280128	3.63323	0.000279892	0.0127305	scaffold1036	5956	8205	-	g8132	hypothetical protein TRAVEDRAFT_52524 [Trametes versicolor FP-101664 SS1]	-	-	-	-	-	24h	1.89515
g6845	207.094	0.827757	0.227983	3.63079	0.000282558	0.0128056	scaffold823	17072	17974	+	g6845	hypothetical protein TRAPUB_10438 [Trametes pubescens]	-	-	-	-	-	24h	1.8926
g3449	201.93	-0.862581	0.238151	-3.622	0.000292335	0.0132012	scaffold372	1	10723	-	g3449	midasin [Trametes versicolor FP-101664 SS1]	-	-	-	K14572	ko03008 Ribosome biogenesis in eukaryotes;;	24h	1.87939
g8242	1029.73	-0.725372	0.200331	-3.62087	0.000293619	0.0132118	scaffold1057	10258	13923	+	g8242	transcription elongation factor Spt5 [Trametes versicolor FP-101664 SS1]	-	-	-	-	-	24h	1.87904
g8626	146.636	-0.915466	0.25309	-3.61715	0.000297866	0.0133552	scaffold1125	1	491	-	g8626	cysteine proteinase [Trametes versicolor FP-101664 SS1]	-	-	-	-	-	24h	1.87435
g12752	2002.15	-0.519815	0.143939	-3.61137	0.000304587	0.0136081	scaffold2241	628	5326	+	g12752	MAP kinase kinase kinase mkh1 [Trametes pubescens]	-	-	-	K11229	ko04011 MAPK signaling pathway - yeast;ko04139 Mitophagy - yeast;;	24h	1.8662
g9799	427.492	-1.12644	0.312453	-3.60516	0.000311963	0.0138884	scaffold1350	1507	3420	+	g9799	--	-	-	-	-	-	24h	1.85735
g4567	697.505	0.759425	0.210753	3.60339	0.000314097	0.0139342	scaffold501	35427	36006	+	g4567	Rhodanese-like protein [Trametes versicolor FP-101664 SS1]	-	-	-	-	-	24h	1.85592
g6904	76.2295	-1.22843	0.341024	-3.60219	0.000315553	0.0139426	scaffold833	883	2302	+	g6904	Clavaminate synthase-like protein [Trametes versicolor FP-101664 SS1]	-	-	-	-	-	24h	1.85566
g2558	1220.53	-0.619757	0.172104	-3.60106	0.00031692	0.0139426	scaffold275	23793	25553	+	g2558	CoA-dependent acyltransferase [Trametes versicolor FP-101664 SS1]	GO:0043617:cellular response to sucrose starvation;GO:0006633:fatty acid biosynthetic process;GO:0009646:response to absence of light;GO:0009744:response to sucrose;	GO:0005737:cytoplasm;GO:0005759:mitochondrial matrix;GO:0005739:mitochondrion;	GO:0016407:acetyltransferase activity;GO:0004147:dihydrolipoamide branched chain acyltransferase activity;GO:0043754:dihydrolipoyllysine-residue (2-methylpropanoyl)transferase activity;GO:0031405:lipoic acid binding;GO:0008270:zinc ion binding;	K09699	ko00280 Valine, leucine and isoleucine degradation;ko00640 Propanoate metabolism;ko01100 Metabolic pathways;ko01110 Biosynthesis of secondary metabolites;;	24h	1.85566
g12873	178.466	-1.06478	0.29573	-3.6005	0.000317606	0.0139426	scaffold2299	1	3482	+	g12873	Retrovirus-related Pol polyprotein from transposon TNT 1-94, partial [Trametes pubescens]	-	-	-	-	-	24h	1.85566
g7540	614.372	0.824662	0.229214	3.59778	0.000320943	0.0139929	scaffold933	1	1118	+	g7540	hypothetical protein TRAVEDRAFT_26896 [Trametes versicolor FP-101664 SS1]	-	-	-	-	-	24h	1.85409
g3921	210.762	-0.743415	0.206633	-3.59776	0.000320973	0.0139929	scaffold423	27656	30166	+	g3921	hypothetical protein TRAVEDRAFT_52213 [Trametes versicolor FP-101664 SS1]	-	-	-	-	-	24h	1.85409
g14259	39.5278	-1.32334	0.367999	-3.59605	0.000323083	0.0140079	scaffold3483	1	830	+	g14259	kynureninase [Trametes versicolor FP-101664 SS1]	GO:0034354:'de novo' NAD biosynthetic process from tryptophan;GO:0043420:anthranilate metabolic process;GO:0097053:L-kynurenine catabolic process;GO:0019805:quinolinate biosynthetic process;GO:0019441:tryptophan catabolic process to kynurenine;	GO:0005737:cytoplasm;	GO:0030429:kynureninase activity;GO:0030170:pyridoxal phosphate binding;	K01556	ko00380 Tryptophan metabolism;ko01100 Metabolic pathways;ko01240 Biosynthesis of cofactors;;	24h	1.85363
g1176	356.835	0.80919	0.225045	3.59568	0.000323541	0.0140079	scaffold143	10539	14559	-	g1176	hypothetical protein GSI_04445 [Ganoderma sinense ZZ0214-1]	-	-	-	-	-	24h	1.85363
g1771	456.579	-0.864886	0.241133	-3.58676	0.000334814	0.0144463	scaffold199	19474	22556	+	g1771	hypothetical protein TRAVEDRAFT_73305 [Trametes versicolor FP-101664 SS1]	-	-	-	-	-	24h	1.84024
g1480	703.185	-0.867242	0.241985	-3.58386	0.000338555	0.0145579	scaffold172	22799	23963	+	g1480	chitinase [Trametes versicolor FP-101664 SS1]	-	-	-	-	-	24h	1.8369
g6149	562.472	-0.65502	0.183041	-3.57854	0.000345525	0.0147154	scaffold717	2669	6012	-	g6149	HCP-like protein [Trametes coccinea BRFM310]	-	-	-	K14026	ko04141 Protein processing in endoplasmic reticulum;;	24h	1.83223
g5657	598.261	1.0243	0.286287	3.57788	0.00034639	0.0147154	scaffold649	33467	36890	+	g5657	hypothetical protein TRAVEDRAFT_54287 [Trametes versicolor FP-101664 SS1]	-	-	-	-	-	24h	1.83223
g16566	64.843	-1.13467	0.31715	-3.57771	0.00034662	0.0147154	scaffold7162	14	451	+	g16566	alpha/beta-hydrolase [Trametes versicolor FP-101664 SS1]	-	-	-	-	-	24h	1.83223
g9586	322.091	-0.751403	0.210039	-3.57745	0.00034696	0.0147154	scaffold1311	2542	4204	+	g9586	DUF926-domain-containing protein [Trametes versicolor FP-101664 SS1]	GO:0045892:negative regulation of transcription, DNA-templated;GO:0007219:Notch signaling pathway;	-	GO:0003682:chromatin binding;	-	-	24h	1.83223
g10077	3768.41	0.795707	0.222474	3.57663	0.000348058	0.0147154	scaffold1405	29920	32329	-	g10077	hypothetical protein TRAPUB_7131 [Trametes pubescens]	-	-	-	K01230	ko00510 N-Glycan biosynthesis;ko00513 Various types of N-glycan biosynthesis;ko01100 Metabolic pathways;ko04141 Protein processing in endoplasmic reticulum;;	24h	1.83223
g12448	641.839	-0.837005	0.234394	-3.57092	0.000355723	0.0149891	scaffold2118	1	2244	-	g12448	Metalloenzyme, LuxS/M16 peptidase-like protein [Dichomitus squalens]	-	-	-	-	-	24h	1.82422
g11727	661.04	-0.635962	0.178209	-3.56864	0.000358845	0.0150703	scaffold1860	21060	24444	+	g11727	hypothetical protein TRAVEDRAFT_117575 [Trametes versicolor FP-101664 SS1]	-	-	-	-	-	24h	1.82188
g14690	5.96981	4.92514	1.38103	3.56629	0.000362071		scaffold4078	1	418	-	g14690	hypothetical protein TRAPUB_12209 [Trametes pubescens]	-	-	-	-	-	24h
g123	860.892	0.593798	0.166737	3.56129	0.000369034	0.0154467	scaffold24	18303	22959	-	g123	hypothetical protein TRAVEDRAFT_42733 [Trametes versicolor FP-101664 SS1]	-	-	-	-	-	24h	1.81116
g15886	112.843	-0.833058	0.23406	-3.55917	0.000372028	0.0155073	scaffold5975	2	605	-	g15886	ATP-dependent protease La [Trametes versicolor FP-101664 SS1]	-	-	-	-	-	24h	1.80946
g10219	7542.5	-0.690848	0.194139	-3.55852	0.000372944	0.0155073	scaffold1447	8596	10918	-	g10219	hypothetical protein TRAVEDRAFT_65852 [Trametes versicolor FP-101664 SS1]	-	-	-	-	-	24h	1.80946
g3520	144.844	-1.38776	0.390282	-3.55579	0.000376847	0.0156181	scaffold379	8930	9781	+	g3520	hypothetical protein TRAPUB_7904 [Trametes pubescens]	-	-	-	-	-	24h	1.80637
g9528	850.914	-0.58324	0.164346	-3.54885	0.000386923	0.0159831	scaffold1296	10795	14869	-	g9528	Tetratricopeptide repeat protein 1 [Trametes pubescens]	-	-	-	-	-	24h	1.79634
g14347	428.854	-0.745386	0.210469	-3.54155	0.000397784	0.016378	scaffold3587	1066	4023	+	g14347	hypothetical protein TRAVEDRAFT_71403 [Trametes versicolor FP-101664 SS1]	-	-	-	-	-	24h	1.78574
g4164	845.777	-0.688689	0.194579	-3.53937	0.000401079	0.0164599	scaffold456	25067	29871	+	g4164	hypothetical protein TRAVEDRAFT_150755 [Trametes versicolor FP-101664 SS1]	-	-	-	-	-	24h	1.78357
g216	42.6167	-1.52689	0.4321	-3.53364	0.000409873	0.0165702	scaffold39	8367	9844	-	g216	--	-	-	-	-	-	24h	1.78067
g3450	1235.37	-0.730705	0.206832	-3.53284	0.000411117	0.0165702	scaffold372	11536	13026	+	g3450	carbohydrate-binding module family 12 protein [Trametes versicolor FP-101664 SS1]	-	-	-	-	-	24h	1.78067
g7770	117.701	-1.19012	0.336884	-3.53274	0.000411279	0.0165702	scaffold968	10314	12648	+	g7770	hypothetical protein TRAVEDRAFT_52836 [Trametes versicolor FP-101664 SS1]	-	-	-	-	-	24h	1.78067
g9251	560.952	-0.564993	0.159932	-3.53271	0.000411324	0.0165702	scaffold1244	1	3604	-	g9251	hypothetical protein TRAVEDRAFT_62896 [Trametes versicolor FP-101664 SS1]	GO:0006094:gluconeogenesis;	GO:0005634:nucleus;	GO:0003677:DNA binding;GO:0000981:sequence-specific DNA binding RNA polymerase II transcription factor activity;GO:0008270:zinc ion binding;	-	-	24h	1.78067
g12774	322.599	-1.0727	0.303669	-3.53244	0.000411739	0.0165702	scaffold2248	1712	1930	-	g12774	hypothetical protein TRAVEDRAFT_62246 [Trametes versicolor FP-101664 SS1]	-	-	-	-	-	24h	1.78067
g2691	2280.15	0.54888	0.155405	3.53192	0.000412552	0.0165702	scaffold289	24466	26082	+	g2691	Adenylosuccinate synthetase 1 [Trametes pubescens]	GO:0044208:'de novo' AMP biosynthetic process;	GO:0005737:cytoplasm;	GO:0004019:adenylosuccinate synthase activity;GO:0005525:GTP binding;GO:0000287:magnesium ion binding;	K01939	ko00230 Purine metabolism;ko00250 Alanine, aspartate and glutamate metabolism;ko01100 Metabolic pathways;ko01240 Biosynthesis of cofactors;;	24h	1.78067
g4721	304.158	-0.981545	0.278033	-3.53032	0.000415057	0.0165702	scaffold520	5308	9549	+	g4721	phosphoribosylformylglycinamidin [Trametes versicolor FP-101664 SS1]	-	-	-	K01952	ko00230 Purine metabolism;ko01100 Metabolic pathways;ko01110 Biosynthesis of secondary metabolites;;	24h	1.78067
g12853	92.5079	-1.33935	0.379412	-3.53006	0.000415458	0.0165702	scaffold2293	1	788	-	g12853	Cullin-domain-containing protein [Trametes versicolor FP-101664 SS1]	-	-	-	-	-	24h	1.78067
g9751	380.021	-0.769868	0.218095	-3.52997	0.000415604	0.0165702	scaffold1341	4307	7198	-	g9751	hypothetical protein TRAVEDRAFT_110676 [Trametes versicolor FP-101664 SS1]	-	-	-	-	-	24h	1.78067
g1431	1057.46	-0.628614	0.178271	-3.52618	0.000421604	0.0167564	scaffold166	20186	25923	-	g1431	hypothetical protein TRAVEDRAFT_163370 [Trametes versicolor FP-101664 SS1]	-	-	-	-	-	24h	1.77582
g13164	1433.99	0.769714	0.21845	3.52353	0.000425844	0.0168717	scaffold2459	9900	10347	-	g13164	hypothetical protein TRAPUB_3871, partial [Trametes pubescens]	-	-	-	-	-	24h	1.77284
g8394	2880.17	0.596571	0.169483	3.51994	0.00043164	0.0170478	scaffold1081	25889	27351	-	g8394	hypothetical protein K443DRAFT_11180 [Laccaria amethystina LaAM-08-1]	-	-	-	-	-	24h	1.76833
g5561	298.576	-0.809613	0.230141	-3.51791	0.000434968	0.017107	scaffold634	5231	8432	+	g5561	Sec39-domain-containing protein [Trametes versicolor FP-101664 SS1]	-	-	-	-	-	24h	1.76683
g5813	535.929	0.800266	0.227546	3.51695	0.000436535	0.017107	scaffold674	7550	9425	-	g5813	hypothetical protein TRAVEDRAFT_46841 [Trametes versicolor FP-101664 SS1]	-	-	-	-	-	24h	1.76683
g1847	2378.96	-0.90378	0.257008	-3.51654	0.000437213	0.017107	scaffold208	4746	6606	+	g1847	Beta-1,3-glucan-binding protein [Trametes pubescens]	-	-	-	-	-	24h	1.76683
g2133	2600.09	-0.867571	0.246846	-3.51463	0.000440368	0.0171771	scaffold238	5273	10914	-	g2133	hypothetical protein TRAPUB_10382 [Trametes pubescens]	-	-	-	-	-	24h	1.76505
g10656	382.759	0.723869	0.206051	3.51306	0.00044297	0.0172252	scaffold1560	238	3181	+	g10656	hypothetical protein TRAVEDRAFT_48013 [Trametes versicolor FP-101664 SS1]	-	-	-	-	-	24h	1.76384
g14145	500.788	0.610124	0.174111	3.50422	0.000457949	0.0177529	scaffold3340	888	1401	-	g14145	hypothetical protein CVT25_012669 [Psilocybe cyanescens]	GO:0070898:RNA polymerase III transcriptional preinitiation complex assembly;GO:0006366:transcription from RNA polymerase II promoter;GO:0006361:transcription initiation from RNA polymerase I promoter;GO:0006367:transcription initiation from RNA polymerase II promoter;GO:0006384:transcription initiation from RNA polymerase III promoter;	GO:0005634:nucleus;GO:0000120:RNA polymerase I transcription factor complex;GO:0005667:transcription factor complex;GO:0005669:transcription factor TFIID complex;GO:0000126:transcription factor TFIIIB complex;	GO:0003700:sequence-specific DNA binding transcription factor activity;GO:0001181:core RNA polymerase I binding transcription factor activity;GO:0000979:RNA polymerase II core promoter sequence-specific DNA binding;GO:0000978:RNA polymerase II core promoter proximal region sequence-specific DNA binding;GO:0000995:core RNA polymerase III binding transcription factor activity;GO:0001016:RNA polymer…	K03120	ko03022 Basal transcription factors;;	24h	1.75073
g822	2076.66	-0.654625	0.186857	-3.50335	0.000459445	0.0177563	scaffold109	15080	17047	+	g822	RNA-binding domain-containing protein [Trametes versicolor FP-101664 SS1]	-	-	-	K11294	-	24h	1.75065
g13689	327.72	-0.857547	0.244973	-3.50058	0.000464242	0.0178344	scaffold2829	37	5329	+	g13689	hypothetical protein GSI_00841 [Ganoderma sinense ZZ0214-1]	GO:0006281:DNA repair;GO:0016573:histone acetylation;	GO:0035267:NuA4 histone acetyltransferase complex;GO:0005634:nucleus;	GO:0016301:kinase activity;	-	-	24h	1.74874
g7951	637.101	-0.875315	0.250051	-3.50055	0.000464298	0.0178344	scaffold1000	1	3316	-	g7951	hypothetical protein TRAVEDRAFT_71634 [Trametes versicolor FP-101664 SS1]	-	-	-	-	-	24h	1.74874
g6737	424.53	0.797555	0.22809	3.49667	0.000471105	0.0179522	scaffold810	11263	13385	+	g6737	cytochrome P450 [Trametes versicolor FP-101664 SS1]	-	-	-	-	-	24h	1.74588
g2380	112.992	-0.889493	0.254408	-3.49632	0.00047172	0.0179522	scaffold263	7667	10058	+	g2380	hypothetical protein TRAVEDRAFT_72975 [Trametes versicolor FP-101664 SS1]	-	-	-	-	-	24h	1.74588
g13425	49.5195	-1.46022	0.417645	-3.49632	0.00047172	0.0179522	scaffold2629	2593	5978	-	g13425	hypothetical protein TRAVEDRAFT_117177 [Trametes versicolor FP-101664 SS1]	-	-	GO:0004252:serine-type endopeptidase activity;GO:0070008:serine-type exopeptidase activity;	-	-	24h	1.74588
g5114	681.997	-0.819663	0.234507	-3.49526	0.000473604	0.0179522	scaffold570	4251	7301	-	g5114	hypothetical protein TRAVEDRAFT_56456 [Trametes versicolor FP-101664 SS1]	-	-	-	-	-	24h	1.74588
g9316	250.092	-0.831793	0.238099	-3.49348	0.000476763	0.0179522	scaffold1254	19899	20771	-	g9316	hypothetical protein TRAPUB_13926 [Trametes pubescens]	-	-	-	-	-	24h	1.74588
g10958	499.628	-0.647654	0.185407	-3.49315	0.000477366	0.0179522	scaffold1636	6551	9087	+	g10958	hypothetical protein TRAVEDRAFT_63157 [Trametes versicolor FP-101664 SS1]	-	-	-	-	-	24h	1.74588
g10685	2498.1	-0.762886	0.218419	-3.49276	0.000478048	0.0179522	scaffold1566	3102	5284	+	g10685	translation initiation factor eIF-2A, partial [Trametes coccinea BRFM310]	-	GO:0022627:cytosolic small ribosomal subunit;	GO:0043022:ribosome binding;GO:0003743:translation initiation factor activity;GO:0000049:tRNA binding;	K15026	-	24h	1.74588
g15425	180.424	1.20569	0.345244	3.49228	0.000478918	0.0179522	scaffold5205	1	656	-	g15425	hypothetical protein TRAVEDRAFT_75024 [Trametes versicolor FP-101664 SS1]	-	-	-	-	-	24h	1.74588
g6908	1054.94	-0.861934	0.246887	-3.49122	0.000480827	0.0179522	scaffold833	9362	11495	+	g6908	Beta-glucuronidase [Trametes pubescens]	-	-	-	-	-	24h	1.74588
g10409	10241.3	-0.770042	0.220593	-3.49078	0.000481612	0.0179522	scaffold1498	3057	5957	+	g10409	hypothetical protein BN946_scf184857.g51 [Trametes cinnabarina]	GO:0019427:acetyl-CoA biosynthetic process from acetate;	GO:0005737:cytoplasm;GO:0005634:nucleus;	GO:0003987:acetate-CoA ligase activity;GO:0016208:AMP binding;GO:0005524:ATP binding;	K01895	ko00010 Glycolysis / Gluconeogenesis;ko00620 Pyruvate metabolism;ko00630 Glyoxylate and dicarboxylate metabolism;ko00640 Propanoate metabolism;ko00680 Methane metabolism;ko01100 Metabolic pathways;ko01110 Biosynthesis of secondary metabolites;ko01200 Carbon metabolism;;	24h	1.74588
g9862	1473.66	0.519466	0.148875	3.48928	0.000484329	0.0180002	scaffold1358	45188	47227	-	g9862	polymerase [Trametes versicolor FP-101664 SS1]	-	-	-	-	-	24h	1.74472
g5104	907.824	-0.614274	0.176727	-3.47583	0.000509268	0.0188575	scaffold569	41084	43475	+	g5104	hypothetical protein GSI_14487 [Ganoderma sinense ZZ0214-1]	-	-	-	-	-	24h	1.72452
g3016	761.172	1.03609	0.298186	3.47464	0.000511532	0.0188575	scaffold332	22987	27058	-	g3016	alcohol oxidase-like protein [Trametes versicolor FP-101664 SS1]	GO:0046188:methane catabolic process;GO:0015945:methanol metabolic process;	GO:0005782:peroxisomal matrix;	GO:0047639:alcohol oxidase activity;GO:0050660:flavin adenine dinucleotide binding;	-	-	24h	1.72452
g7610	1609.58	0.745485	0.214562	3.47446	0.000511886	0.0188575	scaffold942	44	1241	+	g7610	hypothetical protein BN946_scf184685.g3 [Trametes cinnabarina]	-	-	-	-	-	24h	1.72452
g3556	334.937	-0.75085	0.216372	-3.47019	0.000520093	0.0190995	scaffold381	5933	9310	-	g3556	hypothetical protein TRAVEDRAFT_67905 [Trametes versicolor FP-101664 SS1]	-	-	-	-	-	24h	1.71898
g16975	76.3353	-1.06248	0.306236	-3.46947	0.000521487	0.0190995	scaffold8013	96	508	+	g16975	ERG2 and sigma1 receptor-like protein [Trametes versicolor FP-101664 SS1]	-	-	-	-	-	24h	1.71898
g11114	40.5544	-1.3182	0.380498	-3.46442	0.000531382	0.0194054	scaffold1678	1	1108	-	g11114	hypothetical protein TRAVEDRAFT_52892 [Trametes versicolor FP-101664 SS1]	-	-	-	-	-	24h	1.71208
g13997	47.819	-1.25708	0.363009	-3.46294	0.000534306	0.0194262	scaffold3157	40	1263	+	g13997	hypothetical protein TRAVEDRAFT_71042 [Trametes versicolor FP-101664 SS1]	-	-	-	-	-	24h	1.71161
g1170	683.498	-0.537089	0.155113	-3.46257	0.000535034	0.0194262	scaffold142	41977	45605	-	g1170	hypothetical protein PYCCODRAFT_1429303 [Trametes coccinea BRFM310]	-	-	-	-	-	24h	1.71161
g3280	806.762	0.572004	0.165331	3.45975	0.000540687	0.0195068	scaffold357	11130	12530	+	g3280	hypothetical protein PYCCODRAFT_1366981 [Trametes coccinea BRFM310]	-	-	-	-	-	24h	1.70981
g12098	1261	0.59142	0.170948	3.45964	0.000540894	0.0195068	scaffold1995	5536	6942	-	g12098	hypothetical protein TRAVEDRAFT_167189 [Trametes versicolor FP-101664 SS1]	GO:0000001:mitochondrion inheritance;GO:0045861:negative regulation of proteolysis;GO:0006457:protein folding;GO:0001302:replicative cell aging;	GO:0016021:integral component of membrane;GO:0005743:mitochondrial inner membrane;GO:0005739:mitochondrion;	-	K17081	-	24h	1.70981
g8385	2390.53	0.924001	0.267126	3.45904	0.000542108	0.0195068	scaffold1080	1535	6270	-	g8385	hypothetical protein TRAVEDRAFT_35616 [Trametes versicolor FP-101664 SS1]	-	-	-	-	-	24h	1.70981
g16792	342.777	-0.703864	0.203525	-3.45837	0.000543448	0.0195068	scaffold7614	1	400	+	g16792	hypothetical protein TRAPUB_11759 [Trametes pubescens]	-	GO:0005576:extracellular region;	-	-	-	24h	1.70981
g15402	17.1998	-2.04369	0.591441	-3.45544	0.000549398	0.0196644	scaffold5174	1	558	+	g15402	erylysin B [Trametes versicolor FP-101664 SS1]	-	-	-	-	-	24h	1.70632
g3223	50.9339	1.3742	0.398209	3.45094	0.000558643	0.0199387	scaffold353	11822	12336	+	g3223	hypothetical protein TRAVEDRAFT_51849 [Trametes versicolor FP-101664 SS1]	-	-	-	-	-	24h	1.7003
g120	539.16	-0.653752	0.189735	-3.44561	0.000569778	0.0202697	scaffold24	12624	14691	+	g120	actin-like ATPase domain-containing protein [Trametes coccinea BRFM310]	-	-	-	-	-	24h	1.69315
g11609	324.782	-0.801382	0.232624	-3.44496	0.000571135	0.0202697	scaffold1825	16069	18217	+	g11609	hypothetical protein TRAVEDRAFT_23569 [Trametes versicolor FP-101664 SS1]	-	-	-	-	-	24h	1.69315
g16359	73.1484	1.28895	0.374568	3.44117	0.0005792	0.0204845	scaffold6779	64	535	-	g16359	hypothetical protein TRAVEDRAFT_49371 [Trametes versicolor FP-101664 SS1]	-	-	-	-	-	24h	1.68858
g7507	87.5472	-0.979547	0.284703	-3.44059	0.000580439	0.0204845	scaffold927	2975	4666	-	g7507	--	-	-	-	-	-	24h	1.68858
g12473	308.146	0.972974	0.283295	3.43449	0.000593669	0.0208425	scaffold2126	1624	4633	-	g12473	hypothetical protein TRAVEDRAFT_54287 [Trametes versicolor FP-101664 SS1]	-	-	-	-	-	24h	1.68105
g4302	84.3086	-1.54874	0.451026	-3.43382	0.000595146	0.0208425	scaffold470	20506	21700	-	g4302	hypothetical protein B5S28_g2797 [[Candida] boidinii]	-	-	-	-	-	24h	1.68105
g771	10.5272	-2.55178	0.743171	-3.43363	0.000595548	0.0208425	scaffold105	1	1823	-	g771	glycosyltransferase family 1 protein [Trametes coccinea BRFM310]	-	-	-	-	-	24h	1.68105
g11038	1205.59	-0.758762	0.221078	-3.4321	0.000598928	0.0209027	scaffold1657	7729	9542	-	g11038	hypothetical protein TRAVEDRAFT_30265 [Trametes versicolor FP-101664 SS1]	-	-	-	-	-	24h	1.6798
g16276	74.6509	1.30123	0.379455	3.42921	0.00060535	0.0210685	scaffold6632	630	1116	+	g16276	hypothetical protein TRAPUB_12068 [Trametes pubescens]	-	-	-	-	-	24h	1.67637
g5372	544.866	-0.604379	0.176352	-3.42712	0.000610014	0.0210814	scaffold605	14614	18572	+	g5372	hypothetical protein TRAVEDRAFT_62924 [Trametes versicolor FP-101664 SS1]	-	-	-	-	-	24h	1.6761
g751	130.128	-0.999658	0.291698	-3.42703	0.000610221	0.0210814	scaffold103	563	7802	-	g751	hypothetical protein TRAPUB_10970 [Trametes pubescens]	-	-	-	-	-	24h	1.6761
g14239	166.559	-0.836547	0.244133	-3.42661	0.000611168	0.0210814	scaffold3455	1	2587	-	g14239	Protein HID1 [Trametes pubescens]	-	-	-	-	-	24h	1.6761
g350	72.5636	1.06168	0.309936	3.42548	0.000613723	0.0210814	scaffold56	22276	24773	-	g350	hypothetical protein TRAVEDRAFT_18360 [Trametes versicolor FP-101664 SS1]	-	-	-	-	-	24h	1.6761
g1279	342.839	-0.732777	0.21393	-3.42532	0.000614087	0.0210814	scaffold151	21652	23873	+	g1279	bifunctional purine biosynthesis protein ade10 [Trametes coccinea BRFM310]	GO:0006189:'de novo' IMP biosynthetic process;GO:0006188:IMP biosynthetic process;	GO:0005829:cytosol;	GO:0003937:IMP cyclohydrolase activity;GO:0004643:phosphoribosylaminoimidazolecarboxamide formyltransferase activity;	K00602	ko00230 Purine metabolism;ko00670 One carbon pool by folate;ko01100 Metabolic pathways;ko01110 Biosynthesis of secondary metabolites;;	24h	1.6761
g3740	78.6365	-1.26171	0.368578	-3.42318	0.000618922	0.0211339	scaffold399	14122	15676	-	g3740	hypothetical protein TRAVEDRAFT_32286 [Trametes versicolor FP-101664 SS1]	-	-	-	-	-	24h	1.67502
g2302	4719.64	-0.514934	0.150426	-3.42316	0.000618971	0.0211339	scaffold256	32574	34667	+	g2302	DEAD-domain-containing protein [Trametes versicolor FP-101664 SS1]	-	GO:0005737:cytoplasm;	GO:0005524:ATP binding;GO:0004386:helicase activity;GO:0003743:translation initiation factor activity;	K11594	-	24h	1.67502
g10790	668.83	0.54394	0.159067	3.41958	0.000627182	0.0213564	scaffold1592	7066	11446	+	g10790	hypothetical protein TRAVEDRAFT_74857 [Trametes versicolor FP-101664 SS1]	-	-	-	-	-	24h	1.67047
g4928	634.654	-0.707676	0.207024	-3.41834	0.000630051	0.0213963	scaffold548	40202	41947	+	g4928	hypothetical protein TRAVEDRAFT_149280 [Trametes versicolor FP-101664 SS1]	-	-	-	-	-	24h	1.66966
g11992	779.493	-0.575609	0.168572	-3.41461	0.000638728	0.0216326	scaffold1955	2791	5164	-	g11992	hypothetical protein TRAVEDRAFT_164125 [Trametes versicolor FP-101664 SS1]	-	-	-	-	-	24h	1.66489
g1426	2016.08	-0.547113	0.160565	-3.40742	0.000655801	0.0221513	scaffold166	4489	11536	-	g1426	hypothetical protein TRAPUB_1810 [Trametes pubescens]	GO:0009098:leucine biosynthetic process;	GO:0009316:3-isopropylmalate dehydratase complex;	GO:0003861:3-isopropylmalate dehydratase activity;GO:0051539:4 iron, 4 sulfur cluster binding;GO:0046872:metal ion binding;	K01702	ko00290 Valine, leucine and isoleucine biosynthesis;ko01100 Metabolic pathways;ko01110 Biosynthesis of secondary metabolites;ko01210 2-Oxocarboxylic acid metabolism;ko01230 Biosynthesis of amino acids;;	24h	1.6546
g130	95.8806	-1.14769	0.336931	-3.40632	0.000658445	0.0221687	scaffold25	1530	3234	+	g130	--	-	-	-	-	-	24h	1.65426
g7414	786.74	-0.678166	0.199124	-3.40575	0.000659834	0.0221687	scaffold914	5710	7956	-	g7414	hypothetical protein TRAVEDRAFT_27372 [Trametes versicolor FP-101664 SS1]	-	-	-	-	-	24h	1.65426
g10998	102.845	0.925562	0.271913	3.40389	0.000664347	0.0222052	scaffold1645	1848	3542	+	g10998	PLC-like phosphodiesterase [Trametes versicolor FP-101664 SS1]	-	-	-	-	-	24h	1.65354
g378	1419.08	-0.66837	0.196415	-3.40285	0.000666877	0.0222052	scaffold57	63290	67355	+	g378	pre-mRNA-processing-splicing factor [Stereum hirsutum FP-91666 SS1]	GO:0071222:cellular response to lipopolysaccharide;GO:0071356:cellular response to tumor necrosis factor;GO:0006397:mRNA processing;GO:0000398:mRNA splicing, via spliceosome;GO:0008380:RNA splicing;GO:0000375:RNA splicing, via transesterification reactions;GO:0000244:spliceosomal tri-snRNP complex assembly;	GO:0071013:catalytic step 2 spliceosome;GO:0016020:membrane;GO:0016607:nuclear speck;GO:0005654:nucleoplasm;GO:0005634:nucleus;GO:0071007:U2-type catalytic step 2 spliceosome;GO:0071005:U2-type precatalytic spliceosome;GO:0046540:U4/U6 x U5 tri-snRNP complex;GO:0005682:U5 snRNP;	GO:0070530:K63-linked polyubiquitin binding;GO:0097157:pre-mRNA intronic binding;GO:0003723:RNA binding;GO:0000386:second spliceosomal transesterification activity;GO:0030619:U1 snRNA binding;GO:0030620:U2 snRNA binding;GO:0030623:U5 snRNA binding;GO:0017070:U6 snRNA binding;	K12856	ko03040 Spliceosome;;	24h	1.65354
g2096	778.889	-0.701129	0.206067	-3.40244	0.000667879	0.0222052	scaffold236	4507	8341	+	g2096	actin-like ATPase domain-containing protein [Trametes versicolor FP-101664 SS1]	-	-	-	-	-	24h	1.65354
g13373	1134.01	-0.566815	0.166595	-3.40235	0.000668088	0.0222052	scaffold2589	1	2633	+	g13373	vacuolar protein sorting-associated protein 35 [Trametes versicolor FP-101664 SS1]	GO:0006886:intracellular protein transport;GO:0007040:lysosome organization;GO:0043653:mitochondrial fragmentation involved in apoptotic process;GO:0060548:negative regulation of cell death;GO:1903828:negative regulation of cellular protein localization;GO:0010629:negative regulation of gene expression;GO:0050728:negative regulation of inflammatory response;GO:1902823:negative regulation of late …	GO:0005737:cytoplasm;GO:0005829:cytosol;GO:0005769:early endosome;GO:0005768:endosome;GO:0010008:endosome membrane;GO:0016021:integral component of membrane;GO:0005770:late endosome;GO:0005764:lysosome;GO:0005739:mitochondrion;GO:0043005:neuron projection;GO:0043025:neuronal cell body;GO:0048471:perinuclear region of cytoplasm;GO:0005886:plasma membrane;GO:0098794:postsynapse;GO:0014069:postsynap…	GO:0031748:D1 dopamine receptor binding;	K18468	ko04144 Endocytosis;;	24h	1.65354
g9593	121.684	-1.00511	0.295474	-3.40168	0.000669735	0.0222052	scaffold1313	2445	4997	+	g9593	hypothetical protein TRAVEDRAFT_50828 [Trametes versicolor FP-101664 SS1]	-	-	-	-	-	24h	1.65354
g2858	918.035	-0.777329	0.228842	-3.3968	0.000681793	0.0225457	scaffold310	16141	18088	-	g2858	PLP-dependent transferase [Trametes versicolor FP-101664 SS1]	-	-	-	-	-	24h	1.64694
g14680	282.592	0.724931	0.213646	3.39314	0.000690967	0.022741	scaffold4062	311	768	-	g14680	hypothetical protein TRAVEDRAFT_67635 [Trametes versicolor FP-101664 SS1]	-	-	-	-	-	24h	1.64319
g4484	18.5394	2.58007	0.76041	3.393	0.000691308	0.022741	scaffold492	15729	16187	+	g4484	hypothetical protein TRAVEDRAFT_136431 [Trametes versicolor FP-101664 SS1]	-	-	-	-	-	24h	1.64319
g15256	14.7305	-1.96564	0.579515	-3.39187	0.000694171	0.0227757	scaffold4955	1	534	-	g15256	hypothetical protein TRAVEDRAFT_52892 [Trametes versicolor FP-101664 SS1]	-	-	-	-	-	24h	1.64253
g13590	94.9677	-1.38536	0.408844	-3.38849	0.000702791	0.0229712	scaffold2742	1	346	+	g13590	hypothetical protein TRAPUB_3147 [Trametes pubescens]	-	-	-	-	-	24h	1.63882
g6585	1110.82	-0.752216	0.222017	-3.3881	0.000703778	0.0229712	scaffold785	21682	25599	-	g6585	hypothetical protein TRAVEDRAFT_29154 [Trametes versicolor FP-101664 SS1]	-	-	-	-	-	24h	1.63882
g7836	508.62	0.682097	0.201425	3.38636	0.000708256	0.0230333	scaffold978	1086	2277	-	g7836	Solute carrier family 25 member 40 [Trametes pubescens]	-	-	-	-	-	24h	1.63764
g928	159.945	0.775838	0.229135	3.38595	0.000709335	0.0230333	scaffold120	1	408	+	g928	hypothetical protein TRAVEDRAFT_25727 [Trametes versicolor FP-101664 SS1]	-	-	-	-	-	24h	1.63764
g10577	788.226	0.582606	0.172143	3.38442	0.000713281	0.0230932	scaffold1537	9207	10309	-	g10577	hypothetical protein TRAPUB_3409 [Trametes pubescens]	-	-	-	-	-	24h	1.63652
g794	2308.2	-0.570363	0.168567	-3.3836	0.000715426	0.0230932	scaffold107	3343	7046	-	g794	hypothetical protein TRAPUB_4081 [Trametes pubescens]	-	-	-	-	-	24h	1.63652
g15325	36.0929	-1.43296	0.423562	-3.38312	0.000716678	0.0230932	scaffold5051	1	1145	-	g15325	oxalate decarboxylase [Trametes versicolor FP-101664 SS1]	-	-	-	-	-	24h	1.63652
g5203	649.309	-0.527323	0.156016	-3.37994	0.000725024	0.0233025	scaffold582	561	5171	+	g5203	hypothetical protein TRAVEDRAFT_63852 [Trametes versicolor FP-101664 SS1]	-	-	-	-	-	24h	1.6326
g8742	414.187	-0.570161	0.168811	-3.37751	0.000731446	0.0234491	scaffold1148	20732	21877	+	g8742	hypothetical protein TRAVEDRAFT_144526 [Trametes versicolor FP-101664 SS1]	-	-	-	-	-	24h	1.62987
g8770	3710.88	-0.786366	0.232974	-3.37534	0.000737242	0.0235224	scaffold1153	5425	6902	+	g8770	hypothetical protein TRAVEDRAFT_68238 [Trametes versicolor FP-101664 SS1]	-	-	-	-	-	24h	1.62852
g12143	572.55	-4.30864	1.27654	-3.37526	0.000737466	0.0235224	scaffold2011	6342	6593	-	g12143	hypothetical protein TRAVEDRAFT_51180 [Trametes versicolor FP-101664 SS1]	-	-	-	-	-	24h	1.62852
g14078	309.168	-0.7709	0.228603	-3.37222	0.000745652	0.0236705	scaffold3266	1	901	-	g14078	hypothetical protein TRAVEDRAFT_28653 [Trametes versicolor FP-101664 SS1]	-	-	-	-	-	24h	1.62579
g8740	592.153	0.61465	0.182273	3.37214	0.000745869	0.0236705	scaffold1148	19292	19741	+	g8740	DUF1748-domain-containing protein [Trametes versicolor FP-101664 SS1]	-	-	-	-	-	24h	1.62579
g5643	410.028	-0.821625	0.243811	-3.36993	0.000751876	0.023798	scaffold648	1	3593	+	g5643	AIP3-domain-containing protein [Trametes versicolor FP-101664 SS1]	-	-	-	-	-	24h	1.62346
g9939	1981.59	-0.72002	0.213727	-3.36888	0.000754755	0.023798	scaffold1372	10710	13519	-	g9939	WSC-domain-containing protein [Trametes versicolor FP-101664 SS1]	-	-	-	-	-	24h	1.62346
g10778	265.444	-0.697354	0.207017	-3.36858	0.000755552	0.023798	scaffold1589	3550	6852	+	g10778	Ribosome biogenesis protein ERB1 [Trametes pubescens]	GO:0000466:maturation of 5.8S rRNA from tricistronic rRNA transcript (SSU-rRNA, 5.8S rRNA, LSU-rRNA);GO:0000463:maturation of LSU-rRNA from tricistronic rRNA transcript (SSU-rRNA, 5.8S rRNA, LSU-rRNA);	GO:0005654:nucleoplasm;GO:0070545:PeBoW complex;GO:0030687:preribosome, large subunit precursor;	GO:0070180:large ribosomal subunit rRNA binding;GO:0043021:ribonucleoprotein complex binding;	K14824	-	24h	1.62346
g2746	249.13	0.928021	0.276416	3.35734	0.000786964	0.0246811	scaffold299	8755	9102	+	g2746	hypothetical protein TRAVEDRAFT_141867 [Trametes versicolor FP-101664 SS1]	-	-	-	-	-	24h	1.60764
g7442	4429.26	0.53279	0.158703	3.35715	0.000787507	0.0246811	scaffold918	15034	15954	-	g7442	ATP synthase [Trametes versicolor FP-101664 SS1]	-	-	-	K02127	ko00190 Oxidative phosphorylation;ko01100 Metabolic pathways;;	24h	1.60764
g291	688.97	-0.609946	0.181782	-3.35538	0.000792569	0.0247781	scaffold50	4246	7490	+	g291	hypothetical protein TRAVEDRAFT_141649 [Trametes versicolor FP-101664 SS1]	-	-	-	-	-	24h	1.60593
g9736	119.209	0.920994	0.274949	3.3497	0.000809005	0.0252293	scaffold1338	5865	8799	-	g9736	hypothetical protein TRAVEDRAFT_42763 [Trametes versicolor FP-101664 SS1]	-	-	-	-	-	24h	1.59809
g7795	1256.35	0.555543	0.166016	3.34632	0.000818914	0.0254753	scaffold971	8512	9649	-	g7795	hypothetical protein TRAVEDRAFT_160672 [Trametes versicolor FP-101664 SS1]	-	-	-	-	-	24h	1.59388
g6901	78.3712	1.04795	0.313465	3.34312	0.000828429	0.0257078	scaffold831	47479	48922	-	g6901	cytochrome P450 [Trametes versicolor FP-101664 SS1]	-	-	-	-	-	24h	1.58993
g9866	507.44	0.685998	0.205452	3.33897	0.000840889	0.0260304	scaffold1361	442	3092	+	g9866	hypothetical protein TRAVEDRAFT_17816 [Trametes versicolor FP-101664 SS1]	-	-	-	-	-	24h	1.58452
g569	540.649	1.06384	0.318681	3.33827	0.000843025	0.0260325	scaffold88	18930	21659	-	g569	Chondroitinase-AC [Trametes pubescens]	-	-	-	-	-	24h	1.58448
g14556	3.40954	5.11702	1.53346	3.3369	0.000847173		scaffold3891	1	757	-	g14556	PARP-domain-containing protein [Trametes versicolor FP-101664 SS1]	-	-	-	-	-	24h
g12736	88.2841	-0.927473	0.278052	-3.33561	0.000851131	0.0261608	scaffold2235	1	1888	-	g12736	hypothetical protein TRAPUB_966 [Trametes pubescens]	-	-	-	-	-	24h	1.58235
g3355	2635.21	-0.790092	0.23687	-3.33554	0.000851331	0.0261608	scaffold361	133478	134790	+	g3355	Beta-1,3-glucan-binding protein [Trametes pubescens]	-	-	-	-	-	24h	1.58235
g7360	15.8945	1.88866	0.566642	3.33307	0.000858934	0.0263243	scaffold908	3095	4571	-	g7360	hypothetical protein TRAVEDRAFT_23449 [Trametes versicolor FP-101664 SS1]	-	-	-	-	-	24h	1.57964
g1368	18.3044	-2.22806	0.668593	-3.33246	0.000860833	0.0263243	scaffold159	16790	17838	+	g1368	NAD-P-binding protein [Trametes versicolor FP-101664 SS1]	-	-	-	-	-	24h	1.57964
g12947	328.36	-0.778625	0.233824	-3.32996	0.000868579	0.0264901	scaffold2339	1968	5151	+	g12947	protein prenylyltransferase [Trametes versicolor FP-101664 SS1]	-	-	-	-	-	24h	1.57692
g9357	175.315	-0.72648	0.218255	-3.32858	0.000872888	0.0264901	scaffold1260	6626	9016	+	g9357	hypothetical protein TRAVEDRAFT_47585 [Trametes versicolor FP-101664 SS1]	GO:0036265:RNA (guanine-N7)-methylation;GO:0030488:tRNA methylation;	GO:0005634:nucleus;	-	-	-	24h	1.57692
g9434	5343.92	-0.546898	0.164326	-3.32812	0.000874339	0.0264901	scaffold1274	32437	35074	-	g9434	aconitate hydratase [Trametes coccinea BRFM310]	GO:0019878:lysine biosynthetic process via aminoadipic acid;GO:0000002:mitochondrial genome maintenance;GO:0006099:tricarboxylic acid cycle;	GO:0005829:cytosol;GO:0042645:mitochondrial nucleoid;GO:0005739:mitochondrion;	GO:0051539:4 iron, 4 sulfur cluster binding;GO:0003994:aconitate hydratase activity;GO:0003690:double-stranded DNA binding;GO:0046872:metal ion binding;GO:0003697:single-stranded DNA binding;	K01681	ko00020 Citrate cycle (TCA cycle);ko00630 Glyoxylate and dicarboxylate metabolism;ko01100 Metabolic pathways;ko01110 Biosynthesis of secondary metabolites;ko01200 Carbon metabolism;ko01210 2-Oxocarboxylic acid metabolism;ko01230 Biosynthesis of amino acids;;	24h	1.57692
g14783	432.415	-0.561476	0.168712	-3.32802	0.000874663	0.0264901	scaffold4212	417	1632	-	g14783	Alg5-prov protein [Trametes versicolor FP-101664 SS1]	GO:0006488:dolichol-linked oligosaccharide biosynthetic process;GO:0006487:protein N-linked glycosylation;GO:0018279:protein N-linked glycosylation via asparagine;	GO:0005783:endoplasmic reticulum;GO:0005789:endoplasmic reticulum membrane;GO:0030176:integral component of endoplasmic reticulum membrane;	GO:0004581:dolichyl-phosphate beta-glucosyltransferase activity;	-	-	24h	1.57692
g11714	268.506	-0.740083	0.222448	-3.32699	0.000877901	0.0265244	scaffold1858	1	1644	-	g11714	MT-A70-domain-containing protein [Trametes versicolor FP-101664 SS1]	-	-	-	-	-	24h	1.57635
g11637	3869.96	-0.869149	0.261416	-3.32478	0.000884897	0.0266718	scaffold1835	4288	4746	-	g11637	hypothetical protein TRAVEDRAFT_47952 [Trametes versicolor FP-101664 SS1]	-	-	-	-	-	24h	1.57395
g14030	3.35524	-5.30148	1.59525	-3.3233	0.000889591		scaffold3196	1	981	-	g14030	hypothetical protein TRAVEDRAFT_46577 [Trametes versicolor FP-101664 SS1]	-	-	-	-	-	24h
g13077	218.889	-0.931602	0.280378	-3.32266	0.000891638	0.0268109	scaffold2413	170	2759	+	g13077	GMC oxidoreductase [Trametes versicolor FP-101664 SS1]	-	-	-	-	-	24h	1.57169
g5759	75.8916	1.02736	0.309379	3.32072	0.000897845	0.0269332	scaffold663	33563	34765	-	g5759	hypothetical protein TRAVEDRAFT_16130 [Trametes versicolor FP-101664 SS1]	-	-	-	-	-	24h	1.56971
g11283	137.749	-0.838614	0.252709	-3.31849	0.000905051	0.0270531	scaffold1725	1	2271	-	g11283	Mediator of RNA polymerase II transcription subunit 5 [Trametes pubescens]	-	-	-	-	-	24h	1.56778
g1052	1881.56	0.562818	0.169618	3.31816	0.000906135	0.0270531	scaffold131	772	3029	-	g1052	hypothetical protein TRAVEDRAFT_50871 [Trametes versicolor FP-101664 SS1]	-	-	-	-	-	24h	1.56778
g1714	710.171	0.63531	0.191515	3.31729	0.000908946	0.0270729	scaffold195	39756	40663	+	g1714	hypothetical protein TRAVEDRAFT_31785 [Trametes versicolor FP-101664 SS1]	GO:0006457:protein folding;	GO:0005634:nucleus;	GO:0003755:peptidyl-prolyl cis-trans isomerase activity;	-	-	24h	1.56747
g9061	240.677	-0.633788	0.191137	-3.31588	0.000913544	0.0271456	scaffold1209	4881	10064	+	g9061	hypothetical protein TRAVEDRAFT_155393 [Trametes versicolor FP-101664 SS1]	GO:0007049:cell cycle;GO:0051301:cell division;GO:0046651:lymphocyte proliferation;GO:0010216:maintenance of DNA methylation;GO:0006346:methylation-dependent chromatin silencing;GO:0007275:multicellular organismal development;GO:0031508:pericentric heterochromatin assembly;	GO:0000775:chromosome, centromeric region;GO:0005634:nucleus;GO:0005721:pericentric heterochromatin;	GO:0005524:ATP binding;GO:0004386:helicase activity;	-	-	24h	1.5663
g1321	10.869	-2.30455	0.695473	-3.31365	0.000920873	0.027299	scaffold154	45459	46836	-	g1321	hypothetical protein TRAVEDRAFT_69173 [Trametes versicolor FP-101664 SS1]	-	-	-	-	-	24h	1.56385
g12621	159.573	-1.0419	0.314591	-3.31192	0.000926564	0.0274033	scaffold2182	3332	5176	+	g12621	glycoside hydrolase family 2 protein [Trametes versicolor FP-101664 SS1]	-	-	-	-	-	24h	1.5622
g7405	548.96	-0.745675	0.225231	-3.31072	0.000930566	0.0274572	scaffold913	7571	10992	-	g7405	hypothetical protein TRAVEDRAFT_23595 [Trametes versicolor FP-101664 SS1]	-	-	-	-	-	24h	1.56134
g9176	508.819	0.622125	0.18797	3.30971	0.000933928	0.027492	scaffold1226	21466	24540	+	g9176	hypothetical protein TRAVEDRAFT_46051 [Trametes versicolor FP-101664 SS1]	-	-	-	-	-	24h	1.56079
g4360	124.58	-2.51125	0.759324	-3.30721	0.000942293	0.0276735	scaffold476	38532	39504	-	g4360	NAD-P-binding protein [Trametes versicolor FP-101664 SS1]	-	-	-	-	-	24h	1.55794
g10750	277.737	-0.697337	0.211095	-3.30343	0.000955087	0.027953	scaffold1581	1	987	-	g10750	AAA-domain-containing protein [Trametes versicolor FP-101664 SS1]	-	-	-	-	-	24h	1.55357
g8738	1094.71	-0.51032	0.154497	-3.30309	0.000956245	0.027953	scaffold1148	11782	13508	-	g8738	UDP-glucuronic acid decarboxylase 1 [Trametes pubescens]	GO:0051216:cartilage development;GO:0030206:chondroitin sulfate biosynthetic process;GO:0050650:chondroitin sulfate proteoglycan biosynthetic process;GO:0030198:extracellular matrix organization;GO:0015012:heparan sulfate proteoglycan biosynthetic process;GO:0001503:ossification;GO:0030166:proteoglycan biosynthetic process;GO:0033320:UDP-D-xylose biosynthetic process;	GO:0005737:cytoplasm;GO:0032580:Golgi cisterna membrane;GO:0016021:integral component of membrane;	GO:0070403:NAD+ binding;GO:0048040:UDP-glucuronate decarboxylase activity;	K08678	ko00520 Amino sugar and nucleotide sugar metabolism;ko01100 Metabolic pathways;;	24h	1.55357
g12216	147.467	0.979496	0.296682	3.30149	0.000961712	0.0279862	scaffold2037	10468	12957	+	g12216	hypothetical protein TRAVEDRAFT_42356 [Trametes versicolor FP-101664 SS1]	-	-	-	-	-	24h	1.55306
g10404	1010.34	-0.711936	0.215657	-3.30124	0.000962581	0.0279862	scaffold1495	16479	17857	+	g10404	hypothetical protein TRAVEDRAFT_158372 [Trametes versicolor FP-101664 SS1]	-	-	-	-	-	24h	1.55306
g2125	1758.31	-0.739182	0.223939	-3.30081	0.000964047	0.0279862	scaffold237	22287	26485	+	g2125	Dual specificity protein kinase YAK1 [Trametes pubescens]	GO:0010811:positive regulation of cell-substrate adhesion;GO:0045944:positive regulation of transcription from RNA polymerase II promoter;GO:0061406:positive regulation of transcription from RNA polymerase II promoter in response to glucose starvation;GO:0061408:positive regulation of transcription from RNA polymerase II promoter in response to heat stress;GO:0045893:positive regulation of transc…	GO:0005737:cytoplasm;GO:0005634:nucleus;	GO:0005524:ATP binding;GO:0004672:protein kinase activity;GO:0004674:protein serine/threonine kinase activity;GO:0004712:protein serine/threonine/tyrosine kinase activity;GO:0004713:protein tyrosine kinase activity;	K18670	-	24h	1.55306
g3531	51.8007	1.39316	0.422153	3.30013	0.000966404	0.0279902	scaffold380	19486	20369	+	g3531	hypothetical protein TRAVEDRAFT_51569 [Trametes versicolor FP-101664 SS1]	-	-	-	-	-	24h	1.55299
g15783	9.68843	-2.58152	0.782472	-3.29919	0.000969651	0.0280198	scaffold5800	1	525	-	g15783	hypothetical protein TRAVEDRAFT_118006 [Trametes versicolor FP-101664 SS1]	-	-	-	-	-	24h	1.55253
g7459	3707.51	0.517126	0.156824	3.29748	0.000975557	0.0281259	scaffold922	10769	11577	+	g7459	small GTPase rac1p [Trametes versicolor FP-101664 SS1]	GO:0030036:actin cytoskeleton organization;GO:0007015:actin filament organization;GO:0016477:cell migration;GO:0000902:cell morphogenesis;GO:0030031:cell projection assembly;GO:0021894:cerebral cortex GABAergic interneuron development;GO:0043652:engulfment of apoptotic cell;GO:0048873:homeostasis of number of cells within a tissue;GO:0035556:intracellular signal transduction;GO:0050885:neuromuscu…	GO:0071944:cell periphery;GO:0005737:cytoplasm;GO:0005829:cytosol;GO:0012505:endomembrane system;GO:0070062:extracellular exosome;GO:0031941:filamentous actin;GO:0030426:growth cone;GO:0030027:lamellipodium;GO:0043005:neuron projection;GO:0043025:neuronal cell body;GO:0048471:perinuclear region of cytoplasm;GO:0005886:plasma membrane;	GO:0048306:calcium-dependent protein binding;GO:0005525:GTP binding;GO:0003924:GTPase activity;GO:0019901:protein kinase binding;	K04392	ko04145 Phagosome;;	24h	1.55089
g9196	1722.51	-0.508136	0.154205	-3.2952	0.000983522	0.0282909	scaffold1232	2876	8251	-	g9196	hypothetical protein TRAVEDRAFT_67952 [Trametes versicolor FP-101664 SS1]	-	-	-	-	-	24h	1.54835
g855	543.589	-0.660205	0.200446	-3.29368	0.00098884	0.028334	scaffold112	52800	55443	-	g855	UDP-glucose 4-epimerase [Trametes versicolor FP-101664 SS1]	-	-	-	-	-	24h	1.54769
g2546	292.458	-0.730755	0.221902	-3.29315	0.000990716	0.028334	scaffold275	1	429	-	g2546	UNC93-like protein [Trametes pubescens]	-	GO:0016021:integral component of membrane;	-	-	-	24h	1.54769
g276	50.7934	-1.22687	0.372586	-3.29285	0.000991769	0.028334	scaffold47	1	515	+	g276	Zn-dependent exopeptidase [Trametes versicolor FP-101664 SS1]	-	-	-	-	-	24h	1.54769
g8229	1220.27	-0.540124	0.16413	-3.29083	0.000998939	0.0284743	scaffold1055	1	3026	+	g8229	XPG I-region protein, partial [Trametes coccinea BRFM310]	-	-	-	-	-	24h	1.54555
g6789	73.5443	-1.25443	0.381277	-3.29007	0.00100164	0.0284868	scaffold815	3447	8572	+	g6789	TPR-like protein [Trametes versicolor FP-101664 SS1]	-	-	-	-	-	24h	1.54536
g4939	13273.2	0.79663	0.242311	3.28763	0.00101033	0.028608	scaffold548	66585	67405	+	g4939	glutathione S-transferase [Trametes versicolor FP-101664 SS1]	-	-	-	-	-	24h	1.54351
g9318	395.719	-0.726885	0.221099	-3.2876	0.00101044	0.028608	scaffold1254	22885	27419	+	g9318	hypothetical protein TRAVEDRAFT_41876 [Trametes versicolor FP-101664 SS1]	-	-	-	-	-	24h	1.54351
g5820	226.818	-1.14536	0.348642	-3.2852	0.0010191	0.0287883	scaffold674	27575	27934	-	g5820	hypothetical protein TRAVEDRAFT_46846 [Trametes versicolor FP-101664 SS1]	-	-	-	-	-	24h	1.54078
g12498	121.12	-0.795858	0.242653	-3.27981	0.00103876	0.029278	scaffold2135	4941	6786	-	g12498	hypothetical protein TRAPUB_1070 [Trametes pubescens]	-	-	-	-	-	24h	1.53346
g4408	602.573	-0.646371	0.197332	-3.27555	0.00105458	0.0296576	scaffold484	1226	5137	-	g4408	hypothetical protein TRAVEDRAFT_155513 [Trametes versicolor FP-101664 SS1]	-	-	-	-	-	24h	1.52786
g12057	440.371	-0.632241	0.193113	-3.27394	0.00106058	0.0297541	scaffold1981	361	3648	-	g12057	hypothetical protein TRAPUB_12797 [Trametes pubescens]	-	-	-	-	-	24h	1.52645
g3865	567.505	-0.934356	0.285442	-3.27337	0.00106273	0.0297541	scaffold417	2392	5536	+	g3865	glycoside hydrolase family 3 protein [Trametes coccinea BRFM310]	-	-	-	-	-	24h	1.52645
g4843	425.355	-0.626643	0.191535	-3.27169	0.00106906	0.029865	scaffold534	39110	43970	+	g4843	DUF663-domain-containing protein [Trametes versicolor FP-101664 SS1]	GO:0000462:maturation of SSU-rRNA from tricistronic rRNA transcript (SSU-rRNA, 5.8S rRNA, LSU-rRNA);GO:0042255:ribosome assembly;GO:0006364:rRNA processing;	GO:0030686:90S preribosome;GO:0005739:mitochondrion;GO:0072686:mitotic spindle;GO:0005730:nucleolus;GO:0005634:nucleus;	GO:0005524:ATP binding;GO:0005525:GTP binding;GO:0003924:GTPase activity;GO:0034511:U3 snoRNA binding;	K14569	ko03008 Ribosome biogenesis in eukaryotes;;	24h	1.52484
g6517	635.995	-0.627385	0.192361	-3.2615	0.00110825	0.0308912	scaffold774	1	2973	+	g6517	hypothetical protein TRAVEDRAFT_52397 [Trametes versicolor FP-101664 SS1]	-	-	-	-	-	24h	1.51017
g6023	1657.26	-0.828412	0.254049	-3.26083	0.00111086	0.0308956	scaffold700	1	3399	-	g6023	D-arabinono-1,4-lactone oxidase-domain-containing protein [Dichomitus squalens]	-	-	-	-	-	24h	1.5101
g12984	45.0196	-1.11374	0.341808	-3.25839	0.00112045	0.0310938	scaffold2357	1	863	-	g12984	Brix-domain-containing protein [Trametes versicolor FP-101664 SS1]	-	-	-	-	-	24h	1.50733
g4827	124.473	-0.915979	0.281211	-3.25726	0.00112491	0.0311289	scaffold533	7468	10079	-	g4827	hypothetical protein TRAVEDRAFT_173096 [Trametes versicolor FP-101664 SS1]	-	-	-	-	-	24h	1.50684
g13788	26.6738	-1.43715	0.441287	-3.25672	0.00112708	0.0311289	scaffold2919	1649	1932	-	g13788	--	-	-	-	-	-	24h	1.50684
g11169	304.987	-0.919832	0.282486	-3.2562	0.00112913	0.0311289	scaffold1692	5936	8094	-	g11169	DAO-domain-containing protein [Trametes versicolor FP-101664 SS1]	GO:0043010:camera-type eye development;GO:0006094:gluconeogenesis;GO:0019563:glycerol catabolic process;GO:0046168:glycerol-3-phosphate catabolic process;GO:0006072:glycerol-3-phosphate metabolic process;GO:0035264:multicellular organism growth;GO:0006734:NADH metabolic process;	GO:0009331:glycerol-3-phosphate dehydrogenase complex;GO:0005743:mitochondrial inner membrane;GO:0005739:mitochondrion;	GO:0005509:calcium ion binding;GO:0004368:glycerol-3-phosphate dehydrogenase activity;GO:0004367:glycerol-3-phosphate dehydrogenase [NAD+] activity;GO:0052591:sn-glycerol-3-phosphate:ubiquinone-8 oxidoreductase activity;	-	-	24h	1.50684
g5431	2414.7	0.457514	0.14056	3.25494	0.00113418	0.0311997	scaffold615	5951	8128	+	g5431	Obg-like ATPase 1 [Trametes pubescens]	-	GO:0005737:cytoplasm;GO:0005829:cytosol;GO:0005634:nucleus;	GO:0005524:ATP binding;GO:0016887:ATPase activity;GO:0005525:GTP binding;GO:0046872:metal ion binding;GO:0043023:ribosomal large subunit binding;GO:0043022:ribosome binding;	K06942	-	24h	1.50585
g10049	328.787	0.978935	0.300877	3.2536	0.00113953	0.0312786	scaffold1399	16787	17421	-	g10049	hypothetical protein TRAVEDRAFT_45656 [Trametes versicolor FP-101664 SS1]	-	-	-	-	-	24h	1.50475
g5761	349.108	-0.999669	0.3076	-3.2499	0.00115447	0.0316199	scaffold663	40749	41570	+	g5761	hypothetical protein TRAVEDRAFT_138152 [Trametes versicolor FP-101664 SS1]	-	-	-	-	-	24h	1.50004
g7662	3011.57	0.489957	0.150801	3.24903	0.00115798	0.0316473	scaffold952	4776	8327	-	g7662	hypothetical protein TRAVEDRAFT_25882 [Trametes versicolor FP-101664 SS1]	GO:0045022:early endosome to late endosome transport;GO:0008333:endosome to lysosome transport;GO:0016042:lipid catabolic process;GO:0045732:positive regulation of protein catabolic process;GO:0048524:positive regulation of viral process;GO:0006622:protein targeting to lysosome;GO:0016032:viral process;	GO:0005829:cytosol;GO:0010008:endosome membrane;GO:0005770:late endosome;GO:0031902:late endosome membrane;GO:0005765:lysosomal membrane;	GO:0005525:GTP binding;GO:0003924:GTPase activity;	K07897	ko04138 Autophagy - yeast;ko04144 Endocytosis;ko04145 Phagosome;;	24h	1.49966
g9977	3022.96	-0.886572	0.273011	-3.24739	0.00116469	0.0317618	scaffold1385	6647	8152	-	g9977	hypothetical protein TRAVEDRAFT_170658 [Trametes versicolor FP-101664 SS1]	-	-	-	-	-	24h	1.49809
g15297	7.42312	-2.8466	0.877811	-3.24285	0.00118343		scaffold5013	1	985	-	g15297	hypothetical protein TRAVEDRAFT_72858 [Trametes versicolor FP-101664 SS1]	-	-	-	-	-	24h
g5296	1923.8	-0.744823	0.229787	-3.24136	0.00118961	0.0323373	scaffold595	3707	5313	-	g5296	nucleotide-diphospho-sugar transferase [Trametes coccinea BRFM310]	GO:0006048:UDP-N-acetylglucosamine biosynthetic process;	GO:0005829:cytosol;GO:0005654:nucleoplasm;GO:0005886:plasma membrane;	GO:0030246:carbohydrate binding;GO:0042802:identical protein binding;GO:0003977:UDP-N-acetylglucosamine diphosphorylase activity;	K00972	ko00520 Amino sugar and nucleotide sugar metabolism;ko01100 Metabolic pathways;;	24h	1.4903
g1305	58.7111	1.06066	0.327258	3.24104	0.00119093	0.0323373	scaffold154	5650	7362	-	g1305	hypothetical protein TRAPUB_14268 [Trametes pubescens]	-	-	-	-	-	24h	1.4903
g4303	1002.95	-0.507185	0.156649	-3.23772	0.00120488	0.0326026	scaffold471	1	3117	+	g4303	UNC93-like protein [Trametes pubescens]	-	-	-	-	-	24h	1.48675
g13661	101.341	0.943146	0.29132	3.23749	0.00120587	0.0326026	scaffold2800	2743	3033	-	g13661	Ribosomal lysine N-methyltransferase 2 [Trametes pubescens]	-	-	-	-	-	24h	1.48675
g6312	518.681	-0.820828	0.253679	-3.2357	0.00121345	0.0327372	scaffold744	7251	8545	-	g6312	--	-	-	-	-	-	24h	1.48496
g6319	290.251	-0.803428	0.248393	-3.2345	0.00121856	0.0328047	scaffold745	7868	10391	-	g6319	P-loop containing nucleoside triphosphate hydrolase protein [Trametes versicolor FP-101664 SS1]	-	-	-	-	-	24h	1.48406
g6607	379.45	-0.919682	0.284818	-3.22901	0.00124218	0.0333162	scaffold792	315	2530	-	g6607	DNA-binding protein creA [Trametes pubescens]	-	-	-	-	-	24h	1.47734
g5297	1242.09	-0.767566	0.237739	-3.22861	0.00124393	0.0333162	scaffold595	7060	8796	+	g5297	glycoside hydrolase family 5 protein [Trametes coccinea BRFM310]	-	-	-	-	-	24h	1.47734
g31	297.861	-0.73351	0.227216	-3.22825	0.00124549	0.0333162	scaffold6	7362	8232	-	g31	hypothetical protein TRAVEDRAFT_29499, partial [Trametes versicolor FP-101664 SS1]	-	-	-	-	-	24h	1.47734
g9523	2686.97	-0.723755	0.224328	-3.22632	0.00125391	0.0334704	scaffold1296	1	1694	+	g9523	hypothetical protein TRAVEDRAFT_69049 [Trametes versicolor FP-101664 SS1]	-	-	-	-	-	24h	1.47534
g3688	4307.24	-0.640532	0.198705	-3.22353	0.0012662	0.0337265	scaffold394	512	5024	-	g3688	MFS general substrate transporter [Trametes versicolor FP-101664 SS1]	-	-	-	-	-	24h	1.47203
g16716	205.18	-1.03114	0.320028	-3.22202	0.00127289	0.0337265	scaffold7459	1	1043	-	g16716	calcium-translocating P-type ATPase [Trametes versicolor FP-101664 SS1]	-	-	-	-	-	24h	1.47203
g11218	1058.84	-0.577873	0.179358	-3.2219	0.00127345	0.0337265	scaffold1706	1	3884	+	g11218	hypothetical protein DICSQDRAFT_79369 [Dichomitus squalens LYAD-421 SS1]	-	-	-	K19001	-	24h	1.47203
g9750	1336.82	-0.714627	0.221815	-3.22173	0.00127421	0.0337265	scaffold1341	1570	3642	+	g9750	hypothetical protein TRAVEDRAFT_68570 [Trametes versicolor FP-101664 SS1]	-	-	-	-	-	24h	1.47203
g13474	38586.8	0.783681	0.243301	3.22103	0.0012773	0.0337373	scaffold2657	1075	1648	+	g13474	small heat shock protein [Trametes versicolor FP-101664 SS1]	GO:0051259:protein oligomerization;GO:0006457:protein folding;GO:0046685:response to arsenic-containing substance;GO:0046686:response to cadmium ion;GO:0046688:response to copper ion;GO:0045471:response to ethanol;GO:0009408:response to heat;GO:0042542:response to hydrogen peroxide;GO:0000302:response to reactive oxygen species;GO:0009651:response to salt stress;	GO:0005737:cytoplasm;	GO:0043621:protein self-association;GO:0051082:unfolded protein binding;	K13993	ko04141 Protein processing in endoplasmic reticulum;;	24h	1.47189
g14115	84.4402	0.88613	0.275275	3.21907	0.00128609	0.0338984	scaffold3305	103	735	-	g14115	--	-	-	-	-	-	24h	1.46982
g7457	1360.14	-0.696964	0.216633	-3.21725	0.00129424	0.0339945	scaffold922	4417	8217	-	g7457	hypothetical protein TRAVEDRAFT_68194 [Trametes versicolor FP-101664 SS1]	-	-	-	-	-	24h	1.46859
g1128	599.375	-0.556613	0.173019	-3.21706	0.00129513	0.0339945	scaffold136	43351	44792	+	g1128	DUF1682-domain-containing protein [Trametes versicolor FP-101664 SS1]	-	-	-	-	-	24h	1.46859
g9653	803.305	-0.604083	0.187831	-3.21611	0.00129943	0.0340037	scaffold1322	9472	15871	+	g9653	Lysine-specific demethylase 5A [Trametes pubescens]	-	-	-	K11446	-	24h	1.46847
g14073	340.247	-0.66911	0.20807	-3.21579	0.00130088	0.0340037	scaffold3259	1	2700	-	g14073	atypical/PIKK/TRRAP protein kinase [Trametes versicolor FP-101664 SS1]	-	-	-	-	-	24h	1.46847
g2250	13.1291	2.37173	0.737902	3.21415	0.00130829	0.0340788	scaffold252	40750	41311	+	g2250	hypothetical protein TRAPUB_11658 [Trametes pubescens]	-	-	-	-	-	24h	1.46752
g2902	618.758	0.564873	0.175756	3.21396	0.00130916	0.0340788	scaffold317	18760	21245	-	g2902	phytanoyl-CoA dioxygenase [Polyporus brumalis]	-	-	-	-	-	24h	1.46752
g5731	352.292	-0.613309	0.19096	-3.21172	0.00131945	0.0342268	scaffold660	16534	17604	-	g5731	transmembrane domain- and RING domain-containing protein 4 [Trametes pubescens]	-	-	-	-	-	24h	1.46563
g7624	28.9366	-1.45616	0.453414	-3.21153	0.00132028	0.0342268	scaffold944	3477	4385	-	g7624	Protein AIM2 [Trametes pubescens]	-	-	-	-	-	24h	1.46563
g11360	79.1369	0.916564	0.285706	3.20807	0.00133629	0.0345377	scaffold1742	5810	9169	-	g11360	--	-	-	-	-	-	24h	1.46171
g12593	291.149	-0.750828	0.234129	-3.2069	0.00134174	0.0345377	scaffold2172	54	2121	+	g12593	Cullin-domain-containing protein [Trametes versicolor FP-101664 SS1]	-	-	-	-	-	24h	1.46171
g6863	52.9507	1.55084	0.483596	3.2069	0.00134175	0.0345377	scaffold826	14367	16134	-	g6863	hypothetical protein TRAVEDRAFT_161644 [Trametes versicolor FP-101664 SS1]	-	-	-	-	-	24h	1.46171
g8912	366.473	0.736825	0.229785	3.20658	0.00134324	0.0345377	scaffold1185	1	744	+	g8912	Emopamil-binding protein [Trametes versicolor FP-101664 SS1]	-	-	-	-	-	24h	1.46171
g6278	626.31	0.656305	0.204715	3.20595	0.00134616	0.0345424	scaffold738	1	7269	+	g6278	hypothetical protein WG66_1840 [Moniliophthora roreri]	-	-	-	-	-	24h	1.46165
g9887	28.7723	-1.5107	0.471457	-3.20433	0.00135379	0.0346675	scaffold1364	7998	8522	+	g9887	--	-	-	-	-	-	24h	1.46008
g9322	408.549	-0.64084	0.200083	-3.20287	0.00136065	0.0347726	scaffold1254	32477	39015	-	g9322	Structural maintenance of chromosomes protein 4 [Trametes pubescens]	-	-	-	-	-	24h	1.45876
g11437	368.775	-0.617706	0.193057	-3.1996	0.0013762	0.0350864	scaffold1770	2761	4531	-	g11437	Protein pim1 [Trametes pubescens]	-	-	-	-	-	24h	1.45486
g7815	163.592	-0.81921	0.256092	-3.19889	0.00137957	0.0350864	scaffold976	1	1100	-	g7815	hypothetical protein PYCCODRAFT_1434717 [Trametes coccinea BRFM310]	-	-	-	-	-	24h	1.45486
g4175	76.4881	0.983153	0.307376	3.19853	0.00138129	0.0350864	scaffold458	23525	25495	-	g4175	hypothetical protein TRAPUB_11291 [Trametes pubescens]	-	-	-	-	-	24h	1.45486
g9381	486.319	0.552293	0.172799	3.19616	0.00139269	0.0352556	scaffold1264	376	1416	+	g9381	hypothetical protein TRAPUB_6064 [Trametes pubescens]	-	-	-	-	-	24h	1.45277
g5240	53.266	1.04348	0.326497	3.19598	0.00139355	0.0352556	scaffold588	16204	17951	-	g5240	hypothetical protein TRAVEDRAFT_19511 [Trametes versicolor FP-101664 SS1]	-	-	-	-	-	24h	1.45277
g12093	1001.71	-0.615726	0.192702	-3.19523	0.00139721	0.0352774	scaffold1992	3661	6835	+	g12093	Sterol regulatory element-binding protein cleavage-activating protein [Trametes pubescens]	-	-	-	-	-	24h	1.4525
g14031	111.884	-0.807998	0.253064	-3.19287	0.00140867	0.0354186	scaffold3198	1	1395	+	g14031	hypothetical protein TRAPUB_13279 [Trametes pubescens]	-	-	-	-	-	24h	1.45077
g9380	94.0273	1.00522	0.314996	3.1912	0.00141685	0.0354186	scaffold1263	8289	10877	-	g9380	hypothetical protein TRAVEDRAFT_69009 [Trametes versicolor FP-101664 SS1]	-	-	-	-	-	24h	1.45077
g6786	45.3189	-1.1438	0.358512	-3.1904	0.00142074	0.0354186	scaffold814	10209	10463	+	g6786	--	-	-	-	-	-	24h	1.45077
g5089	394.792	0.597943	0.187427	3.19027	0.0014214	0.0354186	scaffold568	19319	21850	-	g5089	hypothetical protein TRAVEDRAFT_47550 [Trametes versicolor FP-101664 SS1]	-	-	-	-	-	24h	1.45077
g15287	420.581	0.640959	0.200925	3.19003	0.00142256	0.0354186	scaffold5000	334	765	+	g15287	hypothetical protein TRAVEDRAFT_72490 [Trametes versicolor FP-101664 SS1]	-	-	-	K11121	ko00760 Nicotinate and nicotinamide metabolism;ko01100 Metabolic pathways;ko04213 Longevity regulating pathway - multiple species;;	24h	1.45077
g4907	138.262	-0.908291	0.284735	-3.18996	0.00142295	0.0354186	scaffold546	18075	19367	+	g4907	hypothetical protein TRAVEDRAFT_165073 [Trametes versicolor FP-101664 SS1]	-	-	-	K13099	-	24h	1.45077
g1572	657.301	1.59039	0.498651	3.18938	0.00142579	0.0354186	scaffold180	29380	29960	-	g1572	hypothetical protein TRAPUB_4469 [Trametes pubescens]	-	-	-	-	-	24h	1.45077
g3607	872.822	-0.59274	0.18586	-3.18918	0.00142678	0.0354186	scaffold386	11326	13378	-	g3607	hypothetical protein TRAPUB_13523 [Trametes pubescens]	-	-	-	K00311	-	24h	1.45077
g4222	1799.5	-0.513158	0.16092	-3.18891	0.0014281	0.0354186	scaffold463	16036	18263	-	g4222	hypothetical protein TRAVEDRAFT_161174 [Trametes versicolor FP-101664 SS1]	-	-	-	-	-	24h	1.45077
g1300	592.914	-0.556262	0.174501	-3.18773	0.00143396	0.0354911	scaffold153	18950	25270	-	g1300	glycosyltransferase family 24 protein [Trametes versicolor FP-101664 SS1]	-	-	-	K11718	ko04141 Protein processing in endoplasmic reticulum;;	24h	1.44988
g10545	212.356	0.802932	0.251925	3.18718	0.00143666	0.0354911	scaffold1531	15289	16637	-	g10545	alpha/beta-hydrolase [Trametes versicolor FP-101664 SS1]	-	-	-	K01288	-	24h	1.44988
g7456	217.981	-0.818117	0.256814	-3.18564	0.00144436	0.0356115	scaffold922	1	2704	-	g7456	Leptomycin B resistance protein pmd1 [Trametes pubescens]	-	-	-	-	-	24h	1.44841
g2171	187.739	0.694295	0.218033	3.18435	0.00145078	0.0356818	scaffold244	9790	10125	+	g2171	hypothetical protein TRAVEDRAFT_41403 [Trametes versicolor FP-101664 SS1]	-	-	-	-	-	24h	1.44755
g11814	281.758	-0.85691	0.269135	-3.18394	0.00145287	0.0356818	scaffold1889	4054	6754	+	g11814	hypothetical protein TRAPUB_11734 [Trametes pubescens]	-	-	-	-	-	24h	1.44755
g12324	84.7627	-1.16676	0.366759	-3.18127	0.00146629	0.0359412	scaffold2079	1143	2900	-	g12324	hypothetical protein TRAVEDRAFT_19779 [Trametes versicolor FP-101664 SS1]	-	-	-	-	-	24h	1.44441
g9364	670.742	-0.766413	0.241165	-3.17797	0.00148312	0.0361915	scaffold1261	14459	18560	+	g9364	hypothetical protein TRAVEDRAFT_25825 [Trametes versicolor FP-101664 SS1]	-	-	-	-	-	24h	1.44139
g11479	2958.93	0.948343	0.298484	3.1772	0.00148707	0.0361915	scaffold1788	7414	9653	-	g11479	hypothetical protein TRAVEDRAFT_48875 [Trametes versicolor FP-101664 SS1]	-	-	-	-	-	24h	1.44139
g3907	3483.48	0.772036	0.242995	3.17717	0.00148722	0.0361915	scaffold422	7745	8528	-	g3907	Cloroperoxidase [Trametes versicolor FP-101664 SS1]	-	-	-	-	-	24h	1.44139
g13181	101.35	-0.904903	0.284839	-3.1769	0.0014886	0.0361915	scaffold2468	1	1953	-	g13181	hypothetical protein TRAVEDRAFT_135087 [Trametes versicolor FP-101664 SS1]	-	-	-	-	-	24h	1.44139
g6998	152.514	0.813471	0.256094	3.17646	0.00149086	0.0361915	scaffold844	9846	10760	-	g6998	hypothetical protein TRAVEDRAFT_45411 [Trametes versicolor FP-101664 SS1]	-	-	-	-	-	24h	1.44139
g3226	163.361	0.723573	0.227853	3.17562	0.00149517	0.0362262	scaffold353	17472	18687	-	g3226	hypothetical protein TRAVEDRAFT_74384 [Trametes versicolor FP-101664 SS1]	-	-	-	-	-	24h	1.44098
g1835	536.89	-0.857829	0.270389	-3.17258	0.00151091	0.0364643	scaffold206	22440	27065	-	g1835	hypothetical protein TRAPUB_3424 [Trametes pubescens]	-	-	-	-	-	24h	1.43813
g2247	718.198	-0.648218	0.204383	-3.17159	0.00151607	0.0364643	scaffold252	32244	36236	+	g2247	hypothetical protein TRAVEDRAFT_173142 [Trametes versicolor FP-101664 SS1]	-	-	-	-	-	24h	1.43813
g6207	525.111	-1.91931	0.605164	-3.17155	0.0015163	0.0364643	scaffold723	12217	13493	-	g6207	peptidyl-Lys metalloendopeptidase [Trametes versicolor FP-101664 SS1]	-	GO:0005576:extracellular region;	GO:0046872:metal ion binding;GO:0004222:metalloendopeptidase activity;	K08646	-	24h	1.43813
g5588	32.608	1.33935	0.422345	3.17123	0.00151797	0.0364643	scaffold639	9681	13182	+	g5588	hypothetical protein TRAVEDRAFT_54287 [Trametes versicolor FP-101664 SS1]	-	-	-	-	-	24h	1.43813
g6999	3668.9	-0.465406	0.146772	-3.17094	0.00151947	0.0364643	scaffold845	484	2555	-	g6999	phosphoglycerate mutase-like protein [Trametes versicolor FP-101664 SS1]	-	-	-	-	-	24h	1.43813
g14774	240.301	0.816356	0.257674	3.16817	0.00153402	0.0366775	scaffold4195	108	752	+	g14774	hypothetical protein TRAVEDRAFT_117402 [Trametes versicolor FP-101664 SS1]	-	-	-	-	-	24h	1.4356
g3643	1714.16	-0.554178	0.174922	-3.16814	0.00153417	0.0366775	scaffold389	29848	33427	+	g3643	hypothetical protein TRAVEDRAFT_147944 [Trametes versicolor FP-101664 SS1]	-	-	-	-	-	24h	1.4356
g13660	208.77	-0.702383	0.22183	-3.16631	0.00154387	0.0368395	scaffold2800	236	2186	-	g13660	hypothetical protein TRAVEDRAFT_54797 [Trametes versicolor FP-101664 SS1]	-	-	-	-	-	24h	1.43369
g7516	6.98913	3.16087	0.999254	3.16323	0.00156028		scaffold929	17635	20282	+	g7516	kinase-like protein [Lentinus tigrinus ALCF2SS1-6]	-	-	-	-	-	24h
g8615	62.8853	-0.932033	0.294704	-3.16261	0.00156362	0.0371847	scaffold1122	1	2229	+	g8615	alpha/beta-hydrolase [Trametes versicolor FP-101664 SS1]	-	-	-	-	-	24h	1.42964
g11665	2989.6	-0.709545	0.224362	-3.16249	0.00156424	0.0371847	scaffold1842	2382	6231	+	g11665	hypothetical protein TRAPUB_2133 [Trametes pubescens]	GO:0030245:cellulose catabolic process;	GO:0005576:extracellular region;	GO:0008422:beta-glucosidase activity;	K05349	ko00460 Cyanoamino acid metabolism;ko00500 Starch and sucrose metabolism;ko01100 Metabolic pathways;ko01110 Biosynthesis of secondary metabolites;;	24h	1.42964
g4501	158.696	-0.872049	0.275924	-3.16046	0.00157518	0.0373742	scaffold494	23634	25497	+	g4501	hypothetical protein TRAVEDRAFT_145028 [Trametes versicolor FP-101664 SS1]	GO:0002183:cytoplasmic translational initiation;	GO:0005829:cytosol;GO:0005851:eukaryotic translation initiation factor 2B complex;	GO:0005085:guanyl-nucleotide exchange factor activity;GO:0016779:nucleotidyltransferase activity;GO:0003743:translation initiation factor activity;GO:0031369:translation initiation factor binding;	K03240	ko03013 RNA transport;;	24h	1.42743
g1375	40.6032	1.15527	0.365636	3.15962	0.00157978	0.0374128	scaffold159	36085	36501	-	g1375	--	-	-	-	-	-	24h	1.42698
g1374	1441	-0.621244	0.196925	-3.15473	0.00160648	0.0379738	scaffold159	33137	34921	-	g1374	hypothetical protein TRAVEDRAFT_53135 [Trametes versicolor FP-101664 SS1]	-	-	-	-	-	24h	1.42052
g14607	343.711	-0.762942	0.242101	-3.15133	0.00162527	0.0383461	scaffold3961	1	1813	+	g14607	putative RNA helicase [Daedalea quercina L-15889]	GO:0000398:mRNA splicing, via spliceosome;GO:0000393:spliceosomal conformational changes to generate catalytic conformation;GO:0000388:spliceosome conformational change to release U4 (or U4atac) and U1 (or U11);	GO:0071013:catalytic step 2 spliceosome;GO:0005829:cytosol;GO:0005634:nucleus;GO:0071014:post-mRNA release spliceosomal complex;GO:0005681:spliceosomal complex;GO:0046540:U4/U6 x U5 tri-snRNP complex;GO:0005682:U5 snRNP;	GO:0005524:ATP binding;GO:0008026:ATP-dependent helicase activity;GO:0004004:ATP-dependent RNA helicase activity;GO:0003676:nucleic acid binding;	K12854	ko03040 Spliceosome;;	24h	1.41628
g10868	405.59	-0.595518	0.189022	-3.15053	0.00162975	0.0383798	scaffold1609	1	1656	-	g10868	RCC1/BLIP-II [Trametes versicolor FP-101664 SS1]	-	-	-	-	-	24h	1.4159
g7660	19.4381	2.00408	0.636398	3.1491	0.00163775	0.0384964	scaffold951	1	4187	-	g7660	hypothetical protein PYCCODRAFT_1479355 [Trametes coccinea BRFM310]	-	-	-	-	-	24h	1.41458
g7619	541.999	0.585906	0.18612	3.148	0.00164389	0.0385533	scaffold943	14621	16125	+	g7619	hypothetical protein TRAPUB_11622 [Trametes pubescens]	-	-	-	K01052	ko00100 Steroid biosynthesis;;	24h	1.41394
g12066	206.201	-1.23664	0.392887	-3.14758	0.00164629	0.0385533	scaffold1983	1	7099	-	g12066	hypothetical protein TRAPUB_3223 [Trametes pubescens]	-	-	-	-	-	24h	1.41394
g4601	49.3616	1.07268	0.34106	3.14514	0.00166006	0.0388036	scaffold503	63257	65620	-	g4601	hypothetical protein TRAVEDRAFT_47205 [Trametes versicolor FP-101664 SS1]	-	-	-	-	-	24h	1.41113
g2841	1217.72	-0.760774	0.241987	-3.14386	0.00166736	0.038902	scaffold308	38504	46197	+	g2841	acetyl CoA carboxylase [Trametes coccinea BRFM310]	GO:0006633:fatty acid biosynthetic process;GO:2001295:malonyl-CoA biosynthetic process;	GO:0005737:cytoplasm;GO:0005829:cytosol;GO:0000329:fungal-type vacuole membrane;	GO:0003989:acetyl-CoA carboxylase activity;GO:0005524:ATP binding;GO:0004075:biotin carboxylase activity;GO:0046872:metal ion binding;	K11262	ko00061 Fatty acid biosynthesis;ko00254 Aflatoxin biosynthesis;ko00620 Pyruvate metabolism;ko00640 Propanoate metabolism;ko01100 Metabolic pathways;ko01110 Biosynthesis of secondary metabolites;ko01212 Fatty acid metabolism;;	24h	1.41003
g11685	559.695	-0.576741	0.183624	-3.14087	0.00168445	0.039228	scaffold1847	4043	6029	+	g11685	hypothetical protein TRAPUB_6730 [Trametes pubescens]	-	-	-	-	-	24h	1.4064
g14052	12.919	-2.95951	0.943039	-3.13827	0.00169951	0.0395057	scaffold3225	1	1569	-	g14052	hypothetical protein TRAPUB_12084 [Trametes pubescens]	-	-	-	-	-	24h	1.40334
g15037	440.318	-0.779552	0.248484	-3.13723	0.0017055	0.039572	scaffold4599	1	1289	+	g15037	hypothetical protein TRAVEDRAFT_171344 [Trametes versicolor FP-101664 SS1]	-	-	-	-	-	24h	1.40261
g11475	156.039	-0.760517	0.242586	-3.13504	0.0017183	0.0397324	scaffold1785	9411	11882	-	g11475	--	-	-	-	-	-	24h	1.40086
g13217	676.79	-0.610784	0.194862	-3.13444	0.00172184	0.0397324	scaffold2486	1	2136	-	g13217	Nop-domain-containing protein [Trametes versicolor FP-101664 SS1]	GO:0006364:rRNA processing;	GO:0005730:nucleolus;	-	K14565	ko03008 Ribosome biogenesis in eukaryotes;;	24h	1.40086
g11872	169.257	1.07164	0.341918	3.13422	0.00172313	0.0397324	scaffold1906	3020	5159	+	g11872	SET domain-containing protein [Trametes versicolor FP-101664 SS1]	-	-	-	-	-	24h	1.40086
g6100	410.085	0.522437	0.166705	3.13389	0.00172503	0.0397324	scaffold710	4021	5201	+	g6100	Hypoxanthine-guanine phosphoribosyltransferase [Trametes pubescens]	GO:0032263:GMP salvage;GO:0046100:hypoxanthine metabolic process;GO:0032264:IMP salvage;GO:0032265:XMP salvage;	GO:0005737:cytoplasm;GO:0005783:endoplasmic reticulum;GO:0005634:nucleus;	GO:0052657:guanine phosphoribosyltransferase activity;GO:0004422:hypoxanthine phosphoribosyltransferase activity;GO:0046872:metal ion binding;GO:0000166:nucleotide binding;GO:0004615:phosphomannomutase activity;GO:0016763:transferase activity, transferring pentosyl groups;GO:0000310:xanthine phosphoribosyltransferase activity;	K07101	-	24h	1.40086
g3786	577.294	0.826249	0.263784	3.1323	0.00173443	0.0398762	scaffold404	8503	10057	-	g3786	NAD-P-binding protein [Trametes versicolor FP-101664 SS1]	-	-	-	-	-	24h	1.39929
g9058	1280.56	-0.470296	0.150196	-3.13123	0.00174078	0.0399491	scaffold1208	5514	8730	+	g9058	hypothetical protein TRAPUB_12417 [Trametes pubescens]	-	-	-	-	-	24h	1.39849
g8185	832.296	0.641198	0.204899	3.12934	0.00175201	0.0400637	scaffold1045	30770	32622	-	g8185	hypothetical protein TRAPUB_9148 [Trametes pubescens]	-	-	-	-	-	24h	1.39725
g7184	2230.79	0.454822	0.145342	3.12932	0.00175213	0.0400637	scaffold876	8281	8913	+	g7184	hypothetical protein TRAVEDRAFT_24130 [Trametes versicolor FP-101664 SS1]	-	-	-	-	-	24h	1.39725
g13945	206.513	-0.780438	0.249581	-3.12699	0.00176604	0.0403086	scaffold3095	1	1002	-	g13945	hypothetical protein TRAVEDRAFT_32917 [Trametes versicolor FP-101664 SS1]	-	-	-	-	-	24h	1.3946
g6523	3482.74	-0.581441	0.186283	-3.12127	0.00180072	0.0410259	scaffold775	6221	15132	+	g6523	hypothetical protein TRAVEDRAFT_117940 [Trametes versicolor FP-101664 SS1]	GO:0035556:intracellular signal transduction;GO:0018105:peptidyl-serine phosphorylation;GO:0045842:positive regulation of mitotic metaphase/anaphase transition;GO:0023052:signaling;	GO:0005737:cytoplasm;GO:0005829:cytosol;GO:0005634:nucleus;	GO:0005524:ATP binding;GO:0004674:protein serine/threonine kinase activity;	K12767	ko04113 Meiosis - yeast;ko04138 Autophagy - yeast;ko04213 Longevity regulating pathway - multiple species;;	24h	1.38694
g10889	1196.54	-0.604173	0.1937	-3.11912	0.00181392	0.0412519	scaffold1615	11461	17089	-	g10889	Pkinase-domain-containing protein [Trametes versicolor FP-101664 SS1]	-	-	-	-	-	24h	1.38456
g5213	250.653	-0.721755	0.231656	-3.11564	0.00183547	0.0416669	scaffold585	7305	11854	+	g5213	hypothetical protein TRAVEDRAFT_66533 [Trametes versicolor FP-101664 SS1]	-	-	-	-	-	24h	1.38021
g10188	1538.46	0.533829	0.171572	3.1114	0.00186204	0.0420901	scaffold1436	12700	13951	+	g10188	hypothetical protein TRAVEDRAFT_119655 [Trametes versicolor FP-101664 SS1]	-	-	-	-	-	24h	1.37582
g13220	338.798	-0.575552	0.184987	-3.11131	0.00186257	0.0420901	scaffold2486	8294	9982	-	g13220	hypothetical protein TRAVEDRAFT_44622 [Trametes versicolor FP-101664 SS1]	-	-	-	-	-	24h	1.37582
g13386	1677.24	0.483979	0.155567	3.11107	0.00186414	0.0420901	scaffold2595	3901	5522	+	g13386	hypothetical protein BN946_scf185013.g110 [Trametes cinnabarina]	-	-	-	-	-	24h	1.37582
g499	399.468	0.656331	0.211098	3.10913	0.00187636	0.0422904	scaffold77	18998	20277	-	g499	hypothetical protein TRAVEDRAFT_43970 [Trametes versicolor FP-101664 SS1]	-	-	-	-	-	24h	1.37376
g11923	1568.59	-0.803944	0.258699	-3.10764	0.00188587	0.0423613	scaffold1929	2603	3821	-	g11923	hypothetical protein TRAVEDRAFT_157836 [Trametes versicolor FP-101664 SS1]	-	-	-	-	-	24h	1.37303
g10582	31.1935	1.24418	0.400401	3.10733	0.00188787	0.0423613	scaffold1539	5185	7650	-	g10582	CyP450 monooxygenase [Trametes versicolor FP-101664 SS1]	-	GO:0016021:integral component of membrane;	GO:0020037:heme binding;GO:0005506:iron ion binding;GO:0004497:monooxygenase activity;GO:0016705:oxidoreductase activity, acting on paired donors, with incorporation or reduction of molecular oxygen;	-	-	24h	1.37303
g5425	36.1203	-1.46021	0.470037	-3.10659	0.00189261	0.0423613	scaffold613	10429	12245	-	g5425	hypothetical protein TRAVEDRAFT_66843 [Trametes versicolor FP-101664 SS1]	-	-	-	-	-	24h	1.37303
g5204	945.621	-0.527528	0.169813	-3.10653	0.00189296	0.0423613	scaffold582	6165	11955	-	g5204	oligomeric complex COG6 [Trametes versicolor FP-101664 SS1]	-	-	-	K09419	-	24h	1.37303
g12795	97.4328	-1.20175	0.386977	-3.10548	0.00189968	0.0424101	scaffold2260	1	1867	-	g12795	proliferating cell nuclear antigen [Trametes versicolor FP-101664 SS1]	GO:0006271:DNA strand elongation involved in DNA replication;GO:0070987:error-free translesion synthesis;GO:0042276:error-prone translesion synthesis;GO:0006272:leading strand elongation;GO:0006298:mismatch repair;GO:1903459:mitotic DNA replication lagging strand elongation;GO:1903460:mitotic DNA replication leading strand elongation;GO:1903364:positive regulation of cellular protein catabolic pr…	GO:0005829:cytosol;GO:0000790:nuclear chromatin;GO:0043596:nuclear replication fork;GO:0005654:nucleoplasm;GO:0005634:nucleus;GO:0043626:PCNA complex;GO:0035861:site of double-strand break;	GO:0003677:DNA binding;GO:0030337:DNA polymerase processivity factor activity;	K04802	ko03030 DNA replication;ko03410 Base excision repair;ko03420 Nucleotide excision repair;ko03430 Mismatch repair;;	24h	1.37253
g117	305.77	-0.599837	0.193175	-3.10514	0.00190187	0.0424101	scaffold24	1415	6797	-	g117	hypothetical protein TRAVEDRAFT_68857 [Trametes versicolor FP-101664 SS1]	-	-	-	-	-	24h	1.37253
g3912	123.36	0.931771	0.300141	3.10444	0.00190636	0.0424351	scaffold422	32069	34428	+	g3912	hypothetical protein TRAVEDRAFT_44139 [Trametes versicolor FP-101664 SS1]	-	-	-	-	-	24h	1.37227
g13513	342.757	-0.632913	0.203955	-3.1032	0.0019144	0.0425389	scaffold2684	1255	3089	+	g13513	hypothetical protein TRAVEDRAFT_151331 [Trametes versicolor FP-101664 SS1]	-	-	-	-	-	24h	1.37121
g10068	1113.92	-0.664576	0.214226	-3.10221	0.00192081	0.0426061	scaffold1405	1398	3972	-	g10068	WD40 repeat-like protein [Trametes versicolor FP-101664 SS1]	-	-	-	-	-	24h	1.37053
g10473	1642.94	-0.567807	0.183161	-3.10004	0.00193493	0.0428439	scaffold1513	25088	30565	-	g10473	SNF5-domain-containing protein [Trametes versicolor FP-101664 SS1]	-	-	-	-	-	24h	1.36811
g12800	257.348	-0.676556	0.218707	-3.09344	0.00197851	0.043732	scaffold2262	1	2277	-	g12800	Ankyrin-1 [Trametes pubescens]	-	-	-	-	-	24h	1.3592
g8834	20.3885	1.99635	0.645738	3.09157	0.00199099	0.0439308	scaffold1166	6088	8462	-	g8834	hypothetical protein TRAVEDRAFT_31289 [Trametes versicolor FP-101664 SS1]	-	-	-	-	-	24h	1.35723
g4551	354.535	-0.882901	0.28575	-3.08976	0.00200318	0.0440034	scaffold500	1549	4470	+	g4551	--	-	-	-	-	-	24h	1.35651
g1840	10.7348	-2.04103	0.660623	-3.08956	0.00200455	0.0440034	scaffold207	1	679	-	g1840	hypothetical protein TRAPUB_12291 [Trametes pubescens]	-	-	-	-	-	24h	1.35651
g483	223.039	-0.970127	0.314033	-3.08925	0.00200661	0.0440034	scaffold76	1	640	-	g483	hypothetical protein TRAVEDRAFT_68951 [Trametes versicolor FP-101664 SS1]	-	-	-	-	-	24h	1.35651
g16654	72.2036	-1.09342	0.354077	-3.0881	0.00201443	0.0440034	scaffold7332	1	537	-	g16654	fatty acid synthase [Trametes versicolor FP-101664 SS1]	GO:0042759:long-chain fatty acid biosynthetic process;	-	GO:0004316:3-oxoacyl-[acyl-carrier-protein] reductase (NADPH) activity;GO:0004315:3-oxoacyl-[acyl-carrier-protein] synthase activity;GO:0004321:fatty-acyl-CoA synthase activity;GO:0008897:holo-[acyl-carrier-protein] synthase activity;GO:0000287:magnesium ion binding;	-	-	24h	1.35651
g15812	11.0464	2.05638	0.665918	3.08804	0.0020148	0.0440034	scaffold5848	214	611	+	g15812	terpenoid synthase [Trametes versicolor FP-101664 SS1]	-	-	GO:0000287:magnesium ion binding;GO:0010333:terpene synthase activity;	-	-	24h	1.35651
g5568	25.4142	-1.53741	0.497868	-3.08798	0.00201524	0.0440034	scaffold635	17846	18416	+	g5568	--	-	-	-	-	-	24h	1.35651
g13624	496.201	0.838434	0.271642	3.08654	0.00202498	0.0440884	scaffold2768	1	1227	-	g13624	beta-lactamase/transpeptidase-like protein [Trametes versicolor FP-101664 SS1]	-	-	-	-	-	24h	1.35568
g11738	97.3702	0.945821	0.30645	3.08638	0.00202613	0.0440884	scaffold1863	13547	14904	+	g11738	hypothetical protein TRAPUB_8016 [Trametes pubescens]	-	-	-	-	-	24h	1.35568
g7258	944.879	-0.547491	0.17753	-3.08393	0.00204283	0.0443751	scaffold888	5052	8168	+	g7258	hypothetical protein TRAVEDRAFT_173545, partial [Trametes versicolor FP-101664 SS1]	-	-	-	-	-	24h	1.35286
g17116	70.1025	-1.11823	0.362685	-3.08319	0.00204797	0.0444026	scaffold8853	1	781	+	g17116	hypothetical protein TRAVEDRAFT_72143 [Trametes versicolor FP-101664 SS1]	-	-	-	-	-	24h	1.35259
g10931	150.463	-0.744942	0.24165	-3.08273	0.00205114	0.0444026	scaffold1628	2922	5112	-	g10931	hypothetical protein TRAVEDRAFT_52892 [Trametes versicolor FP-101664 SS1]	-	-	-	-	-	24h	1.35259
g13479	191.507	-0.945444	0.306927	-3.08035	0.00206756	0.0446814	scaffold2659	1	1223	+	g13479	hypothetical protein TRAVEDRAFT_145028 [Trametes versicolor FP-101664 SS1]	-	-	-	K03240	ko03013 RNA transport;;	24h	1.34987
g6739	5651.65	-0.58465	0.190063	-3.07609	0.00209737	0.0452479	scaffold810	19728	23441	-	g6739	hypothetical protein TRAVEDRAFT_175484 [Trametes versicolor FP-101664 SS1]	-	-	-	-	-	24h	1.3444
g13579	2281.58	0.463404	0.150707	3.07487	0.00210594	0.0453552	scaffold2736	871	2137	+	g13579	prohibitin [Dichomitus squalens]	GO:0007007:inner mitochondrial membrane organization;GO:0000001:mitochondrion inheritance;GO:0006457:protein folding;	GO:0005737:cytoplasm;GO:0005743:mitochondrial inner membrane;	-	K17080	-	24h	1.34337
g6666	755.683	0.536236	0.174443	3.07399	0.00211215	0.0454112	scaffold800	8135	10126	-	g6666	PREDICTED: uncharacterized protein DDB_G0271670-like, partial [Mesitornis unicolor]	-	-	-	-	-	24h	1.34284
g3252	110.33	-0.832451	0.271251	-3.06893	0.00214828	0.0460501	scaffold355	1	2732	-	g3252	WD40 repeat-like protein [Trametes versicolor FP-101664 SS1]	GO:0000462:maturation of SSU-rRNA from tricistronic rRNA transcript (SSU-rRNA, 5.8S rRNA, LSU-rRNA);GO:0000028:ribosomal small subunit assembly;GO:0006364:rRNA processing;	GO:0005829:cytosol;GO:0005730:nucleolus;GO:0034388:Pwp2p-containing subcomplex of 90S preribosome;GO:0005732:small nucleolar ribonucleoprotein complex;GO:0032040:small-subunit processome;	GO:0030515:snoRNA binding;	K14558	ko03008 Ribosome biogenesis in eukaryotes;;	24h	1.33677
g5056	167.836	-0.738429	0.240671	-3.06821	0.00215344	0.0460501	scaffold566	428	1670	-	g5056	hypothetical protein TRAVEDRAFT_74903 [Trametes versicolor FP-101664 SS1]	-	-	-	-	-	24h	1.33677
g744	1466.83	-0.571337	0.186229	-3.06792	0.00215555	0.0460501	scaffold102	50153	54834	-	g744	Tip elongation aberrant protein 1 [Trametes pubescens]	-	-	-	-	-	24h	1.33677
g5590	230.5	0.796123	0.25951	3.06779	0.00215648	0.0460501	scaffold639	22847	26109	+	g5590	hypothetical protein TRAVEDRAFT_54287 [Trametes versicolor FP-101664 SS1]	-	-	-	-	-	24h	1.33677
g9870	27.9734	-1.681	0.548253	-3.06609	0.00216876	0.0462339	scaffold1362	1024	2272	+	g9870	Delta(6)-protoilludene synthase [Trametes pubescens]	-	-	-	-	-	24h	1.33504
g10478	849.798	-0.753495	0.246115	-3.06156	0.0022019	0.0467854	scaffold1514	18535	21311	-	g10478	Opi1-domain-containing protein [Trametes versicolor FP-101664 SS1]	-	-	-	-	-	24h	1.32989
g6679	265.942	0.701799	0.229231	3.06153	0.00220206	0.0467854	scaffold803	6210	11636	-	g6679	DUF159-domain-containing protein, partial [Trametes versicolor FP-101664 SS1]	-	-	-	-	-	24h	1.32989
g15953	64.2236	1.01192	0.330583	3.06102	0.00220586	0.0467873	scaffold6095	1	481	+	g15953	hypothetical protein TRAPUB_4803 [Trametes pubescens]	-	-	-	-	-	24h	1.32987
g16264	124.184	-0.921625	0.301145	-3.0604	0.00221043	0.0468054	scaffold6609	475	1205	+	g16264	hypothetical protein TRAVEDRAFT_146188 [Trametes versicolor FP-101664 SS1]	-	-	-	-	-	24h	1.3297
g6516	217.664	-0.662128	0.216416	-3.05951	0.00221697	0.0468554	scaffold773	39477	40664	-	g6516	hypothetical protein PYCCODRAFT_1469739 [Trametes coccinea BRFM310]	-	-	-	-	-	24h	1.32924
g14001	278.069	-0.654355	0.213906	-3.05907	0.00222023	0.0468554	scaffold3162	1	1441	+	g14001	hypothetical protein TRAVEDRAFT_59233 [Trametes versicolor FP-101664 SS1]	-	-	-	-	-	24h	1.32924
g16355	9.01859	-2.88862	0.944756	-3.05753	0.0022317	0.0468925	scaffold6774	1	550	+	g16355	hypothetical protein PYCCODRAFT_1473628 [Trametes coccinea BRFM310]	-	-	-	-	-	24h	1.3289
g11429	235.606	-1.12682	0.368552	-3.05743	0.00223246	0.0468925	scaffold1766	2578	4272	+	g11429	--	-	-	-	-	-	24h	1.3289
g12982	76.1068	-0.914544	0.299131	-3.05733	0.00223316	0.0468925	scaffold2356	1	1568	+	g12982	--	-	-	-	-	-	24h	1.3289
g2517	894.832	-0.60431	0.197717	-3.05645	0.00223976	0.0469529	scaffold272	44181	48061	+	g2517	hypothetical protein TRAPUB_666 [Trametes pubescens]	-	-	-	-	-	24h	1.32834
g598	494.856	0.526519	0.172319	3.05549	0.00224694	0.0470252	scaffold91	19620	20420	-	g598	Prefoldin subunit 4 [Trametes coccinea BRFM310]	-	-	-	-	-	24h	1.32767
g9529	646.945	-0.539151	0.176484	-3.05495	0.00225097	0.0470314	scaffold1296	15496	17889	+	g9529	hypothetical protein TRAVEDRAFT_43119 [Trametes versicolor FP-101664 SS1]	-	-	-	-	-	24h	1.32761
g7171	546.539	-0.580739	0.190319	-3.05139	0.00227785	0.0474623	scaffold874	35488	37869	-	g7171	GTP binding protein 4 [Trametes coccinea BRFM310]	GO:0000054:ribosomal subunit export from nucleus;	GO:0072686:mitotic spindle;GO:0005730:nucleolus;	GO:0005525:GTP binding;	K06943	ko03008 Ribosome biogenesis in eukaryotes;;	24h	1.32365
g11636	677.277	-0.451349	0.147924	-3.05122	0.00227912	0.0474623	scaffold1835	2115	3859	+	g11636	dihydroorotate dehydrogenase [Trametes versicolor FP-101664 SS1]	-	-	-	-	-	24h	1.32365
g13536	153.755	0.769283	0.252437	3.04743	0.00230811	0.0479469	scaffold2703	2218	2898	+	g13536	hypothetical protein TRAVEDRAFT_119655 [Trametes versicolor FP-101664 SS1]	-	-	-	-	-	24h	1.31924
g8514	172.123	0.723614	0.23747	3.04718	0.00231001	0.0479469	scaffold1106	15630	17123	-	g8514	NAD-P-binding protein [Trametes versicolor FP-101664 SS1]	-	-	-	-	-	24h	1.31924
g9140	942.799	-0.731176	0.240106	-3.04522	0.00232507	0.0480491	scaffold1223	7142	13438	-	g9140	hypothetical protein TRAVEDRAFT_68801 [Trametes versicolor FP-101664 SS1]	-	-	-	-	-	24h	1.31831
g8550	594.846	0.476728	0.156556	3.04509	0.00232609	0.0480491	scaffold1113	4107	6154	-	g8550	hypothetical protein TRAVEDRAFT_41164 [Trametes versicolor FP-101664 SS1]	GO:0009097:isoleucine biosynthetic process;GO:0009636:response to toxic substance;	GO:0005737:cytoplasm;	GO:0019239:deaminase activity;	-	-	24h	1.31831
g15457	41.6185	-1.18751	0.390008	-3.04482	0.00232818	0.0480491	scaffold5257	1	652	+	g15457	HCP-like protein [Trametes versicolor FP-101664 SS1]	-	-	-	-	-	24h	1.31831
g13516	52.9228	-1.13288	0.372106	-3.0445	0.00233069	0.0480491	scaffold2686	1	1507	+	g13516	beta and beta-prime subunits of DNA dependent RNA-polymerase [Trametes versicolor FP-101664 SS1]	GO:0006360:transcription from RNA polymerase I promoter;	GO:0005829:cytosol;GO:0005730:nucleolus;GO:0005736:DNA-directed RNA polymerase I complex;	GO:0003677:DNA binding;GO:0003899:DNA-directed RNA polymerase activity;GO:0008270:zinc ion binding;	K02999	ko03020 RNA polymerase;;	24h	1.31831
g180	15.9554	-2.04652	0.672368	-3.04375	0.00233653	0.0480491	scaffold33	11367	12717	+	g180	--	-	-	-	-	-	24h	1.31831
g16356	14.7507	-1.73044	0.568554	-3.04358	0.00233781	0.0480491	scaffold6775	355	564	+	g16356	hypothetical protein TRAPUB_8046 [Trametes pubescens]	-	-	-	-	-	24h	1.31831
g12137	589.529	-0.712632	0.234201	-3.04283	0.00234366	0.0480909	scaffold2010	1832	4806	-	g12137	hypothetical protein TRAVEDRAFT_170743 [Trametes versicolor FP-101664 SS1]	GO:0061586:positive regulation of transcription by transcription factor localization;	GO:0000790:nuclear chromatin;GO:0000784:nuclear chromosome, telomeric region;GO:0005634:nucleus;	GO:0001135:RNA polymerase II transcription factor recruiting transcription factor activity;GO:0043565:sequence-specific DNA binding;	-	-	24h	1.31794
g12419	74.6388	-0.991577	0.325943	-3.04218	0.00234871	0.048116	scaffold2107	14953	15846	+	g12419	hypothetical protein TRAPUB_13552 [Trametes pubescens]	-	-	-	-	-	24h	1.31771
g11790	442.011	0.6057	0.199173	3.04107	0.00235737	0.0482151	scaffold1879	916	3072	+	g11790	cytochrome P450 [Trametes versicolor FP-101664 SS1]	-	-	-	-	-	24h	1.31682
g10194	3037.42	0.750682	0.246896	3.04048	0.00236204	0.0482323	scaffold1439	3085	4765	+	g10194	hypothetical protein TRAPUB_11355, partial [Trametes pubescens]	-	-	-	-	-	24h	1.31666
g5304	2552.86	-0.541841	0.178273	-3.03939	0.00237061	0.048329	scaffold596	5903	9401	-	g5304	acyl-CoA dehydrogenase NM domain-like protein [Dichomitus squalens LYAD-421 SS1]	GO:0006552:leucine catabolic process;	GO:0005759:mitochondrial matrix;GO:0005739:mitochondrion;	GO:0005524:ATP binding;GO:0050660:flavin adenine dinucleotide binding;GO:0008470:isovaleryl-CoA dehydrogenase activity;	K00253	ko00280 Valine, leucine and isoleucine degradation;ko01100 Metabolic pathways;;	24h	1.31579
g7952	1521.77	0.579338	0.190687	3.03817	0.00238022	0.0484465	scaffold1000	3696	4810	-	g7952	hypothetical protein TRAVEDRAFT_46948 [Trametes versicolor FP-101664 SS1]	-	-	-	-	-	24h	1.31474
g242	415.552	-0.556191	0.183217	-3.0357	0.00239979	0.0487661	scaffold45	5041	6745	+	g242	hypothetical protein TRAVEDRAFT_61696, partial [Trametes versicolor FP-101664 SS1]	-	-	-	-	-	24h	1.31188
g11453	1033.28	1.4886	0.490802	3.033	0.00242132	0.0491243	scaffold1777	9064	10848	+	g11453	peptidase C14 [Trametes versicolor FP-101664 SS1]	-	-	-	-	-	24h	1.3087
g3047	39.2925	-1.08986	0.359675	-3.03012	0.00244458	0.0495165	scaffold336	16701	17858	-	g3047	--	-	-	-	-	-	24h	1.30525
g11696	957.298	0.545239	0.179995	3.02918	0.00245217	0.0495802	scaffold1851	2531	3398	-	g11696	GTP-binding protein rhb1 [Trametes pubescens]	-	-	-	K07208	-	24h	1.30469
g13454	283.111	-0.704423	0.232578	-3.02876	0.0024556	0.0495802	scaffold2648	1854	2255	+	g13454	--	-	-	-	-	-	24h	1.30469
g3369	1103.52	-0.58019	0.191621	-3.02779	0.00246347	0.0496597	scaffold364	16946	19567	+	g3369	translation initiation factor eIF-3b [Trametes versicolor FP-101664 SS1]	GO:0001732:formation of cytoplasmic translation initiation complex;GO:0006413:translational initiation;	GO:0016282:eukaryotic 43S preinitiation complex;GO:0033290:eukaryotic 48S preinitiation complex;GO:0005852:eukaryotic translation initiation factor 3 complex;	GO:0003743:translation initiation factor activity;GO:0031369:translation initiation factor binding;	K03253	ko03013 RNA transport;;	24h	1.304
g1795	20.1841	1.54781	0.511766	3.02444	0.00249096	0.0501335	scaffold202	8764	10183	+	g1795	hypothetical protein TRAVEDRAFT_47215 [Trametes versicolor FP-101664 SS1]	-	-	-	-	-	24h	1.29987
g6664	977.588	0.429602	0.142083	3.02361	0.00249781	0.0501912	scaffold800	3419	4013	-	g6664	Sm-like ribonucleo protein [Trametes versicolor FP-101664 SS1]	GO:0000398:mRNA splicing, via spliceosome;	GO:0071013:catalytic step 2 spliceosome;GO:0005634:nucleus;GO:0071011:precatalytic spliceosome;GO:0030532:small nuclear ribonucleoprotein complex;GO:0005681:spliceosomal complex;	GO:0003723:RNA binding;	K11097	ko03040 Spliceosome;;	24h	1.29937
g1348	10.4708	-1.97385	0.653345	-3.02114	0.00251822	0.0503646	scaffold157	5682	6668	-	g1348	hypothetical protein TRAVEDRAFT_64172 [Trametes versicolor FP-101664 SS1]	-	-	-	-	-	24h	1.29788
g12263	17.8568	2.12935	0.704821	3.02112	0.00251843	0.0503646	scaffold2054	5893	6517	-	g12263	hypothetical protein TRAVEDRAFT_136431 [Trametes versicolor FP-101664 SS1]	-	-	-	-	-	24h	1.29788
g1129	355.53	-0.631971	0.209215	-3.02068	0.00252209	0.0503646	scaffold136	44994	49020	-	g1129	hypothetical protein PYCCODRAFT_1451176 [Trametes coccinea BRFM310]	-	-	-	-	-	24h	1.29788
g11561	31.4459	-1.37376	0.454791	-3.02064	0.00252243	0.0503646	scaffold1813	6214	6794	+	g11561	FtsJ-domain-containing protein [Trametes versicolor FP-101664 SS1]	GO:0000453:enzyme-directed rRNA 2'-O-methylation;GO:0000466:maturation of 5.8S rRNA from tricistronic rRNA transcript (SSU-rRNA, 5.8S rRNA, LSU-rRNA);GO:0000463:maturation of LSU-rRNA from tricistronic rRNA transcript (SSU-rRNA, 5.8S rRNA, LSU-rRNA);GO:0031167:rRNA methylation;	GO:0005730:nucleolus;GO:0030687:preribosome, large subunit precursor;	GO:0016435:rRNA (guanine) methyltransferase activity;GO:0070039:rRNA (guanosine-2'-O-)-methyltransferase activity;GO:0008650:rRNA (uridine-2'-O-)-methyltransferase activity;	-	-	24h	1.29788
g4851	3324.39	0.495261	0.164008	3.01973	0.00252999	0.0504356	scaffold536	6608	9929	-	g4851	hypothetical protein TRAVEDRAFT_70692 [Trametes versicolor FP-101664 SS1]	GO:0009083:branched-chain amino acid catabolic process;	GO:0005947:mitochondrial alpha-ketoglutarate dehydrogenase complex;	GO:0003863:3-methyl-2-oxobutanoate dehydrogenase (2-methylpropanoyl-transferring) activity;	-	-	24h	1.29726
g1096	582.753	-0.757297	0.251065	-3.01633	0.00255851	0.0509236	scaffold134	72783	76033	-	g1096	kinase-like protein [Trametes versicolor FP-101664 SS1]	GO:0030003:cellular cation homeostasis;GO:0006873:cellular ion homeostasis;GO:0035556:intracellular signal transduction;GO:0006376:mRNA splice site selection;GO:0042307:positive regulation of protein import into nucleus;GO:0006468:protein phosphorylation;GO:0008361:regulation of cell size;GO:0010468:regulation of gene expression;GO:0050684:regulation of mRNA processing;GO:0042493:response to drug…	GO:0005737:cytoplasm;GO:0005634:nucleus;	GO:0005524:ATP binding;GO:0004672:protein kinase activity;GO:0004674:protein serine/threonine kinase activity;	K08832	-	24h	1.29308
g4609	7475.68	-0.7294	0.241913	-3.01514	0.00256863	0.0510445	scaffold505	4268	5038	+	g4609	WSC domain-containing protein [Trametes pubescens]	-	-	-	-	-	24h	1.29205
g10783	112.182	-0.857142	0.284356	-3.01433	0.0025755	0.0510733	scaffold1591	4526	7546	-	g10783	hypothetical protein TRAVEDRAFT_147315 [Trametes versicolor FP-101664 SS1]	-	-	-	-	-	24h	1.29181
g6462	19905.7	-0.722393	0.239678	-3.01401	0.00257819	0.0510733	scaffold766	3174	4145	-	g6462	hypothetical protein TRAVEDRAFT_55609 [Trametes versicolor FP-101664 SS1]	-	-	-	-	-	24h	1.29181
g3601	1003.89	-0.480624	0.159493	-3.01344	0.00258304	0.0510891	scaffold386	803	2016	-	g3601	Alg5-prov protein [Trametes versicolor FP-101664 SS1]	-	-	-	-	-	24h	1.29167
g17075	603.68	-0.66056	0.219339	-3.0116	0.00259877	0.0512097	scaffold8273	1	766	-	g17075	hypothetical protein TRAPUB_10641 [Trametes pubescens]	-	-	-	-	-	24h	1.29065
g398	1046.83	-0.485194	0.161112	-3.01154	0.0025993	0.0512097	scaffold62	14405	16375	+	g398	Coronin-like protein crn1 [Trametes pubescens]	-	-	-	K13886	-	24h	1.29065
g4384	498.456	-1.61089	0.534994	-3.01103	0.00260361	0.0512097	scaffold480	2355	3960	+	g4384	hypothetical protein TRAVEDRAFT_170355 [Trametes versicolor FP-101664 SS1]	-	-	-	-	-	24h	1.29065
g3335	489.9	-0.547246	0.18176	-3.01082	0.0026054	0.0512097	scaffold361	67914	69608	+	g3335	3'(2'),5'-bisphosphate nucleotidase [Trametes pubescens]	-	-	-	-	-	24h	1.29065
g3693	6484.58	-0.509083	0.169195	-3.00885	0.00262238	0.0514632	scaffold394	19246	21870	-	g3693	Phenylalanine ammonia-lyase [Trametes pubescens]	GO:0009800:cinnamic acid biosynthetic process;GO:0006559:L-phenylalanine catabolic process;	GO:0005737:cytoplasm;	GO:0045548:phenylalanine ammonia-lyase activity;	-	-	24h	1.2885
g10434	405.342	0.710391	0.236333	3.00589	0.00264804	0.0517796	scaffold1503	2489	3866	+	g10434	hypothetical protein TRAPUB_5479 [Trametes pubescens]	-	-	-	-	-	24h	1.28584
g10047	345.308	-0.574581	0.191159	-3.00577	0.00264906	0.0517796	scaffold1399	13026	15643	+	g10047	hypothetical protein TRAVEDRAFT_165175 [Trametes versicolor FP-101664 SS1]	-	-	-	-	-	24h	1.28584
g6404	264.266	-0.857023	0.285145	-3.00557	0.00265083	0.0517796	scaffold758	11143	14160	+	g6404	hypothetical protein TRAVEDRAFT_34913 [Trametes versicolor FP-101664 SS1]	-	-	-	-	-	24h	1.28584
g7588	2656.75	0.462435	0.153948	3.00384	0.00266597	0.0519948	scaffold941	288	1075	-	g7588	hypothetical protein TRAVEDRAFT_75520 [Trametes versicolor FP-101664 SS1]	-	-	-	-	-	24h	1.28404
g11605	1164.83	-0.689198	0.229548	-3.00241	0.00267847	0.0521093	scaffold1824	1	2898	+	g11605	hypothetical protein TRAVEDRAFT_61761 [Trametes versicolor FP-101664 SS1]	-	-	-	-	-	24h	1.28308
g8111	606.404	0.475207	0.158285	3.00223	0.00268012	0.0521093	scaffold1030	5151	6049	-	g8111	hypothetical protein TRAPUB_7095 [Trametes pubescens]	-	-	-	-	-	24h	1.28308
g9234	674.096	-0.473373	0.157712	-3.00151	0.00268648	0.0521524	scaffold1241	6357	9550	-	g9234	Rgp1-domain-containing protein [Trametes versicolor FP-101664 SS1]	-	-	-	-	-	24h	1.28273
g5298	177.339	0.836315	0.278689	3.00089	0.00269195	0.0521784	scaffold595	9668	10783	-	g5298	hypothetical protein L226DRAFT_564876 [Lentinus tigrinus ALCF2SS1-7]	-	-	-	-	-	24h	1.28251
g7503	17.6084	-1.59396	0.5313	-3.00012	0.00269872	0.0522291	scaffold926	6764	8690	-	g7503	guanine deaminase [Trametes versicolor FP-101664 SS1]	-	-	-	K01487	ko00230 Purine metabolism;ko01100 Metabolic pathways;;	24h	1.28209
g2089	262.607	-0.701849	0.233995	-2.99941	0.002705	0.0522703	scaffold234	32693	34095	+	g2089	Pre-mRNA-splicing factor SPP2 [Trametes pubescens]	-	-	-	-	-	24h	1.28174
g9823	12.8155	2.02669	0.676203	2.99716	0.00272508	0.0525777	scaffold1353	22022	23220	-	g9823	hypothetical protein TRAPUB_14173, partial [Trametes pubescens]	-	-	-	-	-	24h	1.2792
g13914	9.58972	2.14549	0.716283	2.9953	0.00274171	0.0528177	scaffold3062	634	1048	+	g13914	hypothetical protein TRAVEDRAFT_51150 [Trametes versicolor FP-101664 SS1]	-	-	-	-	-	24h	1.27722
g12117	927.504	-0.493263	0.164785	-2.99337	0.00275915	0.0530097	scaffold2002	727	2918	+	g12117	Thiamin diphosphate-binding protein [Trametes coccinea BRFM310]	-	-	-	-	-	24h	1.27564
g5138	187.146	-0.609395	0.203645	-2.99244	0.00276758	0.0530097	scaffold573	6153	8605	-	g5138	hypothetical protein TRAPUB_6583 [Trametes pubescens]	GO:0006379:mRNA cleavage;GO:0006378:mRNA polyadenylation;GO:0070647:protein modification by small protein conjugation or removal;	GO:0005847:mRNA cleavage and polyadenylation specificity factor complex;GO:0005634:nucleus;	GO:0003676:nucleic acid binding;GO:0061659:ubiquitin-like protein ligase activity;GO:0008270:zinc ion binding;	K15541	ko03015 mRNA surveillance pathway;;	24h	1.27564
g8429	82.3619	1.01997	0.340853	2.9924	0.00276791	0.0530097	scaffold1089	3946	5624	+	g8429	hypothetical protein TRAPUB_7871 [Trametes pubescens]	-	-	-	-	-	24h	1.27564
g10428	899.878	-0.768031	0.256666	-2.99234	0.00276851	0.0530097	scaffold1502	1	5111	+	g10428	hypothetical protein TRAVEDRAFT_27599 [Trametes versicolor FP-101664 SS1]	-	-	-	-	-	24h	1.27564
g11377	806.513	-0.475261	0.158923	-2.99051	0.00278508	0.0532462	scaffold1749	1	3043	-	g11377	26S proteasome non-ATPase regulatory subunit 1 -like protein [Trametes pubescens]	-	-	-	K03032	ko03050 Proteasome;;	24h	1.27371
g10060	5.06296	-3.93531	1.31629	-2.98971	0.00279245		scaffold1403	1	1227	-	g10060	--	-	-	-	-	-	24h
g132	61.8198	-0.931414	0.311593	-2.98921	0.00279704	0.0533938	scaffold25	5402	7102	-	g132	--	-	-	-	-	-	24h	1.27251
g4463	102.614	-0.747692	0.250183	-2.98858	0.00280275	0.0534069	scaffold488	16286	19130	-	g4463	hypothetical protein TRAVEDRAFT_62862 [Trametes versicolor FP-101664 SS1]	-	-	-	-	-	24h	1.2724
g1537	52.6216	-1.21856	0.407789	-2.98821	0.00280621	0.0534069	scaffold177	823	2345	-	g1537	endo-beta-1,4-glucanase [Trametes versicolor FP-101664 SS1]	GO:0045493:xylan catabolic process;	GO:0005576:extracellular region;	GO:0030248:cellulose binding;GO:0031176:endo-1,4-beta-xylanase activity;	K01181	-	24h	1.2724
g17163	4.81528	4.61452	1.54527	2.98623	0.00282443		scaffold10208	1217	1624	-	g17163	Retrovirus-related Pol polyprotein from transposon TNT 1-94, partial [Trametes pubescens]	-	-	-	-	-	24h
g900	813.473	0.704223	0.236001	2.98399	0.00284521	0.0540675	scaffold116	13182	14720	-	g900	hypothetical protein TRAVEDRAFT_42763 [Trametes versicolor FP-101664 SS1]	-	-	-	-	-	24h	1.26706
g11233	2646.94	-0.704952	0.236443	-2.98148	0.00286856	0.0544293	scaffold1711	77	2512	+	g11233	hypothetical protein TRAPUB_332 [Trametes pubescens]	-	-	-	-	-	24h	1.26417
g13549	555.934	-0.65005	0.218068	-2.98095	0.00287352	0.0544414	scaffold2718	204	1790	+	g13549	hypothetical protein TRAVEDRAFT_74364 [Trametes versicolor FP-101664 SS1]	-	-	-	-	-	24h	1.26407
g9398	1875.13	0.509463	0.170961	2.97999	0.0028826	0.0545144	scaffold1267	10645	13419	+	g9398	glutamate-cysteine ligase catalytic subunit [Trametes coccinea BRFM310]	-	-	-	-	-	24h	1.26349
g16204	140.228	-0.769944	0.258403	-2.97962	0.00288603	0.0545144	scaffold6512	1	576	+	g16204	thioredoxin-domain-containing protein [Trametes versicolor FP-101664 SS1]	-	-	-	K09584	ko04141 Protein processing in endoplasmic reticulum;;	24h	1.26349
g10135	414.462	0.770137	0.258552	2.97866	0.00289512	0.0546043	scaffold1419	18369	19466	-	g10135	hypothetical protein TRAPUB_1665 [Trametes pubescens]	-	-	-	-	-	24h	1.26277
g13695	816.946	-0.85231	0.286198	-2.97804	0.00290096	0.0546326	scaffold2835	1	2184	-	g13695	hypothetical protein TRAPUB_3919 [Trametes pubescens]	-	-	-	-	-	24h	1.26255
g5552	17.4708	-1.62771	0.546707	-2.9773	0.00290795	0.0546825	scaffold632	47137	47532	+	g5552	hypothetical protein TRAVEDRAFT_53530 [Trametes versicolor FP-101664 SS1]	-	-	-	-	-	24h	1.26215
g2744	2591.04	0.509194	0.171099	2.97603	0.00292009	0.0547488	scaffold299	1049	2669	-	g2744	ferrochelatase [Trametes versicolor FP-101664 SS1]	GO:0006783:heme biosynthetic process;	GO:0005743:mitochondrial inner membrane;	GO:0051537:2 iron, 2 sulfur cluster binding;GO:0004325:ferrochelatase activity;GO:0046872:metal ion binding;	K01772	ko00860 Porphyrin and chlorophyll metabolism;ko01100 Metabolic pathways;ko01110 Biosynthesis of secondary metabolites;ko01240 Biosynthesis of cofactors;;	24h	1.26163
g5719	176.59	-0.702915	0.236219	-2.97569	0.00292335	0.0547488	scaffold658	8523	10746	-	g5719	hypothetical protein TRAVEDRAFT_142770 [Trametes versicolor FP-101664 SS1]	-	-	-	-	-	24h	1.26163
g10248	66.6032	-0.916836	0.308122	-2.97556	0.00292452	0.0547488	scaffold1457	15857	17794	-	g10248	DNA glycosylase [Trametes versicolor FP-101664 SS1]	-	-	-	-	-	24h	1.26163
g12055	217.736	0.642932	0.216141	2.97459	0.00293379	0.0548409	scaffold1980	1	1578	-	g12055	NAD-dependent protein deacylase SIR4 [Trametes pubescens]	-	-	-	-	-	24h	1.2609
g8158	61.021	1.43039	0.481121	2.97304	0.00294868	0.0550377	scaffold1041	2091	3394	-	g8158	hypothetical protein TRAVEDRAFT_41344 [Trametes versicolor FP-101664 SS1]	-	-	-	-	-	24h	1.25934
g6857	484.3	0.470814	0.158419	2.97196	0.00295906	0.055071	scaffold825	13963	15336	+	g6857	NAD-P-binding protein [Trametes versicolor FP-101664 SS1]	-	-	-	-	-	24h	1.25908
g5254	120.121	-0.78928	0.265578	-2.97193	0.00295932	0.055071	scaffold589	1	2183	-	g5254	hypothetical protein TRAVEDRAFT_30303 [Trametes versicolor FP-101664 SS1]	-	-	-	-	-	24h	1.25908
g5585	252.71	0.614397	0.206764	2.97149	0.00296358	0.055071	scaffold638	14305	15382	-	g5585	D-tyrosyl-tRNA deacylase [Trametes versicolor FP-101664 SS1]	-	-	-	-	-	24h	1.25908
g8534	219.172	0.724686	0.243959	2.97052	0.00297299	0.0551645	scaffold1110	5305	8292	+	g8534	hypothetical protein TRAVEDRAFT_136831 [Trametes versicolor FP-101664 SS1]	-	-	-	-	-	24h	1.25834
g2542	136.794	0.757851	0.255364	2.96773	0.00300012	0.0555522	scaffold274	15874	16852	-	g2542	hypothetical protein TRAPUB_14205 [Trametes pubescens]	-	-	-	-	-	24h	1.2553
g7841	10.3164	-2.53644	0.854751	-2.96746	0.0030027	0.0555522	scaffold980	725	4032	+	g7841	hypothetical protein TRAPUB_471 [Trametes pubescens]	-	-	-	-	-	24h	1.2553
g7014	247.56	0.942712	0.318051	2.96402	0.00303644	0.0560641	scaffold846	11604	14076	-	g7014	Vegetative incompatibility protein HET-E-1 [Trametes pubescens]	-	-	-	-	-	24h	1.25132
g11999	114.464	0.972174	0.328053	2.96347	0.00304191	0.0560641	scaffold1958	765	2056	+	g11999	hypothetical protein TRAPUB_13591 [Trametes pubescens]	-	-	-	-	-	24h	1.25132
g9892	703.068	0.519126	0.175186	2.96329	0.00304372	0.0560641	scaffold1366	1148	2383	-	g9892	Aldo/keto reductase [Trametes versicolor FP-101664 SS1]	GO:0019698:D-galacturonate catabolic process;	-	GO:0016616:oxidoreductase activity, acting on the CH-OH group of donors, NAD or NADP as acceptor;	-	-	24h	1.25132
g10467	18.7156	2.0314	0.685676	2.96262	0.00305035	0.0561041	scaffold1513	6948	8294	-	g10467	hypothetical protein TRAVEDRAFT_52628 [Trametes versicolor FP-101664 SS1]	-	-	-	-	-	24h	1.25101
g6244	2065.43	-0.535555	0.180933	-2.95996	0.00307682	0.0565084	scaffold731	11915	15373	+	g6244	hypothetical protein TRAVEDRAFT_27006 [Trametes versicolor FP-101664 SS1]	-	-	-	-	-	24h	1.24789
g12886	2324.64	-0.490061	0.165652	-2.95838	0.00309259	0.0566497	scaffold2305	2214	4955	-	g12886	CMGC/MAPK/ERK protein kinase [Trametes versicolor FP-101664 SS1]	GO:0030242:peroxisome degradation;GO:0000196:MAPK cascade involved in cell wall organization or biogenesis;GO:0071310:cellular response to organic substance;GO:0071470:cellular response to osmotic stress;GO:0030968:endoplasmic reticulum unfolded protein response;GO:0009272:fungal-type cell wall biogenesis;GO:0035556:intracellular signal transduction;GO:0036498:IRE1-mediated unfolded protein respo…	GO:0005935:cellular bud neck;GO:0005934:cellular bud tip;GO:0005737:cytoplasm;GO:0005829:cytosol;GO:0043332:mating projection tip;GO:0005739:mitochondrion;GO:0005634:nucleus;	GO:0005524:ATP binding;GO:0004707:MAP kinase activity;GO:0004672:protein kinase activity;GO:0004674:protein serine/threonine kinase activity;	K04464	ko04011 MAPK signaling pathway - yeast;ko04138 Autophagy - yeast;ko04139 Mitophagy - yeast;;	24h	1.2468
g6912	678.144	-0.4845	0.163777	-2.95829	0.0030935	0.0566497	scaffold834	6080	9486	+	g6912	Dbl domain-containing protein [Trametes versicolor FP-101664 SS1]	-	-	-	-	-	24h	1.2468
g724	54.6216	-0.957508	0.323763	-2.95743	0.00310211	0.056725	scaffold101	30704	33229	-	g724	hypothetical protein TRAVEDRAFT_112830 [Trametes versicolor FP-101664 SS1]	-	-	-	-	-	24h	1.24623
g12483	730.058	-0.605572	0.204828	-2.95649	0.00311159	0.0568158	scaffold2130	2453	4404	-	g12483	DnaJ subfamily C member 7 -like protein [Trametes pubescens]	-	-	-	K09503	ko04141 Protein processing in endoplasmic reticulum;;	24h	1.24553
g863	6366.54	-1.00297	0.339338	-2.95566	0.00312005	0.0568878	scaffold113	12863	14385	-	g863	Phosphoenolpyruvate/pyruvate domain-containing protein [Trametes versicolor FP-101664 SS1]	-	-	-	-	-	24h	1.24498
g14154	1054.95	0.537105	0.18182	2.95404	0.00313644	0.0570762	scaffold3350	1	803	-	g14154	metabolite transporter [Trametes versicolor FP-101664 SS1]	GO:0001407:glycerophosphodiester transport;	GO:0016021:integral component of membrane;GO:0005886:plasma membrane;	GO:0001406:glycerophosphodiester transmembrane transporter activity;	-	-	24h	1.24354
g7701	409.082	0.571094	0.193346	2.95374	0.00313944	0.0570762	scaffold958	21953	22744	-	g7701	acyl-CoA N-acyltransferase [Trametes versicolor FP-101664 SS1]	GO:0018002:N-terminal peptidyl-glutamic acid acetylation;GO:0017196:N-terminal peptidyl-methionine acetylation;GO:0017198:N-terminal peptidyl-serine acetylation;	GO:0005829:cytosol;GO:0031415:NatA complex;GO:0005634:nucleus;	GO:1990190:peptide-glutamate-N-acetyltransferase activity;GO:1990189:peptide-serine-N-acetyltransferase activity;	-	-	24h	1.24354
g15644	294.713	-1.00393	0.339952	-2.95315	0.00314545	0.0570906	scaffold5562	1	582	+	g15644	acid protease [Trametes versicolor FP-101664 SS1]	-	-	-	-	-	24h	1.24344
g13598	1125.83	0.413013	0.139873	2.95278	0.00314929	0.0570906	scaffold2744	982	2129	-	g13598	V-type proton ATPase catalytic subunit A isoform 2 [Trametes pubescens]	GO:0090465:arginine homeostasis;GO:0015991:ATP hydrolysis coupled proton transport;GO:0046034:ATP metabolic process;GO:0090464:histidine homeostasis;GO:0090463:lysine homeostasis;	GO:0005829:cytosol;GO:0000329:fungal-type vacuole membrane;GO:0005886:plasma membrane;GO:0005774:vacuolar membrane;GO:0000221:vacuolar proton-transporting V-type ATPase, V1 domain;	GO:0005524:ATP binding;GO:0046961:proton-transporting ATPase activity, rotational mechanism;	K02145	ko00190 Oxidative phosphorylation;ko01100 Metabolic pathways;ko04145 Phagosome;;	24h	1.24344
g7777	151.57	0.712463	0.241389	2.95151	0.0031622	0.0572422	scaffold968	23951	27217	-	g7777	hypothetical protein TRAVEDRAFT_60981 [Trametes versicolor FP-101664 SS1]	-	-	-	-	-	24h	1.24228
g609	126.92	-0.793489	0.268946	-2.95037	0.00317399	0.0572936	scaffold91	53384	55127	+	g609	HAD-like protein [Trametes versicolor FP-101664 SS1]	-	-	-	-	-	24h	1.24189
g694	189.914	0.63659	0.215768	2.95035	0.00317414	0.0572936	scaffold98	49339	49778	-	g694	hypothetical protein TRAPUB_2852 [Trametes pubescens]	-	-	-	-	-	24h	1.24189
g2686	264.357	0.818169	0.277537	2.94797	0.00319871	0.0576546	scaffold289	8884	9478	-	g2686	hypothetical protein TRAVEDRAFT_63913 [Trametes versicolor FP-101664 SS1]	-	-	-	-	-	24h	1.23917
g7571	4860.07	-0.580565	0.196993	-2.94713	0.00320736	0.0577279	scaffold939	25389	28121	+	g7571	hypothetical protein TRAVEDRAFT_157673 [Trametes versicolor FP-101664 SS1]	-	-	-	-	-	24h	1.23861
g8774	200.731	-0.708304	0.240512	-2.94499	0.00322964	0.0580459	scaffold1154	10562	11167	+	g8774	hypothetical protein TRAVEDRAFT_118207 [Trametes versicolor FP-101664 SS1]	-	-	-	-	-	24h	1.23623
g7621	143.458	-0.882242	0.299911	-2.94168	0.00326433	0.0585858	scaffold943	21779	23503	-	g7621	hypothetical protein TRAVEDRAFT_68498 [Trametes versicolor FP-101664 SS1]	-	-	-	-	-	24h	1.23221
g3243	11.5329	-2.4703	0.839989	-2.94087	0.00327287	0.0586556	scaffold354	3986	5157	+	g3243	hypothetical protein TRAVEDRAFT_24769 [Trametes versicolor FP-101664 SS1]	-	-	-	-	-	24h	1.23169
g15259	31.1245	-1.36224	0.463297	-2.94032	0.0032787	0.0586765	scaffold4962	1	675	-	g15259	Pentafunctional AROM polypeptide [Trametes pubescens]	GO:0009073:aromatic amino acid family biosynthetic process;GO:0009423:chorismate biosynthetic process;	GO:0005737:cytoplasm;	GO:0003855:3-dehydroquinate dehydratase activity;GO:0003856:3-dehydroquinate synthase activity;GO:0003866:3-phosphoshikimate 1-carboxyvinyltransferase activity;GO:0005524:ATP binding;GO:0046872:metal ion binding;GO:0004764:shikimate 3-dehydrogenase (NADP+) activity;GO:0004765:shikimate kinase activity;	-	-	24h	1.23154
g6053	406.457	-0.521111	0.177334	-2.93859	0.0032971	0.0589222	scaffold703	4501	10376	+	g6053	PIN domain-like protein [Trametes versicolor FP-101664 SS1]	-	-	-	K14228	ko00970 Aminoacyl-tRNA biosynthesis;;	24h	1.22972
g11445	593.746	0.538635	0.183418	2.93665	0.00331783	0.0591479	scaffold1774	962	2471	-	g11445	ubiquitin-conjugating enzyme [Trametes versicolor FP-101664 SS1]	GO:0030466:chromatin silencing at silent mating-type cassette;GO:0010620:negative regulation of transcription by transcription factor catabolism;GO:0070647:protein modification by small protein conjugation or removal;GO:0000209:protein polyubiquitination;GO:0030433:ER-associated ubiquitin-dependent protein catabolic process;GO:0006511:ubiquitin-dependent protein catabolic process;	GO:0005829:cytosol;GO:0005783:endoplasmic reticulum;GO:0000836:Hrd1p ubiquitin ligase complex;GO:0005634:nucleus;	GO:0005524:ATP binding;GO:0061631:ubiquitin conjugating enzyme activity;	-	-	24h	1.22806
g16660	192.729	0.621176	0.211534	2.93653	0.00331912	0.0591479	scaffold7346	1	215	+	g16660	Snf7-domain-containing protein [Trametes coccinea BRFM310]	-	-	-	-	-	24h	1.22806
g2866	65.3928	-0.911778	0.31079	-2.93374	0.00334904	0.0595557	scaffold310	38084	38987	+	g2866	--	-	-	-	-	-	24h	1.22508
g2843	2300.12	-0.513642	0.175094	-2.93352	0.00335145	0.0595557	scaffold308	54590	58910	+	g2843	hypothetical protein TRAVEDRAFT_64856 [Trametes versicolor FP-101664 SS1]	-	-	-	-	-	24h	1.22508
g9782	191.178	0.742747	0.25331	2.93217	0.00336601	0.0596951	scaffold1347	22114	23340	+	g9782	hypothetical protein BN946_scf184912.g20 [Trametes cinnabarina]	GO:0000105:histidine biosynthetic process;	GO:0005737:cytoplasm;	GO:0005524:ATP binding;GO:0003879:ATP phosphoribosyltransferase activity;GO:0000287:magnesium ion binding;	-	-	24h	1.22406
g6229	363.757	0.843221	0.287601	2.93192	0.00336878	0.0596951	scaffold727	10914	12299	+	g6229	hypothetical protein TRAPUB_9850 [Trametes pubescens]	-	-	-	-	-	24h	1.22406
g206	787.096	0.419576	0.143154	2.93094	0.00337936	0.0597248	scaffold37	19408	21733	+	g206	DNA-directed RNA polymerase II subunit rpb7 [Trametes pubescens]	GO:0000291:nuclear-transcribed mRNA catabolic process, exonucleolytic;GO:0060213:positive regulation of nuclear-transcribed mRNA poly(A) tail shortening;GO:0045948:positive regulation of translational initiation;GO:0010590:regulation of cell separation after cytokinesis;GO:0097394:telomeric RNA transcription from RNA pol II promoter;GO:0006367:transcription initiation from RNA polymerase II promo…	GO:0005829:cytosol;GO:0005634:nucleus;GO:0000932:cytoplasmic mRNA processing body;GO:0005665:DNA-directed RNA polymerase II, core complex;	GO:0003899:DNA-directed RNA polymerase activity;GO:0003723:RNA binding;GO:0003697:single-stranded DNA binding;GO:0003727:single-stranded RNA binding;GO:0031369:translation initiation factor binding;	-	-	24h	1.22385
g10800	762.548	0.54045	0.184398	2.93089	0.00337993	0.0597248	scaffold1593	6972	7876	+	g10800	hypothetical protein TRAPUB_1887 [Trametes pubescens]	-	-	-	-	-	24h	1.22385
g9047	1602.24	-0.415789	0.142068	-2.92669	0.00342595	0.0603362	scaffold1205	19188	22088	+	g9047	hypothetical protein BN946_scf184909.g76 [Trametes cinnabarina]	-	-	-	-	-	24h	1.21942
g8734	68.0048	0.957387	0.327133	2.9266	0.00342689	0.0603362	scaffold1147	7634	10808	+	g8734	hypothetical protein TRAVEDRAFT_85565, partial [Trametes versicolor FP-101664 SS1]	-	-	-	-	-	24h	1.21942
g16380	2281.34	-0.702319	0.240015	-2.92614	0.00343198	0.0603362	scaffold6826	1	427	-	g16380	hypothetical protein TRAPUB_4711 [Trametes pubescens]	-	-	-	-	-	24h	1.21942
g9514	186.395	0.618644	0.211431	2.92598	0.00343369	0.0603362	scaffold1294	4781	6859	-	g9514	hypothetical protein TRAVEDRAFT_54076 [Trametes versicolor FP-101664 SS1]	-	-	-	-	-	24h	1.21942
g14248	11.2251	1.95309	0.667622	2.92544	0.0034397	0.0603576	scaffold3467	947	1778	+	g14248	hypothetical protein TRAPUB_8460 [Trametes pubescens]	-	-	-	-	-	24h	1.21927
g15976	21.6341	-1.49797	0.512779	-2.92127	0.00348607	0.0610157	scaffold6135	1	596	+	g15976	hypothetical protein TRAVEDRAFT_68801 [Trametes versicolor FP-101664 SS1]	-	-	-	-	-	24h	1.21456
g8395	1061.59	0.514884	0.176258	2.9212	0.00348689	0.0610157	scaffold1081	27651	32058	+	g8395	hypothetical protein OH76DRAFT_1361588 [Polyporus brumalis]	-	-	-	-	-	24h	1.21456
g15718	54.0128	0.932954	0.319427	2.92071	0.00349234	0.0610263	scaffold5685	1	370	+	g15718	Yip1-domain-containing protein [Trametes versicolor FP-101664 SS1]	-	-	-	-	-	24h	1.21448
g8907	163.88	-1.11674	0.382584	-2.91894	0.00351224	0.0612891	scaffold1183	1480	10143	-	g8907	Exodeoxyribonuclease 1 [Trametes pubescens]	-	-	-	-	-	24h	1.21262
g11370	40.5778	-1.28494	0.440628	-2.91616	0.00354364	0.061678	scaffold1744	13659	18421	+	g11370	P-loop containing nucleoside triphosphate hydrolase protein [Trametes versicolor FP-101664 SS1]	-	-	-	K14635	-	24h	1.20987
g8638	37.8019	1.05112	0.360453	2.9161	0.00354432	0.061678	scaffold1129	2231	3805	+	g8638	hypothetical protein TRAVEDRAFT_53822 [Trametes versicolor FP-101664 SS1]	-	-	-	-	-	24h	1.20987
g7103	165.707	-0.826436	0.283685	-2.91321	0.00357729	0.0621553	scaffold865	14044	16260	+	g7103	Chromatin structure-remodeling complex subunit RSC7 [Trametes pubescens]	-	-	-	-	-	24h	1.20652
g10	70.2302	-0.838816	0.287972	-2.91284	0.00358161	0.0621553	scaffold3	12799	14230	+	g10	DNA-directed RNA polymerase I subunit rpa1 [Trametes pubescens]	-	-	-	K03006	ko03020 RNA polymerase;;	24h	1.20652
g12238	63.5587	-0.952516	0.32723	-2.91084	0.00360458	0.0624414	scaffold2044	1	353	-	g12238	hypothetical protein TRAVEDRAFT_30048 [Trametes versicolor FP-101664 SS1]	-	-	-	-	-	24h	1.20453
g15314	178.222	-0.729051	0.250487	-2.91053	0.00360812	0.0624414	scaffold5036	1	668	-	g15314	hypothetical protein TRAVEDRAFT_61659 [Trametes versicolor FP-101664 SS1]	GO:0006768:biotin metabolic process;GO:0009083:branched-chain amino acid catabolic process;GO:0006552:leucine catabolic process;GO:0051291:protein heterooligomerization;	GO:0002169:3-methylcrotonyl-CoA carboxylase complex, mitochondrial;GO:0005829:cytosol;GO:0005759:mitochondrial matrix;GO:0005739:mitochondrion;	GO:0005524:ATP binding;GO:0009374:biotin binding;GO:0004075:biotin carboxylase activity;GO:0046872:metal ion binding;GO:0004485:methylcrotonoyl-CoA carboxylase activity;	-	-	24h	1.20453
g3609	148.56	-0.734691	0.252473	-2.90998	0.00361447	0.0624414	scaffold386	17078	18896	-	g3609	DBR1-domain-containing protein [Trametes versicolor FP-101664 SS1]	GO:0000398:mRNA splicing, via spliceosome;GO:0000375:RNA splicing, via transesterification reactions;	GO:0005634:nucleus;	GO:0008419:RNA lariat debranching enzyme activity;	K18328	-	24h	1.20453
g3940	981.678	-0.458232	0.15751	-2.90922	0.00362332	0.0624414	scaffold427	2089	4172	+	g3940	hypothetical protein TRAVEDRAFT_141857 [Trametes versicolor FP-101664 SS1]	-	-	-	-	-	24h	1.20453
g541	714.643	-0.767009	0.263656	-2.90912	0.00362444	0.0624414	scaffold83	49366	50531	+	g541	hypothetical protein TRAPUB_782 [Trametes pubescens]	-	-	-	-	-	24h	1.20453
g5982	1062.65	-0.717333	0.246605	-2.90883	0.00362783	0.0624414	scaffold692	101	5886	-	g5982	hypothetical protein TRAVEDRAFT_29197 [Trametes versicolor FP-101664 SS1]	-	-	-	-	-	24h	1.20453
g1680	1412.06	-0.400392	0.137735	-2.90698	0.00364938	0.0627264	scaffold191	20129	22000	-	g1680	2-oxoisovalerate dehydrogenase subunit alpha, mitochondrial [Trametes pubescens]	-	-	-	-	-	24h	1.20255
g13492	73.5449	-0.934632	0.321895	-2.90353	0.0036898	0.0633349	scaffold2667	1	1262	-	g13492	hypothetical protein TRAVEDRAFT_33285 [Trametes versicolor FP-101664 SS1]	-	-	-	-	-	24h	1.19836
g9309	223.283	-0.624606	0.215171	-2.90283	0.00369803	0.0633897	scaffold1252	8395	11699	+	g9309	hypothetical protein TRAPUB_8566 [Trametes pubescens]	-	-	-	-	-	24h	1.19798
g5659	1424.52	-0.526963	0.181576	-2.90217	0.00370591	0.0634386	scaffold649	39001	40351	-	g5659	DUF124-domain-containing protein [Trametes versicolor FP-101664 SS1]	-	-	-	-	-	24h	1.19765
g7044	27.6811	1.17304	0.40445	2.90034	0.00372763	0.0637188	scaffold850	7909	9000	-	g7044	hypothetical protein TRAVEDRAFT_17111 [Trametes versicolor FP-101664 SS1]	-	-	-	-	-	24h	1.19573
g5583	1740.57	-0.401671	0.13851	-2.89994	0.0037324	0.0637188	scaffold638	10212	11804	-	g5583	hypothetical protein TRAVEDRAFT_57553 [Trametes versicolor FP-101664 SS1]	-	-	-	-	-	24h	1.19573
g6242	965.441	-0.492234	0.169777	-2.89929	0.00374007	0.0637412	scaffold731	3455	6758	+	g6242	hypothetical protein TRAPUB_25 [Trametes pubescens]	-	-	-	-	-	24h	1.19558
g1087	153.324	0.781086	0.269473	2.89856	0.00374876	0.0637412	scaffold134	51454	53179	-	g1087	Versiconal hemiacetal acetate reductase [Trametes pubescens]	-	-	-	-	-	24h	1.19558
g16093	230.277	-0.748979	0.258397	-2.89855	0.00374889	0.0637412	scaffold6323	1	1355	-	g16093	hypothetical protein OH76DRAFT_1458470 [Polyporus brumalis]	GO:0006552:leucine catabolic process;	GO:0005759:mitochondrial matrix;	GO:0005524:ATP binding;GO:0046872:metal ion binding;GO:0004485:methylcrotonoyl-CoA carboxylase activity;	-	-	24h	1.19558
g15822	1480.17	0.381641	0.131743	2.89685	0.00376925	0.0640011	scaffold5866	1	339	+	g15822	Profilin [Trametes pubescens]	GO:0046907:intracellular transport;GO:1903475:mitotic actomyosin contractile ring assembly;GO:0090338:positive regulation of formin-nucleated actin cable assembly;GO:0042989:sequestering of actin monomers;	GO:0005938:cell cortex;GO:0005856:cytoskeleton;GO:0005829:cytosol;GO:0019897:extrinsic component of plasma membrane;	GO:0003785:actin monomer binding;GO:0005546:phosphatidylinositol-4,5-bisphosphate binding;GO:0070064:proline-rich region binding;	-	-	24h	1.19381
g4720	48.8747	1.05193	0.363233	2.89602	0.00377931	0.0640854	scaffold520	3705	4508	-	g4720	hypothetical protein TRAVEDRAFT_17883 [Trametes versicolor FP-101664 SS1]	-	-	-	-	-	24h	1.19324
g14573	60.5029	-1.0871	0.375557	-2.89462	0.00379614	0.06421	scaffold3917	1	1229	+	g14573	hypothetical protein TRAVEDRAFT_27029 [Trametes versicolor FP-101664 SS1]	GO:0007015:actin filament organization;GO:0006897:endocytosis;	GO:0030479:actin cortical patch;GO:0010008:endosome membrane;GO:0005886:plasma membrane;	GO:0003779:actin binding;GO:0042802:identical protein binding;GO:0030674:protein binding, bridging;GO:0043130:ubiquitin binding;	-	-	24h	1.1924
g2497	1073.7	0.506749	0.175105	2.89398	0.00380396	0.06421	scaffold271	32027	33090	-	g2497	RWD-domain-containing protein [Trametes versicolor FP-101664 SS1]	-	-	-	-	-	24h	1.1924
g16506	128.483	-0.735507	0.254171	-2.89375	0.00380671	0.06421	scaffold7045	1	550	+	g16506	alpha/beta-hydrolase [Trametes versicolor FP-101664 SS1]	-	-	-	-	-	24h	1.1924
g11718	1279.9	-0.47576	0.164449	-2.89305	0.00381518	0.06421	scaffold1859	129	3312	+	g11718	Dual specificity protein kinase pom1 [Trametes pubescens]	-	-	-	-	-	24h	1.1924
g16790	23.8287	-1.26804	0.438313	-2.89301	0.00381573	0.06421	scaffold7609	1	420	-	g16790	dynein heavy chain [Trametes versicolor FP-101664 SS1]	-	-	-	K10413	ko04145 Phagosome;;	24h	1.1924
g6672	145.802	-0.684283	0.23654	-2.89288	0.00381723	0.06421	scaffold801	11290	13469	-	g6672	glycoside hydrolase [Trametes versicolor FP-101664 SS1]	-	-	-	-	-	24h	1.1924
g7766	38.3434	1.0311	0.35654	2.89197	0.00382837	0.0643115	scaffold968	95	1151	+	g7766	hypothetical protein TRAVEDRAFT_52835 [Trametes versicolor FP-101664 SS1]	-	-	-	-	-	24h	1.19171
g7042	1063.11	0.720643	0.249306	2.89059	0.00384517	0.0644602	scaffold850	1619	6114	+	g7042	hypothetical protein TRAVEDRAFT_68867 [Trametes versicolor FP-101664 SS1]	-	-	-	-	-	24h	1.19071
g2804	102.567	-0.762761	0.263894	-2.89041	0.00384745	0.0644602	scaffold304	26519	28000	+	g2804	hypothetical protein TRAVEDRAFT_45314 [Trametes versicolor FP-101664 SS1]	-	-	-	-	-	24h	1.19071
g1456	1113.4	-0.592552	0.205083	-2.88933	0.00386058	0.0645526	scaffold169	13686	18449	-	g1456	hypothetical protein TRAVEDRAFT_141701 [Trametes versicolor FP-101664 SS1]	-	-	-	-	-	24h	1.19009
g11094	846.644	0.500968	0.173398	2.88912	0.00386322	0.0645526	scaffold1671	27423	27953	-	g11094	aldolase [Trametes versicolor FP-101664 SS1]	-	GO:0005829:cytosol;	GO:0004419:hydroxymethylglutaryl-CoA lyase activity;GO:0046872:metal ion binding;	-	-	24h	1.19009
g16543	285.824	0.604839	0.209416	2.88822	0.00387431	0.0645881	scaffold7114	1	462	+	g16543	Tautomerase/MIF [Trametes versicolor FP-101664 SS1]	-	-	-	-	-	24h	1.18985
g9462	292.322	-0.543858	0.188321	-2.88792	0.00387795	0.0645881	scaffold1279	12759	15590	+	g9462	hypothetical protein TRAVEDRAFT_127405 [Trametes versicolor FP-101664 SS1]	-	-	-	K14787	-	24h	1.18985
g8241	248.3	0.614788	0.212906	2.8876	0.00388189	0.0645881	scaffold1057	8203	10041	-	g8241	hypothetical protein TRAVEDRAFT_74637 [Trametes versicolor FP-101664 SS1]	-	-	-	-	-	24h	1.18985
g12122	158.235	-0.789354	0.273415	-2.88701	0.00388916	0.0645881	scaffold2004	1	2768	-	g12122	hypothetical protein TRAPUB_5322 [Trametes pubescens]	-	-	-	-	-	24h	1.18985
g1186	169.332	0.695631	0.240964	2.88687	0.00389097	0.0645881	scaffold145	10956	12738	-	g1186	hypothetical protein TRAVEDRAFT_138431 [Trametes versicolor FP-101664 SS1]	-	-	-	-	-	24h	1.18985
g7854	415.645	0.575357	0.199407	2.88534	0.00390996	0.0648178	scaffold982	22490	23841	+	g7854	hypothetical protein TRAPUB_8016 [Trametes pubescens]	-	-	-	-	-	24h	1.18831
g10005	2961.4	0.5405	0.18743	2.88374	0.00392977	0.0650382	scaffold1388	19669	21133	+	g10005	Pkinase-domain-containing protein [Trametes versicolor FP-101664 SS1]	-	-	GO:0005524:ATP binding;GO:0004693:cyclin-dependent protein serine/threonine kinase activity;	-	-	24h	1.18683
g9062	1559.7	-0.525223	0.182151	-2.88344	0.00393357	0.0650382	scaffold1210	2103	4152	+	g9062	hypothetical protein TRAVEDRAFT_52811 [Trametes versicolor FP-101664 SS1]	-	-	-	-	-	24h	1.18683
g12917	3.51418	-4.34597	1.50744	-2.88301	0.00393892		scaffold2327	1	1198	-	g12917	--	-	-	-	-	-	24h
g2679	657.821	0.474524	0.164818	2.87908	0.00398839	0.0658581	scaffold288	62907	66139	-	g2679	hypothetical protein TRAPUB_3517 [Trametes pubescens]	-	-	-	-	-	24h	1.18139
g1276	427.921	-0.894718	0.311006	-2.87685	0.00401669	0.0662264	scaffold151	14029	19365	-	g1276	DNA polymerase alpha catalytic subunit [Trametes pubescens]	-	-	-	K02320	ko03030 DNA replication;;	24h	1.17897
g7495	394.457	-0.492828	0.171329	-2.87649	0.00402121	0.0662264	scaffold925	4169	5654	+	g7495	glycosyltransferase family 21 protein [Trametes versicolor FP-101664 SS1]	-	-	-	K00720	ko00600 Sphingolipid metabolism;ko01100 Metabolic pathways;;	24h	1.17897
g13072	5.22305	-3.41708	1.18843	-2.87529	0.00403654		scaffold2409	3135	5669	+	g13072	--	-	-	-	-	-	24h
g5708	445.878	0.466197	0.162253	2.87327	0.00406243	0.0666723	scaffold657	25871	26806	+	g5708	Charged multivesicular body protein 6 [Trametes pubescens]	GO:0015031:protein transport;GO:0007034:vacuolar transport;	GO:0031902:late endosome membrane;	-	K12195	ko04144 Endocytosis;;	24h	1.17605
g2395	93.8224	0.899302	0.312995	2.87321	0.00406319	0.0666723	scaffold263	51470	53633	-	g2395	hypothetical protein TRAVEDRAFT_42472 [Trametes versicolor FP-101664 SS1]	-	-	-	-	-	24h	1.17605
g2540	542.363	-0.484028	0.168484	-2.87285	0.00406789	0.0666723	scaffold274	10227	12687	+	g2540	hypothetical protein TRAVEDRAFT_43808 [Trametes versicolor FP-101664 SS1]	-	-	-	-	-	24h	1.17605
g2028	1848.31	-0.495819	0.172595	-2.87273	0.00406945	0.0666723	scaffold228	10047	15439	-	g2028	Transcription elongation factor SPT6 [Trametes pubescens]	-	-	-	K11292	-	24h	1.17605
g710	868.531	0.655305	0.228228	2.87127	0.00408827	0.0668937	scaffold100	27699	33530	+	g710	Zinc finger protein C25B8.19c [Trametes pubescens]	GO:0009405:pathogenesis;	GO:0005634:nucleus;	GO:0046872:metal ion binding;GO:0003676:nucleic acid binding;	-	-	24h	1.17461
g153	32.9185	-1.31688	0.4588	-2.87027	0.00410126	0.0670065	scaffold29	6563	7608	+	g153	--	-	-	-	-	-	24h	1.17388
g12508	312.956	0.618713	0.215604	2.86967	0.00410898	0.0670065	scaffold2139	16	484	+	g12508	Peptidyl-prolyl cis-trans isomerase-like 1 [Trametes pubescens]	GO:0006457:protein folding;	-	GO:0003755:peptidyl-prolyl cis-trans isomerase activity;	K09567	ko03040 Spliceosome;;	24h	1.17388
g757	540.793	-0.462086	0.161033	-2.86951	0.00411112	0.0670065	scaffold103	22898	27404	-	g757	hypothetical protein TRAVEDRAFT_26409 [Trametes versicolor FP-101664 SS1]	-	-	-	-	-	24h	1.17388
g9160	304.143	-0.711514	0.248012	-2.86888	0.00411933	0.0670535	scaffold1223	68609	76044	+	g9160	hypothetical protein TRAVEDRAFT_42639 [Trametes versicolor FP-101664 SS1]	-	-	-	-	-	24h	1.17358
g8607	431.869	-0.658099	0.229457	-2.86808	0.00412977	0.0670642	scaffold1121	9926	12360	+	g8607	hypothetical protein TRAPUB_3485 [Trametes pubescens]	-	-	-	-	-	24h	1.17351
g1619	1274.32	0.803181	0.280078	2.86771	0.0041346	0.0670642	scaffold186	5300	6661	+	g1619	hypothetical protein TRAPUB_5042 [Trametes pubescens]	-	-	-	-	-	24h	1.17351
g3445	10.9587	1.89907	0.662262	2.86755	0.00413662	0.0670642	scaffold371	28912	29830	+	g3445	hypothetical protein TRAPUB_7074 [Trametes pubescens]	-	-	-	-	-	24h	1.17351
g1408	247.39	-0.552794	0.192842	-2.86656	0.00414959	0.0670642	scaffold164	4378	5028	-	g1408	Oxidation resistance protein 1 [Trametes pubescens]	-	-	-	-	-	24h	1.17351
g5725	645.191	0.541547	0.188922	2.86651	0.00415024	0.0670642	scaffold660	3717	5765	+	g5725	hypothetical protein POSPLADRAFT_1043644 [Postia placenta MAD-698-R-SB12]	GO:0090630:activation of GTPase activity;GO:0006886:intracellular protein transport;GO:0016192:vesicle-mediated transport;	GO:0005737:cytoplasm;GO:0005829:cytosol;GO:0005794:Golgi apparatus;GO:0005795:Golgi stack;GO:0005634:nucleus;	GO:0005096:GTPase activator activity;GO:0017137:Rab GTPase binding;	-	-	24h	1.17351
g6736	236.789	0.650352	0.226893	2.86633	0.00415256	0.0670642	scaffold810	7785	9648	+	g6736	2OG-Fe-II oxygenase [Trametes versicolor FP-101664 SS1]	-	-	-	-	-	24h	1.17351
g11128	1312.1	-0.501141	0.174859	-2.86598	0.00415724	0.0670642	scaffold1682	15113	17692	+	g11128	hypothetical protein TRAVEDRAFT_158700 [Trametes versicolor FP-101664 SS1]	-	-	-	-	-	24h	1.17351
g10726	215.908	-1.03502	0.361217	-2.86537	0.00416525	0.0671073	scaffold1575	1	8133	+	g10726	hypothetical protein TRAVEDRAFT_162896 [Trametes versicolor FP-101664 SS1]	-	-	-	-	-	24h	1.17323
g7293	20.5682	1.44612	0.504868	2.86435	0.00417862	0.0672368	scaffold894	16338	17246	+	g7293	hypothetical protein TRAVEDRAFT_47447 [Trametes versicolor FP-101664 SS1]	-	-	-	-	-	24h	1.17239
g554	99.7631	0.795796	0.277928	2.86332	0.00419229	0.0673708	scaffold85	4435	7256	-	g554	SET domain-containing protein [Trametes versicolor FP-101664 SS1]	-	-	-	-	-	24h	1.17153
g1882	85.3497	-0.95063	0.332127	-2.86225	0.00420647	0.0675124	scaffold209	99545	103487	-	g1882	DNA mismatch repair protein MutL [Trametes versicolor FP-101664 SS1]	-	-	-	K10858	ko03430 Mismatch repair;;	24h	1.17062
g11908	87.3789	-0.893064	0.312153	-2.86098	0.00422337	0.0676975	scaffold1924	894	1688	+	g11908	hypothetical protein TRAVEDRAFT_42458 [Trametes versicolor FP-101664 SS1]	-	-	-	-	-	24h	1.16943
g8337	299.474	0.570709	0.199622	2.85895	0.00425041	0.0680444	scaffold1070	14518	16362	+	g8337	hypothetical protein TRAVEDRAFT_160532 [Trametes versicolor FP-101664 SS1]	-	-	-	-	-	24h	1.16721
g11085	1100.56	-0.833095	0.291466	-2.85829	0.00425925	0.0680993	scaffold1671	2278	6741	+	g11085	Nitrogen assimilation transcription factor nit-4, partial [Trametes pubescens]	-	-	-	-	-	24h	1.16686
g514	34.4589	-1.38484	0.484701	-2.85709	0.00427538	0.0682706	scaffold80	1606	4136	-	g514	--	-	-	-	-	-	24h	1.16577
g907	2843.6	0.544878	0.190775	2.85612	0.00428852	0.0683938	scaffold117	14225	15642	-	g907	peptidyl-prolyl cis-trans isomerase Cpr7 [Trametes versicolor FP-101664 SS1]	GO:0006457:protein folding;	GO:0005737:cytoplasm;	GO:0003755:peptidyl-prolyl cis-trans isomerase activity;	K05864	-	24h	1.16498
g6358	737.089	-0.453792	0.158943	-2.85506	0.00430286	0.0685357	scaffold751	1793	3614	-	g6358	hypothetical protein PLICRDRAFT_171035 [Plicaturopsis crispa FD-325 SS-3]	GO:0000495:box H/ACA snoRNA 3'-end processing;GO:1990481:mRNA pseudouridine synthesis;GO:0031118:rRNA pseudouridine synthesis;GO:0031120:snRNA pseudouridine synthesis;	GO:0031429:box H/ACA snoRNP complex;GO:0005874:microtubule;	GO:0003677:DNA binding;GO:0009982:pseudouridine synthase activity;GO:0003723:RNA binding;	K11131	ko03008 Ribosome biogenesis in eukaryotes;;	24h	1.16408
g79	36.7728	-1.09605	0.383957	-2.85461	0.00430897	0.0685464	scaffold17	4765	7054	-	g79	--	-	-	-	-	-	24h	1.16402
g1122	419.66	0.526379	0.184509	2.85286	0.00433276	0.0687657	scaffold136	22401	23474	-	g1122	hypothetical protein TRAVEDRAFT_163609 [Trametes versicolor FP-101664 SS1]	-	-	-	-	-	24h	1.16263
g3023	2702.66	-1.50004	0.525862	-2.85253	0.00433727	0.0687657	scaffold333	12498	12906	-	g3023	hypothetical protein TRAVEDRAFT_51486 [Trametes versicolor FP-101664 SS1]	-	-	-	-	-	24h	1.16263
g11451	75.4132	1.07825	0.378044	2.85217	0.00434212	0.0687657	scaffold1777	3058	4492	-	g11451	hypothetical protein LAESUDRAFT_729666 [Laetiporus sulphureus 93-53]	-	-	-	-	-	24h	1.16263
g14137	526.425	-0.533709	0.187135	-2.85199	0.00434459	0.0687657	scaffold3331	1	1651	-	g14137	hypothetical protein TRAPUB_3304 [Trametes pubescens]	-	-	-	-	-	24h	1.16263
g14469	34.0008	-1.57366	0.552526	-2.84812	0.00439787	0.0695217	scaffold3763	1	1708	+	g14469	hypothetical protein TRAVEDRAFT_173778 [Trametes versicolor FP-101664 SS1]	-	-	-	-	-	24h	1.15788
g8006	42.0021	-1.04632	0.367433	-2.84766	0.00440423	0.0695305	scaffold1011	1	2767	-	g8006	hypothetical protein TRAVEDRAFT_18110 [Trametes versicolor FP-101664 SS1]	-	-	-	-	-	24h	1.15782
g2590	1408.61	-0.502972	0.176683	-2.84675	0.00441676	0.0695305	scaffold280	1	2809	-	g2590	hypothetical protein TRAVEDRAFT_167792 [Trametes versicolor FP-101664 SS1]	GO:0006879:cellular iron ion homeostasis;GO:0045944:positive regulation of transcription from RNA polymerase II promoter;	GO:0005634:nucleus;	GO:0000981:sequence-specific DNA binding RNA polymerase II transcription factor activity;GO:0000978:RNA polymerase II core promoter proximal region sequence-specific DNA binding;GO:0008270:zinc ion binding;	-	-	24h	1.15782
g12741	18.7993	1.417	0.497766	2.84672	0.00441724	0.0695305	scaffold2237	4209	6633	-	g12741	hypothetical protein TRAVEDRAFT_42251 [Trametes versicolor FP-101664 SS1]	-	-	-	-	-	24h	1.15782
g10168	271.168	-0.739658	0.25985	-2.84648	0.0044205	0.0695305	scaffold1430	1	3232	+	g10168	hypothetical protein TRAPUB_3009 [Trametes pubescens]	-	-	-	-	-	24h	1.15782
g11940	488.389	-0.704961	0.2477	-2.84603	0.00442683	0.0695311	scaffold1935	8641	10128	+	g11940	Aspartic protease [Trametes pubescens]	-	-	-	K01379	-	24h	1.15782
g4053	3616.92	-0.694415	0.244024	-2.84569	0.00443158	0.0695311	scaffold443	66	3585	+	g4053	hypothetical protein BD309DRAFT_760492 [Dichomitus squalens]	GO:0052036:negative regulation by symbiont of host inflammatory response;GO:0009405:pathogenesis;GO:0006355:regulation of transcription, DNA-templated;	GO:0005634:nucleus;	GO:0003700:sequence-specific DNA binding transcription factor activity;GO:0046872:metal ion binding;GO:0003676:nucleic acid binding;	-	-	24h	1.15782
g5529	371.906	-0.599226	0.210632	-2.84489	0.0044427	0.0695738	scaffold631	5426	9845	-	g5529	hypothetical protein TRAVEDRAFT_68688 [Trametes versicolor FP-101664 SS1]	-	-	-	-	-	24h	1.15755
g6459	18.6495	1.53319	0.538962	2.8447	0.00444534	0.0695738	scaffold765	32849	33257	+	g6459	--	-	-	-	-	-	24h	1.15755
g10732	278.421	-0.646722	0.227597	-2.84152	0.00448986	0.0701059	scaffold1577	1	2079	-	g10732	hypothetical protein TRAVEDRAFT_159517 [Trametes versicolor FP-101664 SS1]	-	-	-	-	-	24h	1.15425
g9818	38.8278	1.09476	0.385285	2.84142	0.00449127	0.0701059	scaffold1353	11665	12183	-	g9818	hypothetical protein TRAVEDRAFT_121959 [Trametes versicolor FP-101664 SS1]	-	-	-	-	-	24h	1.15425
g6720	512.785	-0.481556	0.169513	-2.84082	0.00449983	0.0701059	scaffold807	21827	23452	-	g6720	hypothetical protein TRAVEDRAFT_32015 [Trametes versicolor FP-101664 SS1]	-	-	-	-	-	24h	1.15425
g5567	37.1109	-1.19782	0.421666	-2.84069	0.0045016	0.0701059	scaffold635	9387	17622	-	g5567	hypothetical protein PHLCEN_2v5260, partial [Phlebia centrifuga]	-	-	-	K00154	-	24h	1.15425
g5083	1574.57	-0.544793	0.191922	-2.83862	0.0045309	0.0704751	scaffold568	1	2692	+	g5083	hypothetical protein TRAPUB_11006 [Trametes pubescens]	-	-	-	-	-	24h	1.15196
g2088	167.789	0.629224	0.221715	2.83798	0.00454004	0.0705301	scaffold234	31159	31941	-	g2088	hypothetical protein TRAVEDRAFT_22871 [Trametes versicolor FP-101664 SS1]	-	-	-	-	-	24h	1.15163
g15279	6.08876	-2.81171	0.991374	-2.83618	0.00456571		scaffold4989	237	672	+	g15279	hypothetical protein TRAVEDRAFT_67605 [Trametes versicolor FP-101664 SS1]	-	-	-	-	-	24h
g5067	1121.31	-0.604202	0.213109	-2.83517	0.0045801	0.0708531	scaffold566	37039	39381	+	g5067	Pyranose dehydrogenase 1 [Trametes pubescens]	-	-	-	-	-	24h	1.14964
g12432	124.995	-0.670959	0.236671	-2.83498	0.00458283	0.0708531	scaffold2110	10532	12275	-	g12432	alanyl-tRNA synthetase domain-containing protein [Trametes versicolor FP-101664 SS1]	-	-	-	K07050	-	24h	1.14964
g7403	45.5829	-0.943366	0.332761	-2.83496	0.00458309	0.0708531	scaffold913	3131	4891	+	g7403	hypothetical protein TRAPUB_13488 [Trametes pubescens]	-	-	-	-	-	24h	1.14964
g15384	85.2844	0.798022	0.281516	2.83473	0.00458647	0.0708531	scaffold5146	1	825	+	g15384	glycoside hydrolase/deacetylase [Trametes versicolor FP-101664 SS1]	GO:0071555:cell wall organization;GO:0045493:xylan catabolic process;	-	GO:0046555:acetylxylan esterase activity;GO:0016810:hydrolase activity, acting on carbon-nitrogen (but not peptide) bonds;GO:0046872:metal ion binding;	-	-	24h	1.14964
g3893	250.03	-0.557857	0.196806	-2.83456	0.00458894	0.0708531	scaffold419	4852	5237	+	g3893	hypothetical protein TRAPUB_2230 [Trametes pubescens]	-	-	-	-	-	24h	1.14964
g14785	28.7941	-1.41324	0.498689	-2.83391	0.00459826	0.07091	scaffold4213	1	750	-	g14785	hypothetical protein TRAVEDRAFT_62507 [Trametes versicolor FP-101664 SS1]	-	-	-	K10601	ko04120 Ubiquitin mediated proteolysis;ko04141 Protein processing in endoplasmic reticulum;;	24h	1.14929
g10542	287.226	0.580399	0.204862	2.83312	0.00460959	0.0709978	scaffold1531	8563	9894	-	g10542	hypothetical protein TRAVEDRAFT_42769 [Trametes versicolor FP-101664 SS1]	-	-	-	-	-	24h	1.14876
g12918	5.99353	-2.70832	0.956048	-2.83282	0.0046139		scaffold2328	1	1836	-	g12918	--	-	-	-	-	-	24h
g11121	340.804	-0.529576	0.186949	-2.83273	0.00461526	0.0709983	scaffold1680	1	1753	-	g11121	hypothetical protein TRAVEDRAFT_57705 [Trametes versicolor FP-101664 SS1]	-	-	-	-	-	24h	1.14875
g12555	2658.42	0.503586	0.177816	2.83207	0.00462482	0.0710189	scaffold2154	2808	3723	+	g12555	ran/spi1 binding protein [Trametes versicolor FP-101664 SS1]	GO:0006606:protein import into nucleus;GO:0031291:Ran protein signal transduction;GO:0006405:RNA export from nucleus;	GO:0005737:cytoplasm;GO:0005829:cytosol;GO:0005643:nuclear pore;GO:0005634:nucleus;	GO:0005525:GTP binding;GO:0005096:GTPase activator activity;GO:0008536:Ran GTPase binding;	-	-	24h	1.14863
g8929	63.3777	-0.934445	0.329996	-2.83169	0.00463026	0.0710189	scaffold1187	4201	6066	+	g8929	--	-	-	-	-	-	24h	1.14863
g11054	966.519	-0.529819	0.187118	-2.83147	0.00463351	0.0710189	scaffold1662	1	2213	+	g11054	hypothetical protein TRAPUB_683 [Trametes pubescens]	-	-	-	-	-	24h	1.14863
g7201	127.049	0.656645	0.232011	2.83024	0.00465136	0.0712059	scaffold879	1025	1872	-	g7201	flavo protein [Trametes versicolor FP-101664 SS1]	-	-	-	K01598	ko00770 Pantothenate and CoA biosynthesis;ko01100 Metabolic pathways;ko01240 Biosynthesis of cofactors;;	24h	1.14748
g14545	265.746	-0.778016	0.275205	-2.82704	0.00469799	0.0717854	scaffold3876	306	1928	+	g14545	hypothetical protein TRAPUB_11370 [Trametes pubescens]	-	-	-	K14823	-	24h	1.14396
g13594	190.13	0.792188	0.280235	2.82687	0.00470061	0.0717854	scaffold2743	4646	6188	-	g13594	5'/3'-nucleotidase sure [Trametes versicolor FP-101664 SS1]	-	-	-	-	-	24h	1.14396
g12526	73.647	0.778916	0.27598	2.82237	0.00476706	0.0726131	scaffold2145	4420	5237	-	g12526	hypothetical protein TRAVEDRAFT_164445 [Trametes versicolor FP-101664 SS1]	-	-	-	-	-	24h	1.13898
g164	99.5654	-0.795236	0.281781	-2.82218	0.00476986	0.0726131	scaffold31	9848	10985	+	g164	--	-	-	-	-	-	24h	1.13898
g14391	36.5807	-1.20649	0.427527	-2.82201	0.00477233	0.0726131	scaffold3646	1	848	-	g14391	hypothetical protein TRAVEDRAFT_30970 [Trametes versicolor FP-101664 SS1]	-	-	-	-	-	24h	1.13898
g11108	29.5841	-1.44298	0.511399	-2.82164	0.00477786	0.0726131	scaffold1675	11667	13096	-	g11108	hypothetical protein TRAVEDRAFT_127653, partial [Trametes versicolor FP-101664 SS1]	-	-	-	-	-	24h	1.13898
g348	1893.17	0.509297	0.180634	2.81949	0.00480995	0.0730127	scaffold56	19062	19807	-	g348	Iron sulfur cluster assembly protein 1, mitochondrial [Trametes pubescens]	GO:0006879:cellular iron ion homeostasis;GO:0016226:iron-sulfur cluster assembly;	GO:0005737:cytoplasm;GO:0005759:mitochondrial matrix;	GO:0051537:2 iron, 2 sulfur cluster binding;GO:0051539:4 iron, 4 sulfur cluster binding;GO:0008198:ferrous iron binding;	-	-	24h	1.1366
g7007	496	-1.95863	0.694888	-2.81863	0.00482286	0.0730372	scaffold845	24367	25140	+	g7007	hypothetical protein TRAVEDRAFT_147597 [Trametes versicolor FP-101664 SS1]	-	-	-	-	-	24h	1.13646
g5442	1189.3	-0.639715	0.226961	-2.81861	0.00482316	0.0730372	scaffold617	15979	19265	-	g5442	hypothetical protein TRAVEDRAFT_46606 [Trametes versicolor FP-101664 SS1]	-	-	-	-	-	24h	1.13646
g6756	6.48283	2.67182	0.94837	2.81727	0.00484331		scaffold812	19690	20980	+	g6756	hypothetical protein TRAPUB_730 [Trametes pubescens]	-	-	-	-	-	24h
g5865	2534.51	-0.394885	0.140182	-2.81694	0.00484833	0.0733303	scaffold681	621	3457	+	g5865	Homeobox protein HD-10 [Trametes pubescens]	-	GO:0005634:nucleus;	GO:0003677:DNA binding;	-	-	24h	1.13472
g8435	544.263	0.67469	0.239603	2.81587	0.00486453	0.0733657	scaffold1091	4900	7248	-	g8435	hypothetical protein TRAPUB_13924, partial [Trametes pubescens]	-	-	-	-	-	24h	1.13451
g12160	76.6463	0.772627	0.274397	2.81573	0.00486672	0.0733657	scaffold2017	1447	3191	-	g12160	hypothetical protein TRAVEDRAFT_42183 [Trametes versicolor FP-101664 SS1]	-	-	-	-	-	24h	1.13451
g6595	24.7027	-1.50681	0.535193	-2.81545	0.00487094	0.0733657	scaffold789	1534	3326	-	g6595	MFS general substrate transporter [Trametes versicolor FP-101664 SS1]	-	-	-	-	-	24h	1.13451
g11655	290.825	-0.603133	0.214238	-2.81525	0.00487396	0.0733657	scaffold1839	19631	21617	+	g11655	hypothetical protein TRAVEDRAFT_130820 [Trametes versicolor FP-101664 SS1]	-	-	-	-	-	24h	1.13451
g12119	238.346	-0.74857	0.266001	-2.81416	0.00489048	0.0734618	scaffold2003	1366	4313	-	g12119	Nuclear pore complex protein Nup85 [Trametes pubescens]	-	-	-	-	-	24h	1.13394
g16361	159.801	-0.746185	0.265163	-2.81406	0.00489201	0.0734618	scaffold6783	1	311	-	g16361	hypothetical protein TRAVEDRAFT_65852 [Trametes versicolor FP-101664 SS1]	-	-	-	-	-	24h	1.13394
g1063	568.656	0.49521	0.176038	2.81309	0.0049068	0.0735962	scaffold133	8706	9943	-	g1063	ClpP/crotonase [Trametes versicolor FP-101664 SS1]	-	-	-	-	-	24h	1.13314
g4898	469.359	0.605293	0.215288	2.81155	0.00493038	0.0738618	scaffold545	20200	21530	+	g4898	CRAL/TRIO domain-containing protein [Trametes versicolor FP-101664 SS1]	-	-	-	-	-	24h	1.13158
g12068	4021.28	0.533489	0.189799	2.81082	0.00494161	0.073899	scaffold1983	11879	13312	+	g12068	hypothetical protein TRAVEDRAFT_31525 [Trametes versicolor FP-101664 SS1]	-	-	-	-	-	24h	1.13136
g2958	558.605	-0.597861	0.212715	-2.81062	0.00494459	0.073899	scaffold323	56154	59116	-	g2958	sulfate permease [Trametes versicolor FP-101664 SS1]	-	-	-	-	-	24h	1.13136
g8333	283.007	0.639192	0.227567	2.80881	0.00497253	0.0742286	scaffold1070	3867	5219	-	g8333	hypothetical protein TRAVEDRAFT_42948 [Trametes versicolor FP-101664 SS1]	-	-	-	-	-	24h	1.12943
g15693	16.2969	-2.16042	0.769615	-2.80714	0.00499832	0.0745046	scaffold5651	101	624	+	g15693	hypothetical protein TRAVEDRAFT_129860 [Trametes versicolor FP-101664 SS1]	-	-	-	-	-	24h	1.12782
g6563	113.258	0.89624	0.319305	2.80685	0.00500285	0.0745046	scaffold781	10480	13535	+	g6563	hypothetical protein TRAPUB_7510 [Trametes pubescens]	-	-	-	-	-	24h	1.12782
g13572	281.399	-0.540293	0.192536	-2.80619	0.00501312	0.0745072	scaffold2732	1412	2055	+	g13572	hypothetical protein TRAVEDRAFT_30040 [Trametes versicolor FP-101664 SS1]	-	-	-	-	-	24h	1.1278
g2899	3142	0.685001	0.244113	2.80608	0.00501485	0.0745072	scaffold317	1134	4159	-	g2899	hypothetical protein TRAVEDRAFT_43407 [Trametes versicolor FP-101664 SS1]	-	-	-	-	-	24h	1.1278
g7739	4489.64	0.422729	0.150722	2.80469	0.00503649	0.0747406	scaffold965	4570	5956	-	g7739	60S ribosomal protein L8 [Trametes pubescens]	GO:0002181:cytoplasmic translation;	GO:0022625:cytosolic large ribosomal subunit;	GO:0019843:rRNA binding;GO:0003735:structural constituent of ribosome;	K02938	ko03010 Ribosome;;	24h	1.12644
g1364	53.935	0.914099	0.326306	2.80135	0.00508889	0.0754193	scaffold159	4099	4962	-	g1364	hypothetical protein TRAVEDRAFT_53146 [Trametes versicolor FP-101664 SS1]	-	-	-	-	-	24h	1.12252
g5696	289.778	-0.550501	0.196536	-2.80102	0.0050942	0.0754193	scaffold655	7503	11434	-	g5696	hypothetical protein TRAVEDRAFT_157873, partial [Trametes versicolor FP-101664 SS1]	-	-	-	-	-	24h	1.12252
g15676	39.0639	-1.06372	0.379965	-2.79951	0.00511797	0.0755966	scaffold5621	1	458	-	g15676	Alpha-mannosidase [Trametes pubescens]	-	-	-	-	-	24h	1.1215
g2082	168.748	-0.7669	0.273942	-2.7995	0.00511818	0.0755966	scaffold234	13987	19795	-	g2082	Autophagy-related protein 11 [Trametes pubescens]	-	-	-	-	-	24h	1.1215
g11572	3235.67	-0.522961	0.186873	-2.79848	0.00513432	0.0755998	scaffold1817	4600	5910	+	g11572	hypothetical protein TRAVEDRAFT_25803 [Trametes versicolor FP-101664 SS1]	-	-	-	K13199	-	24h	1.12148
g2370	1496.76	-0.410218	0.146593	-2.79835	0.00513643	0.0755998	scaffold262	27260	31651	-	g2370	hypothetical protein TRAVEDRAFT_159428 [Trametes versicolor FP-101664 SS1]	-	-	-	-	-	24h	1.12148
g10673	231.716	-0.679806	0.242932	-2.79833	0.00513669	0.0755998	scaffold1563	6237	8072	-	g10673	hypothetical protein TRAVEDRAFT_55222 [Trametes versicolor FP-101664 SS1]	-	-	-	-	-	24h	1.12148
g6422	75.4028	0.901534	0.322231	2.79779	0.00514537	0.0755998	scaffold761	1	326	-	g6422	--	-	-	-	-	-	24h	1.12148
g3641	61.1553	-0.80757	0.288708	-2.79719	0.00515497	0.0755998	scaffold389	26215	26802	-	g3641	SIR2-domain-containing protein [Trametes versicolor FP-101664 SS1]	-	-	-	-	-	24h	1.12148
g13204	499.647	-0.497773	0.177996	-2.79654	0.00516538	0.0755998	scaffold2479	6782	9298	-	g13204	hypothetical protein TRAPUB_5227 [Trametes pubescens]	GO:0016567:protein ubiquitination;	-	-	-	-	24h	1.12148
g1043	31.179	1.16895	0.418045	2.79622	0.00517043	0.0755998	scaffold129	126916	128677	-	g1043	hypothetical protein OH76DRAFT_185043 [Polyporus brumalis]	-	-	-	-	-	24h	1.12148
g10169	1302.16	0.450847	0.161263	2.79571	0.00517851	0.0755998	scaffold1430	3563	4777	-	g10169	NADP-dependent 3-hydroxy acid dehydrogenase [Trametes pubescens]	-	-	-	-	-	24h	1.12148
g7241	1934.99	0.580472	0.207635	2.79563	0.00517986	0.0755998	scaffold885	2355	4730	-	g7241	WD40 repeat-like protein [Trametes versicolor FP-101664 SS1]	-	-	-	-	-	24h	1.12148
g3574	70.131	-0.958604	0.342897	-2.7956	0.00518036	0.0755998	scaffold381	57291	59673	-	g3574	Gamma-tubulin complex component 4 -like protein [Trametes pubescens]	-	-	-	-	-	24h	1.12148
g6755	90.6482	0.85254	0.304985	2.79535	0.0051844	0.0755998	scaffold812	17692	19049	-	g6755	hypothetical protein TRAPUB_1431, partial [Trametes pubescens]	-	-	-	-	-	24h	1.12148
g406	206.161	0.634838	0.227324	2.79266	0.00522766	0.0760748	scaffold63	12246	14097	+	g406	dynein regulator [Trametes versicolor FP-101664 SS1]	-	-	-	-	-	24h	1.11876
g15830	23.6175	-1.28589	0.460558	-2.79204	0.00523776	0.0760748	scaffold5879	1	609	+	g15830	ATP-dependent RNA helicase DBP10 [Trametes pubescens]	GO:0006364:rRNA processing;	GO:0005730:nucleolus;	GO:0005524:ATP binding;GO:0004004:ATP-dependent RNA helicase activity;GO:0003723:RNA binding;	-	-	24h	1.11876
g4780	264.848	-0.682111	0.244312	-2.79197	0.00523879	0.0760748	scaffold526	1	4773	-	g4780	TPR-like protein [Trametes versicolor FP-101664 SS1]	-	-	-	-	-	24h	1.11876
g12172	293.727	0.694521	0.248769	2.79183	0.00524112	0.0760748	scaffold2021	10067	11275	-	g12172	hypothetical protein TRAVEDRAFT_74756 [Trametes versicolor FP-101664 SS1]	-	-	-	-	-	24h	1.11876
g162	138.326	-0.780528	0.279686	-2.79073	0.00525898	0.0762461	scaffold31	5478	6213	+	g162	--	-	-	-	-	-	24h	1.11778
g6921	313.096	-0.666905	0.239042	-2.7899	0.00527239	0.0763103	scaffold834	33570	36051	-	g6921	NOL1/NOP2/sun family RNA met [Trametes versicolor FP-101664 SS1]	GO:0070475:rRNA base methylation;GO:0031167:rRNA methylation;	GO:0005730:nucleolus;GO:0005634:nucleus;	GO:0003723:RNA binding;GO:0009383:rRNA (cytosine-C5-)-methyltransferase activity;	K14835	-	24h	1.11742
g10159	360.053	-0.528449	0.189445	-2.78946	0.00527967	0.0763103	scaffold1426	6509	10625	-	g10159	Vps54-domain-containing protein [Trametes versicolor FP-101664 SS1]	-	-	-	-	-	24h	1.11742
g11226	457.156	-0.846552	0.303496	-2.78934	0.00528158	0.0763103	scaffold1709	7504	10005	+	g11226	hypothetical protein TRAVEDRAFT_70135 [Trametes versicolor FP-101664 SS1]	-	-	-	-	-	24h	1.11742
g2203	104.404	-0.699711	0.25095	-2.78825	0.00529934	0.0764793	scaffold246	41752	42561	+	g2203	hypothetical protein TRAPUB_3886 [Trametes pubescens]	-	-	-	-	-	24h	1.11646
g11914	60.1287	0.925003	0.331807	2.78777	0.00530718	0.0765048	scaffold1927	1260	3040	+	g11914	DUF6-domain-containing protein [Polyporus brumalis]	-	-	-	-	-	24h	1.11631
g14041	25.3061	-1.72781	0.61992	-2.78714	0.00531751	0.0765661	scaffold3211	1	973	+	g14041	hypothetical protein TRAVEDRAFT_129860 [Trametes versicolor FP-101664 SS1]	-	-	-	-	-	24h	1.11596
g5822	69.1299	0.786361	0.282202	2.78652	0.00532773	0.0765737	scaffold675	3904	7096	+	g5822	HET-domain-containing protein [Trametes versicolor FP-101664 SS1]	-	-	-	-	-	24h	1.11592
g12706	24.7797	1.25408	0.450131	2.78604	0.0053357	0.0765737	scaffold2225	1	403	-	g12706	hypothetical protein A0H81_03675 [Grifola frondosa]	-	-	-	-	-	24h	1.11592
g12359	54.3477	-1.17098	0.420352	-2.78571	0.00534101	0.0765737	scaffold2090	3756	7980	-	g12359	hypothetical protein TRAVEDRAFT_68008 [Trametes versicolor FP-101664 SS1]	-	-	-	-	-	24h	1.11592
g14074	842.019	0.606529	0.217735	2.78563	0.00534235	0.0765737	scaffold3260	248	957	-	g14074	alpha/beta-hydrolase [Trametes coccinea BRFM310]	-	-	-	-	-	24h	1.11592
g13411	137.766	0.701972	0.252159	2.78384	0.00537191	0.0768473	scaffold2614	4678	6779	+	g13411	hypothetical protein BN946_scf184985.g53 [Trametes cinnabarina]	-	-	-	-	-	24h	1.11437
g2490	367.084	-0.582104	0.209109	-2.78374	0.00537364	0.0768473	scaffold271	14045	15874	-	g2490	FAD/NAD-P-binding domain-containing protein [Trametes versicolor FP-101664 SS1]	-	-	-	-	-	24h	1.11437
g5727	596.153	-0.54141	0.194545	-2.78296	0.00538653	0.0769443	scaffold660	8751	12720	+	g5727	hypothetical protein TRAVEDRAFT_63026 [Trametes versicolor FP-101664 SS1]	-	-	-	-	-	24h	1.11382
g15767	6.74685	2.70897	0.973716	2.78209	0.00540103		scaffold5767	1	1144	+	g15767	hypothetical protein TRAVEDRAFT_48192 [Trametes versicolor FP-101664 SS1]	-	-	-	-	-	24h
g897	650.886	0.632056	0.227359	2.77999	0.00543605	0.0774514	scaffold116	5785	7286	-	g897	hypothetical protein TRAVEDRAFT_48093 [Trametes versicolor FP-101664 SS1]	-	-	-	-	-	24h	1.11097
g3287	58.3149	-0.959871	0.345295	-2.77986	0.00543829	0.0774514	scaffold359	1268	3332	-	g3287	--	-	-	-	-	-	24h	1.11097
g14781	92.7094	-0.840733	0.302452	-2.77973	0.00544047	0.0774514	scaffold4207	359	1368	+	g14781	hypothetical protein TRAPUB_12444 [Trametes pubescens]	-	-	-	-	-	24h	1.11097
g4816	127.055	0.837754	0.301448	2.7791	0.00545104	0.0775143	scaffold532	715	2931	+	g4816	hypothetical protein TRAVEDRAFT_42607 [Trametes versicolor FP-101664 SS1]	-	-	-	-	-	24h	1.11062
g9669	79.8423	-0.988698	0.355879	-2.77818	0.00546638	0.0776242	scaffold1326	1	481	-	g9669	hypothetical protein TRAVEDRAFT_30186 [Trametes versicolor FP-101664 SS1]	-	-	-	-	-	24h	1.11
g11739	169.357	-0.849477	0.305798	-2.7779	0.00547109	0.0776242	scaffold1865	2571	5278	-	g11739	--	-	-	-	-	-	24h	1.11
g7249	787.322	-0.505997	0.182238	-2.77657	0.00549361	0.0778561	scaffold886	17244	19743	+	g7249	kinase-like protein [Trametes versicolor FP-101664 SS1]	-	-	GO:0005524:ATP binding;GO:0004674:protein serine/threonine kinase activity;	K14758	ko03008 Ribosome biogenesis in eukaryotes;;	24h	1.10871
g15080	437.191	0.56477	0.203625	2.77359	0.00554419	0.0784846	scaffold4683	52	1437	+	g15080	guanylate kinase [Trametes versicolor FP-101664 SS1]	GO:0046711:GDP biosynthetic process;GO:0006163:purine nucleotide metabolic process;	GO:0005737:cytoplasm;GO:0005829:cytosol;GO:0005634:nucleus;	GO:0005524:ATP binding;GO:0004385:guanylate kinase activity;	-	-	24h	1.10522
g7102	327.368	-0.672276	0.242418	-2.77321	0.00555066	0.078488	scaffold865	8789	13774	-	g7102	hypothetical protein TRAVEDRAFT_60843 [Trametes versicolor FP-101664 SS1]	-	-	-	-	-	24h	1.1052
g8784	205.378	0.912679	0.329527	2.76966	0.00561144	0.0792584	scaffold1157	8688	11440	+	g8784	hypothetical protein TRAVEDRAFT_162601 [Trametes versicolor FP-101664 SS1]	-	-	-	-	-	24h	1.10095
g5846	67.035	-0.931841	0.336555	-2.76877	0.00562689	0.0793877	scaffold679	1	1287	-	g5846	Phosphatidylinositol N-acetylglucosaminyltransferase subunit P [Trametes pubescens]	-	-	-	-	-	24h	1.10025
g8603	66.1759	0.962634	0.34785	2.76738	0.00565086	0.0796367	scaffold1121	629	2342	-	g8603	hypothetical protein TRAVEDRAFT_74781 [Trametes versicolor FP-101664 SS1]	-	-	-	-	-	24h	1.09889
g11292	14.0199	-1.64822	0.595675	-2.76698	0.00565788	0.0796466	scaffold1726	2773	3483	-	g11292	--	-	-	-	-	-	24h	1.09883
g7012	523.882	-0.434859	0.157189	-2.76647	0.00566662	0.0796571	scaffold846	7705	10037	+	g7012	P-loop containing nucleoside triphosphate hydrolase protein [Trametes versicolor FP-101664 SS1]	-	-	-	-	-	24h	1.09878
g11029	3486.09	-0.632069	0.228497	-2.76621	0.00567128	0.0796571	scaffold1654	1275	2369	+	g11029	Alcohol dehydrogenase [Trametes pubescens]	-	-	-	-	-	24h	1.09878
g11228	1020.7	0.414168	0.149768	2.76539	0.00568556	0.0797687	scaffold1709	14995	16750	+	g11228	eukaryotic translation initiation factor 2B delta subunit [Trametes coccinea BRFM310]	-	-	-	-	-	24h	1.09817
g10396	116.94	-1.0918	0.394911	-2.76467	0.00569801	0.0798235	scaffold1493	12286	14292	-	g10396	O-methylsterigmatocystin oxidoreductase [Trametes versicolor FP-101664 SS1]	-	-	-	-	-	24h	1.09787
g16153	15.7466	-2.14107	0.774606	-2.76408	0.00570832	0.0798235	scaffold6425	1	446	+	g16153	prepropeptide lignin peroxidase [Trametes versicolor FP-101664 SS1]	GO:0042744:hydrogen peroxide catabolic process;GO:0046274:lignin catabolic process;GO:0006979:response to oxidative stress;	-	GO:0016690:diarylpropane peroxidase activity;GO:0020037:heme binding;GO:0046872:metal ion binding;	-	-	24h	1.09787
g16244	12.953	-2.11145	0.763891	-2.76407	0.00570847	0.0798235	scaffold6577	62	573	+	g16244	hypothetical protein TRAVEDRAFT_129860 [Trametes versicolor FP-101664 SS1]	-	-	-	-	-	24h	1.09787
g5370	372.621	-0.624728	0.226194	-2.76191	0.00574636	0.0802643	scaffold605	6255	9367	-	g5370	ATP-dependent RNA helicase DBP10 [Trametes pubescens]	-	-	-	-	-	24h	1.09548
g4769	1226.41	-0.678801	0.24583	-2.76126	0.0057578	0.0802885	scaffold525	52	2054	+	g4769	hypothetical protein TRAPUB_10674 [Trametes pubescens]	-	-	-	-	-	24h	1.09535
g16032	1838.96	0.376967	0.136528	2.76109	0.00576084	0.0802885	scaffold6231	1	516	+	g16032	nucleic acid-binding protein [Trametes versicolor FP-101664 SS1]	GO:0006413:translational initiation;	GO:0005829:cytosol;	GO:0003723:RNA binding;GO:0008135:translation factor activity, RNA binding;GO:0003743:translation initiation factor activity;	K03236	ko03013 RNA transport;;	24h	1.09535
g11730	138.203	-0.686278	0.248667	-2.75983	0.00578317	0.0804493	scaffold1861	1858	2423	+	g11730	--	-	-	-	-	-	24h	1.09448
g2486	2852.25	0.755171	0.273641	2.75972	0.00578514	0.0804493	scaffold271	1	1610	+	g2486	hypothetical protein TRAVEDRAFT_45713 [Trametes versicolor FP-101664 SS1]	-	-	-	-	-	24h	1.09448
g15839	419.564	1.93512	0.701411	2.7589	0.00579969	0.0805565	scaffold5895	86	609	+	g15839	hypothetical protein TRAVEDRAFT_20857 [Trametes versicolor FP-101664 SS1]	-	-	-	-	-	24h	1.0939
g10119	554.295	0.437415	0.158566	2.75856	0.00580564	0.0805565	scaffold1417	959	2150	-	g10119	6-phosphogluconolactonase [Trametes versicolor FP-101664 SS1]	-	-	-	K01057	ko00030 Pentose phosphate pathway;ko01100 Metabolic pathways;ko01110 Biosynthesis of secondary metabolites;ko01200 Carbon metabolism;;	24h	1.0939
g6468	429.634	-0.711144	0.257865	-2.75782	0.00581891	0.0805826	scaffold767	20892	23813	-	g6468	cytochrome P450 [Trametes versicolor FP-101664 SS1]	-	-	-	-	-	24h	1.09376
g936	203.389	0.54688	0.19832	2.75757	0.00582329	0.0805826	scaffold120	21232	21978	+	g936	hypothetical protein BD311DRAFT_745963 [Dichomitus squalens]	-	-	-	-	-	24h	1.09376
g248	25.6325	1.19949	0.435015	2.75736	0.00582704	0.0805826	scaffold45	21454	24601	-	g248	hypothetical protein TRAVEDRAFT_41212 [Trametes versicolor FP-101664 SS1]	-	-	-	-	-	24h	1.09376
g1069	428.642	-0.800408	0.290318	-2.757	0.00583336	0.0805826	scaffold134	864	2518	+	g1069	hypothetical protein BN946_scf184287.g4 [Trametes cinnabarina]	-	-	-	-	-	24h	1.09376
g12284	70.9208	-0.977189	0.354483	-2.75666	0.00583951	0.0805826	scaffold2060	6575	8682	-	g12284	--	-	-	-	-	-	24h	1.09376
g15440	7.8703	2.69394	0.977612	2.75564	0.0058578		scaffold5228	1	488	-	g15440	hypothetical protein TRAPUB_13659 [Trametes pubescens]	-	-	-	-	-	24h
g16926	3.34104	-4.26954	1.54976	-2.75496	0.00586987		scaffold7911	1	512	-	g16926	sulfate permease [Trametes versicolor FP-101664 SS1]	GO:1902434:sulfate import into cell;	GO:0005794:Golgi apparatus;GO:0005887:integral component of plasma membrane;GO:0005886:plasma membrane;	GO:0015301:anion:anion antiporter activity;GO:0008271:secondary active sulfate transmembrane transporter activity;GO:0015116:sulfate transmembrane transporter activity;	-	-	24h
g4281	36.3914	1.06139	0.385519	2.75314	0.0059027	0.0813004	scaffold469	11121	12236	+	g4281	hypothetical protein TRAVEDRAFT_53238 [Trametes versicolor FP-101664 SS1]	-	-	-	-	-	24h	1.08991
g7107	227.718	0.597087	0.216883	2.75304	0.00590442	0.0813004	scaffold866	1429	3100	-	g7107	kinase-like protein [Trametes versicolor FP-101664 SS1]	-	-	-	-	-	24h	1.08991
g5763	13.5676	1.91266	0.695214	2.75118	0.00593814	0.0816361	scaffold664	440	2514	-	g5763	Vegetative incompatibility protein HET-E-1 [Trametes pubescens]	-	-	-	-	-	24h	1.08812
g9814	1314.23	0.596252	0.216742	2.75098	0.00594177	0.0816361	scaffold1353	4333	6088	+	g9814	Polyporopepsin [Trametes pubescens]	-	-	GO:0004190:aspartic-type endopeptidase activity;	-	-	24h	1.08812
g13435	241.223	0.52705	0.191615	2.75056	0.00594932	0.0816508	scaffold2637	3116	3475	+	g13435	hypothetical protein TRAVEDRAFT_27479 [Trametes versicolor FP-101664 SS1]	-	-	-	-	-	24h	1.08804
g16517	2.43096	4.63433	1.68528	2.74989	0.00596153		scaffold7065	1	483	-	g16517	--	-	-	-	-	-	24h
g15567	28.2506	1.12409	0.408864	2.7493	0.00597218	0.0817849	scaffold5430	1	520	+	g15567	Acetamidase/Formamidase [Trametes versicolor FP-101664 SS1]	-	-	GO:0004328:formamidase activity;	K01455	ko00460 Cyanoamino acid metabolism;ko00630 Glyoxylate and dicarboxylate metabolism;ko00910 Nitrogen metabolism;ko01100 Metabolic pathways;ko01200 Carbon metabolism;;	24h	1.08733
g12681	234.34	-0.696028	0.253195	-2.74898	0.00597809	0.0817849	scaffold2212	1	2044	-	g12681	P-loop containing nucleoside triphosphate hydrolase protein [Trametes versicolor FP-101664 SS1]	GO:0035690:cellular response to drug;	GO:0016021:integral component of membrane;GO:0005886:plasma membrane;	GO:0005524:ATP binding;GO:0042626:ATPase activity, coupled to transmembrane movement of substances;	-	-	24h	1.08733
g2193	47.0531	1.24058	0.451291	2.74895	0.00597856	0.0817849	scaffold246	6721	8068	+	g2193	--	-	-	-	-	-	24h	1.08733
g15135	278.88	0.516079	0.187828	2.74761	0.00600314	0.082032	scaffold4773	1	1041	+	g15135	hypothetical protein TRAVEDRAFT_65385 [Trametes versicolor FP-101664 SS1]	-	-	-	-	-	24h	1.08602
g5640	252.003	-0.573741	0.208882	-2.74672	0.00601937	0.0821648	scaffold647	239	3216	+	g5640	hypothetical protein TRAVEDRAFT_49525 [Trametes versicolor FP-101664 SS1]	-	-	-	-	-	24h	1.08531
g8248	1117.67	-0.595121	0.216978	-2.74277	0.00609239	0.0830157	scaffold1058	1910	4693	-	g8248	DUF803-domain-containing protein [Trametes versicolor FP-101664 SS1]	-	-	-	-	-	24h	1.08084
g11843	1325.51	-0.501129	0.182719	-2.74262	0.00609512	0.0830157	scaffold1899	6275	7035	+	g11843	hypothetical protein TRAVEDRAFT_70670 [Trametes versicolor FP-101664 SS1]	-	-	-	-	-	24h	1.08084
g13559	1310.31	0.39273	0.143213	2.74228	0.00610148	0.0830157	scaffold2722	673	2492	+	g13559	developmentally regulated GTP-binding protein [Lentinus tigrinus ALCF2SS1-6]	GO:0002181:cytoplasmic translation;	GO:0005737:cytoplasm;GO:0005829:cytosol;GO:0005654:nucleoplasm;	GO:0005525:GTP binding;GO:0003924:GTPase activity;GO:0046872:metal ion binding;GO:0003723:RNA binding;	-	-	24h	1.08084
g5739	983.494	-0.657462	0.239802	-2.74169	0.00611237	0.0830741	scaffold662	14662	15547	+	g5739	hypothetical protein TRAVEDRAFT_23706 [Trametes versicolor FP-101664 SS1]	-	-	-	-	-	24h	1.08053
g11987	2573.96	0.371146	0.135494	2.73921	0.00615878	0.0835736	scaffold1954	1	558	+	g11987	60S ribosomal protein L3 [Trametes versicolor FP-101664 SS1]	GO:1990145:maintenance of translational fidelity;GO:0000027:ribosomal large subunit assembly;GO:0006364:rRNA processing;	GO:0022625:cytosolic large ribosomal subunit;	GO:0003735:structural constituent of ribosome;	K02925	ko03010 Ribosome;;	24h	1.07793
g11661	155.974	-0.991055	0.361895	-2.73852	0.00617171	0.0835736	scaffold1840	7750	12070	+	g11661	hypothetical protein TRAVEDRAFT_68460 [Trametes versicolor FP-101664 SS1]	-	-	-	-	-	24h	1.07793
g6791	1005.27	0.444737	0.162411	2.73835	0.00617484	0.0835736	scaffold815	9869	17412	-	g6791	hypothetical protein BN946_scf184911.g33 [Trametes cinnabarina]	-	-	-	-	-	24h	1.07793
g6103	7.08842	2.8071	1.02513	2.7383	0.00617585		scaffold710	9478	10038	-	g6103	hypothetical protein TRAVEDRAFT_123034 [Trametes versicolor FP-101664 SS1]	-	-	-	-	-	24h
g2475	400.449	-0.628025	0.229353	-2.73824	0.00617682	0.0835736	scaffold270	784	6465	+	g2475	Ca-transporting ATPase [Trametes coccinea BRFM310]	-	-	-	K14951	-	24h	1.07793
g5337	60.403	0.93905	0.342975	2.73795	0.00618228	0.0835736	scaffold601	12176	13577	+	g5337	kinase-like protein [Trametes coccinea BRFM310]	-	-	-	-	-	24h	1.07793
g10611	111.851	-0.813727	0.297475	-2.73545	0.00622948	0.0840899	scaffold1547	1	3544	+	g10611	hypothetical protein TRAPUB_8690 [Trametes pubescens]	-	-	-	-	-	24h	1.07526
g10608	25.6412	1.31974	0.482567	2.73483	0.00624134	0.0840899	scaffold1545	9192	9843	+	g10608	--	-	-	-	-	-	24h	1.07526
g11198	435.055	-0.571961	0.209171	-2.73442	0.00624906	0.0840899	scaffold1700	549	2558	+	g11198	hypothetical protein TRAVEDRAFT_27477 [Trametes versicolor FP-101664 SS1]	-	-	-	-	-	24h	1.07526
g1283	61.6507	1.05187	0.384692	2.7343	0.00625127	0.0840899	scaffold151	36896	38749	+	g1283	Beta-1,3-glucan-binding protein [Trametes pubescens]	-	-	-	-	-	24h	1.07526
g5124	6098.72	-0.419721	0.153554	-2.73338	0.00626886	0.0840899	scaffold571	2919	10742	-	g5124	glycosyltransferase family 5 protein [Trametes coccinea BRFM310]	GO:0070630:(1->4)-alpha-glucan biosynthetic process;GO:0030979:alpha-glucan biosynthetic process;GO:0030476:ascospore wall assembly;GO:0070600:fungal-type cell wall (1->3)-alpha-glucan biosynthetic process;GO:0009272:fungal-type cell wall biogenesis;	GO:0005619:ascospore wall;GO:0009277:fungal-type cell wall;GO:0005628:prospore membrane;	GO:0047657:alpha-1,3-glucan synthase activity;GO:0033201:alpha-1,4-glucan synthase activity;	K00749	-	24h	1.07526
g7064	76.4307	-0.823676	0.301387	-2.73295	0.00627692	0.0840899	scaffold855	8942	10925	-	g7064	FAD/NAD-P-binding domain-containing protein [Trametes versicolor FP-101664 SS1]	-	-	-	-	-	24h	1.07526
g11373	9.20859	-2.01516	0.73743	-2.73268	0.00628205	0.0840899	scaffold1744	24658	25188	-	g11373	DNA replication complex GINS protein PSF1 [Trametes pubescens]	-	-	-	-	-	24h	1.07526
g14796	313.726	-0.680885	0.24917	-2.73261	0.00628338	0.0840899	scaffold4233	1	605	-	g14796	hypothetical protein TRAVEDRAFT_20421 [Trametes versicolor FP-101664 SS1]	-	-	-	-	-	24h	1.07526
g8315	412.699	-0.504206	0.184524	-2.73247	0.00628608	0.0840899	scaffold1066	19344	21743	-	g8315	P-loop containing nucleoside triphosphate hydrolase protein [Trametes versicolor FP-101664 SS1]	-	-	-	-	-	24h	1.07526
g4003	9.72058	1.9683	0.720354	2.73241	0.00628722	0.0840899	scaffold437	14575	17045	-	g4003	hypothetical protein TRAVEDRAFT_78249, partial [Trametes versicolor FP-101664 SS1]	-	-	-	-	-	24h	1.07526
g10659	114.341	-1.06198	0.388941	-2.73044	0.00632493	0.0844814	scaffold1560	7363	11653	-	g10659	hypothetical protein TRAVEDRAFT_65085 [Trametes versicolor FP-101664 SS1]	-	-	-	-	-	24h	1.07324
g4937	1032.21	-0.538215	0.197135	-2.73018	0.00632991	0.0844814	scaffold548	58531	62866	+	g4937	ARM repeat-containing protein [Trametes coccinea BRFM310]	-	-	-	-	-	24h	1.07324
g7961	317.007	-0.502799	0.184302	-2.72813	0.00636943	0.084919	scaffold1002	5364	7306	+	g7961	mitochondrial ornithine carbamoyltransferase [Trametes versicolor FP-101664 SS1]	GO:0006526:arginine biosynthetic process;	GO:0005759:mitochondrial matrix;	GO:0016597:amino acid binding;GO:0004585:ornithine carbamoyltransferase activity;	-	-	24h	1.071
g6021	100.332	-0.799376	0.293336	-2.72512	0.00642776	0.0855978	scaffold699	16079	18470	-	g6021	hypothetical protein TRAVEDRAFT_51110 [Trametes versicolor FP-101664 SS1]	-	-	-	-	-	24h	1.06754
g8773	146.247	-0.934005	0.342814	-2.72452	0.00643947	0.0855978	scaffold1154	7030	8962	-	g8773	--	-	-	-	-	-	24h	1.06754
g5400	62.9064	-1.04458	0.383409	-2.72446	0.00644073	0.0855978	scaffold610	1	4653	+	g5400	hypothetical protein TRAPUB_893 [Trametes pubescens]	GO:0071028:nuclear mRNA surveillance;GO:0016973:poly(A)+ mRNA export from nucleus;GO:2000815:regulation of mRNA stability involved in response to oxidative stress;	GO:0005737:cytoplasm;GO:0005829:cytosol;GO:0005634:nucleus;GO:0071014:post-mRNA release spliceosomal complex;	GO:0003729:mRNA binding;GO:0003723:RNA binding;	-	-	24h	1.06754
g14933	198.673	-0.624054	0.229168	-2.72313	0.00646663	0.0858515	scaffold4443	1	494	-	g14933	hypothetical protein TRAVEDRAFT_29091 [Trametes versicolor FP-101664 SS1]	-	-	-	-	-	24h	1.06625
g10719	254.763	-0.527228	0.193665	-2.72237	0.00648161	0.0859598	scaffold1573	609	2519	+	g10719	hypothetical protein TRAVEDRAFT_32422 [Trametes versicolor FP-101664 SS1]	-	-	-	-	-	24h	1.0657
g13297	19.3672	1.60711	0.590432	2.72193	0.00649026	0.085984	scaffold2531	2628	3077	+	g13297	hydrophobin [Trametes versicolor FP-101664 SS1]	-	GO:0005576:extracellular region;GO:0009277:fungal-type cell wall;	GO:0005199:structural constituent of cell wall;	-	-	24h	1.06558
g12588	60325.7	0.763575	0.280743	2.71984	0.00653133	0.0864371	scaffold2168	160	3462	+	g12588	hypothetical protein TRAVEDRAFT_128536, partial [Trametes versicolor FP-101664 SS1]	-	-	-	K13993	ko04141 Protein processing in endoplasmic reticulum;;	24h	1.0633
g5901	618.147	-0.467949	0.172164	-2.71804	0.00656698	0.0868179	scaffold684	8334	10392	+	g5901	hypothetical protein TRAVEDRAFT_147685 [Trametes versicolor FP-101664 SS1]	-	-	-	-	-	24h	1.06139
g4185	60.4428	0.902388	0.332071	2.71745	0.0065787	0.0868625	scaffold459	12538	13886	+	g4185	hypothetical protein TRAPUB_4783 [Trametes pubescens]	-	-	-	-	-	24h	1.06117
g9277	155.377	-0.750713	0.276286	-2.71716	0.00658457	0.0868625	scaffold1249	12210	13765	-	g9277	hypothetical protein TRAPUB_701 [Trametes pubescens]	-	GO:0005576:extracellular region;	GO:0046872:metal ion binding;GO:0008237:metallopeptidase activity;	-	-	24h	1.06117
g10896	349.935	-0.846584	0.311607	-2.71683	0.00659104	0.0868625	scaffold1616	15865	18363	-	g10896	hypothetical protein TRAPUB_9655 [Trametes pubescens]	-	-	-	-	-	24h	1.06117
g1913	271.689	0.637719	0.234917	2.71466	0.00663447	0.0873434	scaffold213	1783	2330	-	g1913	hypothetical protein TRAVEDRAFT_27222 [Trametes versicolor FP-101664 SS1]	-	-	-	-	-	24h	1.05877
g5686	36.994	-1.49974	0.553164	-2.7112	0.00670405	0.0880076	scaffold653	19401	22004	+	g5686	Protein stu-1 [Trametes pubescens]	-	-	-	-	-	24h	1.05548
g7369	166.699	-0.724404	0.267199	-2.7111	0.00670598	0.0880076	scaffold908	24495	26834	+	g7369	Vegetative incompatibility protein HET-E-1 [Trametes pubescens]	-	-	-	-	-	24h	1.05548
g6266	405.356	0.561758	0.207229	2.71081	0.00671188	0.0880076	scaffold735	40	2215	+	g6266	TFIIH basal transcription factor complex subunit SSL1 [Trametes versicolor FP-101664 SS1]	-	-	-	K03142	ko03022 Basal transcription factors;ko03420 Nucleotide excision repair;;	24h	1.05548
g9174	146.329	-0.662289	0.244318	-2.71076	0.00671286	0.0880076	scaffold1226	16258	18792	-	g9174	hypothetical protein GSI_14534 [Ganoderma sinense ZZ0214-1]	-	-	-	-	-	24h	1.05548
g15788	314.978	-0.71095	0.262398	-2.70943	0.00673987	0.0882699	scaffold5804	1	2554	-	g15788	hypothetical protein TRAPUB_7241 [Trametes pubescens]	-	-	-	-	-	24h	1.05419
g1363	90.4233	0.772014	0.285098	2.70789	0.0067713	0.0885124	scaffold159	2545	3726	+	g1363	hypothetical protein TRAVEDRAFT_53147 [Trametes versicolor FP-101664 SS1]	-	-	-	-	-	24h	1.053
g15083	91.7032	-0.784349	0.289705	-2.7074	0.00678124	0.0885124	scaffold4687	94	621	-	g15083	phospholipid-translocating P-type ATPase [Trametes versicolor FP-101664 SS1]	-	-	-	-	-	24h	1.053
g8039	2136.17	-0.366649	0.135437	-2.70716	0.00678623	0.0885124	scaffold1014	21746	24388	-	g8039	hypothetical protein BN946_scf184780.g8 [Trametes cinnabarina]	-	GO:0031901:early endosome membrane;GO:0000139:Golgi membrane;GO:0016021:integral component of membrane;	GO:0019706:protein-cysteine S-palmitoyltransferase activity;	-	-	24h	1.053
g15155	10.6148	1.969	0.727335	2.70714	0.00678649	0.0885124	scaffold4802	455	985	-	g15155	ICMT-domain-containing protein [Trametes versicolor FP-101664 SS1]	-	-	-	-	-	24h	1.053
g10091	129.996	-0.666311	0.246196	-2.70643	0.00680115	0.088551	scaffold1410	1993	4733	+	g10091	hypothetical protein TRAVEDRAFT_163075 [Trametes versicolor FP-101664 SS1]	-	-	-	-	-	24h	1.05281
g2964	333.41	-0.565143	0.208833	-2.70619	0.00680602	0.088551	scaffold325	1	1551	-	g2964	hypothetical protein TRAVEDRAFT_154552, partial [Trametes versicolor FP-101664 SS1]	-	-	-	-	-	24h	1.05281
g4752	227.577	-0.725033	0.267938	-2.70597	0.00681053	0.088551	scaffold523	22011	25998	-	g4752	hypothetical protein TRAVEDRAFT_114585 [Trametes versicolor FP-101664 SS1]	-	-	-	-	-	24h	1.05281
g13241	76.2533	0.865562	0.319964	2.70518	0.00682671	0.0886151	scaffold2497	939	3535	+	g13241	hypothetical protein TRAVEDRAFT_74821 [Trametes versicolor FP-101664 SS1]	-	-	-	-	-	24h	1.05249
g3501	510.335	-0.52366	0.193586	-2.70504	0.00682953	0.0886151	scaffold378	638	5658	-	g3501	hypothetical protein TRAVEDRAFT_57898 [Trametes versicolor FP-101664 SS1]	-	-	-	K02331	-	24h	1.05249
g8082	1281.3	0.493952	0.182678	2.70394	0.00685222	0.088818	scaffold1025	5308	6256	+	g8082	hypothetical protein TRAVEDRAFT_138946 [Trametes versicolor FP-101664 SS1]	-	-	-	-	-	24h	1.0515
g1730	1747.41	0.398371	0.147404	2.70258	0.00688034	0.0890898	scaffold196	21234	22501	-	g1730	hypothetical protein TRAVEDRAFT_34231 [Trametes versicolor FP-101664 SS1]	-	-	-	-	-	24h	1.05017
g3734	869.573	-0.695455	0.257362	-2.70224	0.00688733	0.0890898	scaffold398	22417	27954	+	g3734	Zn-dependent exopeptidase [Trametes versicolor FP-101664 SS1]	-	-	-	K01301	-	24h	1.05017
g3443	22.2806	1.43712	0.531972	2.70149	0.00690287	0.0891992	scaffold371	23804	25310	-	g3443	--	-	-	-	-	-	24h	1.04964
g7111	531.587	0.690056	0.255601	2.69973	0.00693947	0.0895804	scaffold866	9352	12172	-	g7111	cytochrome P450 [Trametes versicolor FP-101664 SS1]	-	-	-	-	-	24h	1.04779
g14448	68.9774	-0.947755	0.351324	-2.69767	0.00698273	0.0900465	scaffold3737	1	775	-	g14448	composite domain of metallo-dependent hydrolase [Trametes versicolor FP-101664 SS1]	-	-	-	-	-	24h	1.04553
g2951	65.852	0.826424	0.306458	2.69669	0.00700318	0.0902179	scaffold323	38670	40259	+	g2951	hypothetical protein TRAVEDRAFT_45851 [Trametes versicolor FP-101664 SS1]	-	-	-	-	-	24h	1.04471
g11726	54.0043	0.899011	0.333518	2.69554	0.00702746	0.0904381	scaffold1860	17509	18369	+	g11726	hypothetical protein TRAVEDRAFT_44939 [Trametes versicolor FP-101664 SS1]	-	-	-	-	-	24h	1.04365
g109	622.921	0.637535	0.236577	2.69484	0.00704234	0.0904651	scaffold21	9100	10641	+	g109	hypothetical protein TRAVEDRAFT_163692 [Trametes versicolor FP-101664 SS1]	-	-	-	-	-	24h	1.04352
g16470	10.1373	-2.099	0.778917	-2.69476	0.00704391	0.0904651	scaffold6986	1	554	+	g16470	phosphoribosylformylglycinamidin [Trametes versicolor FP-101664 SS1]	GO:0006189:'de novo' IMP biosynthetic process;GO:0006541:glutamine metabolic process;	GO:0005737:cytoplasm;	GO:0005524:ATP binding;GO:0046872:metal ion binding;GO:0004642:phosphoribosylformylglycinamidine synthase activity;	-	-	24h	1.04352
g8814	63.4235	-1.34272	0.498413	-2.694	0.00705999	0.0905793	scaffold1162	10310	13621	+	g8814	hypothetical protein TRAVEDRAFT_66925 [Trametes versicolor FP-101664 SS1]	-	-	-	-	-	24h	1.04297
g12652	1464.58	-0.389017	0.144473	-2.69267	0.00708828	0.0908497	scaffold2195	2840	6633	-	g12652	cytoplasmic protein [Trametes versicolor FP-101664 SS1]	-	-	-	-	-	24h	1.04168
g15282	100.831	-0.988083	0.367214	-2.69076	0.00712898	0.0912785	scaffold4991	971	1925	+	g15282	composite domain of metallo-dependent hydrolase [Trametes versicolor FP-101664 SS1]	-	-	-	-	-	24h	1.03963
g5965	226.1	-0.599357	0.222889	-2.68904	0.00716577	0.0916563	scaffold691	11094	12394	+	g5965	PWI domain-containing protein [Trametes versicolor FP-101664 SS1]	GO:0006397:mRNA processing;GO:0008380:RNA splicing;	GO:0005634:nucleus;	-	K13171	ko03013 RNA transport;ko03015 mRNA surveillance pathway;;	24h	1.03784
g16085	10.4457	-2.73667	1.01854	-2.68686	0.0072128	0.0921154	scaffold6311	1	587	-	g16085	hypothetical protein TRAVEDRAFT_122355 [Trametes versicolor FP-101664 SS1]	-	-	-	-	-	24h	1.03567
g2758	760.301	0.442511	0.164704	2.6867	0.00721628	0.0921154	scaffold300	19674	20530	+	g2758	nuclear movement protein nudC [Trametes versicolor FP-101664 SS1]	GO:0007049:cell cycle;GO:0051301:cell division;GO:0032502:developmental process;GO:0007097:nuclear migration;GO:0006457:protein folding;GO:0043434:response to peptide hormone;	GO:0005737:cytoplasm;GO:0005794:Golgi apparatus;GO:0005874:microtubule;GO:0005634:nucleus;	GO:0051082:unfolded protein binding;	-	-	24h	1.03567
g15168	12.2822	-1.6547	0.616085	-2.68583	0.00723503	0.092191	scaffold4823	1	311	-	g15168	hypothetical protein TRAPUB_8426 [Trametes pubescens]	-	-	-	-	-	24h	1.03531
g810	875.552	-0.581907	0.216708	-2.68521	0.00724846	0.092191	scaffold108	29549	30772	-	g810	alpha/beta-hydrolase [Trametes versicolor FP-101664 SS1]	-	-	-	-	-	24h	1.03531
g11222	508.006	0.490787	0.182809	2.6847	0.00725959	0.092191	scaffold1709	1	1682	-	g11222	O-methylsterigmatocystin oxidoreductase [Trametes pubescens]	-	-	-	-	-	24h	1.03531
g991	464.47	-0.518689	0.193203	-2.68469	0.00725976	0.092191	scaffold128	3430	6605	+	g991	N-anthranilate isomerase [Trametes versicolor FP-101664 SS1]	GO:0006541:glutamine metabolic process;GO:0000162:tryptophan biosynthetic process;	-	GO:0004049:anthranilate synthase activity;GO:0004425:indole-3-glycerol-phosphate synthase activity;GO:0004640:phosphoribosylanthranilate isomerase activity;	K13501	ko00400 Phenylalanine, tyrosine and tryptophan biosynthesis;ko01100 Metabolic pathways;ko01110 Biosynthesis of secondary metabolites;ko01230 Biosynthesis of amino acids;;	24h	1.03531
g14243	625.979	-0.542921	0.202231	-2.68466	0.00726034	0.092191	scaffold3459	146	898	+	g14243	Heat shock protein 60, mitochondrial [Trametes pubescens]	GO:0006458:'de novo' protein folding;GO:0008637:apoptotic mitochondrial changes;GO:0051131:chaperone-mediated protein complex assembly;GO:0007005:mitochondrion organization;GO:0045041:protein import into mitochondrial intermembrane space;GO:0051604:protein maturation;GO:0042026:protein refolding;GO:0050821:protein stabilization;	GO:0005829:cytosol;GO:0005743:mitochondrial inner membrane;GO:0005758:mitochondrial intermembrane space;GO:0005759:mitochondrial matrix;GO:0042645:mitochondrial nucleoid;GO:0005739:mitochondrion;	GO:0005524:ATP binding;GO:0016887:ATPase activity;GO:0051087:chaperone binding;GO:0003688:DNA replication origin binding;GO:0003697:single-stranded DNA binding;GO:0051082:unfolded protein binding;	K04077	ko03018 RNA degradation;;	24h	1.03531
g4317	3126.85	0.560931	0.20896	2.6844	0.00726611	0.092191	scaffold472	1	499	-	g4317	hypothetical protein TRAPUB_3871, partial [Trametes pubescens]	-	-	-	-	-	24h	1.03531
g7678	223.235	-0.593125	0.220997	-2.68387	0.00727764	0.0922445	scaffold954	25851	28200	-	g7678	hypothetical protein TRAVEDRAFT_66440 [Trametes versicolor FP-101664 SS1]	-	-	-	-	-	24h	1.03506
g8279	690.44	0.448594	0.167242	2.6823	0.00731184	0.0925848	scaffold1062	487	5733	+	g8279	hypothetical protein TRAVEDRAFT_145514 [Trametes versicolor FP-101664 SS1]	GO:0006915:apoptotic process;GO:0034613:cellular protein localization;GO:0034198:cellular response to amino acid starvation;GO:0071230:cellular response to amino acid stimulus;GO:0009267:cellular response to starvation;GO:0010507:negative regulation of autophagy;GO:0032008:positive regulation of TOR signaling;GO:1904263:positive regulation of TORC1 signaling;GO:0010506:regulation of autophagy;GO:…	GO:0034448:EGO complex;GO:1990131:Gtr1-Gtr2 GTPase complex;GO:0005764:lysosome;GO:0005634:nucleus;	GO:0005525:GTP binding;GO:0003924:GTPase activity;	-	-	24h	1.03346
g3681	1961.21	0.422027	0.157409	2.68108	0.00733839	0.0928277	scaffold393	21842	22547	-	g3681	hypothetical protein TRAVEDRAFT_47809 [Trametes versicolor FP-101664 SS1]	-	-	-	-	-	24h	1.03232
g16035	219.804	0.723631	0.270023	2.67989	0.00736466	0.0929512	scaffold6236	1	346	-	g16035	hypothetical protein TRAVEDRAFT_62188 [Trametes versicolor FP-101664 SS1]	-	-	-	-	-	24h	1.03174
g13132	378.933	-0.785108	0.29298	-2.67974	0.00736803	0.0929512	scaffold2443	39	1495	+	g13132	hypothetical protein TRAVEDRAFT_170754 [Trametes versicolor FP-101664 SS1]	-	-	-	K11215	ko04011 MAPK signaling pathway - yeast;;	24h	1.03174
g5556	1923.82	0.46854	0.174852	2.67963	0.00737029	0.0929512	scaffold633	2812	5118	+	g5556	Leucine aminopeptidase 1 [Trametes pubescens]	-	-	-	K05994	-	24h	1.03174
g2597	3.92617	4.29758	1.60402	2.67925	0.00737872		scaffold281	6868	7497	-	g2597	hypothetical protein TRAVEDRAFT_42973 [Trametes versicolor FP-101664 SS1]	-	-	-	-	-	24h
g352	116.107	-0.755429	0.282	-2.67883	0.00738807	0.0930165	scaffold56	26085	31491	-	g352	Dicer-like protein 1 [Trametes pubescens]	-	-	-	-	-	24h	1.03144
g2662	247.011	-0.743928	0.277717	-2.67873	0.00739023	0.0930165	scaffold287	25480	29547	-	g2662	SET domain-containing protein [Trametes versicolor FP-101664 SS1]	-	-	-	-	-	24h	1.03144
g8301	185.259	-0.681842	0.254618	-2.6779	0.0074086	0.0931546	scaffold1064	3208	4981	+	g8301	actin-like ATPase domain-containing protein [Trametes versicolor FP-101664 SS1]	-	-	-	K11768	-	24h	1.0308
g5312	2213.37	-0.537732	0.200876	-2.67693	0.00742995	0.09333	scaffold598	11633	16979	+	g5312	copper P-type ATPase CtaA [Trametes coccinea BRFM310]	-	-	-	-	-	24h	1.02998
g15147	24.9242	-1.28605	0.480815	-2.67473	0.00747889	0.0938512	scaffold4791	1	1054	-	g15147	alpha/beta-hydrolase [Trametes versicolor FP-101664 SS1]	-	-	-	-	-	24h	1.02756
g1886	107.677	0.683096	0.255574	2.67279	0.00752238	0.0942175	scaffold210	1	933	+	g1886	hypothetical protein TRAPUB_10906 [Trametes pubescens]	-	-	-	-	-	24h	1.02587
g2345	870.237	0.687556	0.257246	2.67276	0.00752304	0.0942175	scaffold259	17424	18499	+	g2345	hypothetical protein TRAPUB_11545 [Trametes pubescens]	-	-	-	-	-	24h	1.02587
g4683	175.353	-0.591441	0.221323	-2.67229	0.00753351	0.0942549	scaffold514	28320	30127	+	g4683	hypothetical protein TRAVEDRAFT_144804 [Trametes versicolor FP-101664 SS1]	-	-	-	-	-	24h	1.0257
g16050	361.747	-0.752288	0.281563	-2.67183	0.00754387	0.0942909	scaffold6257	1	536	-	g16050	hypothetical protein TRAPUB_11763 [Trametes pubescens]	-	-	-	-	-	24h	1.02553
g6914	324.966	0.551785	0.20664	2.67028	0.0075789	0.0946348	scaffold834	13165	17261	-	g6914	aldo/keto reductase [Trametes versicolor FP-101664 SS1]	-	-	-	-	-	24h	1.02395
g2783	1154.14	-0.568067	0.212789	-2.66963	0.00759348	0.0946787	scaffold301	48475	55997	+	g2783	Chromosome segregation protein sudA [Trametes pubescens]	-	-	-	K06669	ko04111 Cell cycle - yeast;ko04113 Meiosis - yeast;;	24h	1.02375
g1474	182.458	0.919742	0.344543	2.66945	0.00759745	0.0946787	scaffold172	2700	4997	-	g1474	hypothetical protein TRAPUB_6768 [Trametes pubescens]	-	-	-	-	-	24h	1.02375
g9032	781.426	-0.400789	0.150206	-2.66827	0.00762434	0.0948533	scaffold1204	4156	7712	+	g9032	Pre-mRNA-processing ATP-dependent RNA helicase PRP5 [Trametes pubescens]	GO:0006397:mRNA processing;GO:0008380:RNA splicing;	GO:0005634:nucleus;	GO:0005524:ATP binding;GO:0004386:helicase activity;GO:0003676:nucleic acid binding;	K12811	ko03040 Spliceosome;;	24h	1.02295
g2090	73.5213	-0.881605	0.330435	-2.66801	0.0076302	0.0948533	scaffold234	34618	35643	-	g2090	hypothetical protein TRAVEDRAFT_30970 [Trametes versicolor FP-101664 SS1]	-	-	-	-	-	24h	1.02295
g6239	843.849	-0.54817	0.205473	-2.66784	0.00763404	0.0948533	scaffold729	3543	7193	-	g6239	hypothetical protein TRAVEDRAFT_71776 [Trametes versicolor FP-101664 SS1]	-	-	-	-	-	24h	1.02295
g5807	244.928	0.738853	0.277001	2.66733	0.00764575	0.0949052	scaffold672	14189	15636	-	g5807	NAD-P-binding protein [Trametes versicolor FP-101664 SS1]	-	-	-	-	-	24h	1.02271
g17143	4.20004	-3.70437	1.3888	-2.66732	0.00764583		scaffold9531	1	751	-	g17143	antiviral helicase [Trametes versicolor FP-101664 SS1]	-	-	-	-	-	24h
g12582	234.739	-0.635937	0.238541	-2.66594	0.00767729	0.0952013	scaffold2165	4315	7539	-	g12582	hypothetical protein TRAPUB_12291 [Trametes pubescens]	-	-	-	-	-	24h	1.02136
g10191	109.181	0.779738	0.292517	2.66562	0.00768471	0.0952013	scaffold1438	1	161	-	g10191	hypothetical protein TRAVEDRAFT_146369 [Trametes versicolor FP-101664 SS1]	-	-	-	-	-	24h	1.02136
g6678	700.881	-0.512086	0.192254	-2.66359	0.00773111	0.095682	scaffold803	2530	5678	+	g6678	hypothetical protein TRAVEDRAFT_38481 [Trametes versicolor FP-101664 SS1]	-	-	-	-	-	24h	1.01917
g16180	6.98977	2.45555	0.921964	2.66339	0.00773567		scaffold6469	1	578	+	g16180	hypothetical protein TRAVEDRAFT_37576 [Trametes versicolor FP-101664 SS1]	-	-	-	-	-	24h
g15593	29.9015	1.22918	0.461781	2.66183	0.00777178	0.0960909	scaffold5465	1	600	+	g15593	hypothetical protein TRAPUB_1108 [Trametes pubescens]	-	-	-	-	-	24h	1.01732
g16196	22.4155	-1.3562	0.509639	-2.6611	0.00778848	0.096143	scaffold6496	1	554	-	g16196	P-loop containing nucleoside triphosphate hydrolase protein [Trametes versicolor FP-101664 SS1]	-	-	-	-	-	24h	1.01708
g16540	54.8442	0.852078	0.32022	2.66091	0.00779297	0.096143	scaffold7107	92	548	+	g16540	hypothetical protein TRAVEDRAFT_50716 [Trametes versicolor FP-101664 SS1]	-	-	-	-	-	24h	1.01708
g6977	1372.9	-0.402062	0.151114	-2.66065	0.00779888	0.096143	scaffold843	3644	5113	-	g6977	C-3 sterol dehydrogenase [Trametes versicolor FP-101664 SS1]	-	-	-	-	-	24h	1.01708
g9384	827.049	-0.456177	0.171482	-2.6602	0.00780934	0.0961778	scaffold1264	8800	11566	+	g9384	hypothetical protein TRAVEDRAFT_58668 [Trametes versicolor FP-101664 SS1]	-	-	-	-	-	24h	1.01693
g12558	433.987	-0.479246	0.180399	-2.65659	0.00789363	0.097121	scaffold2156	1	335	-	g12558	hypothetical protein TRAVEDRAFT_111498 [Trametes versicolor FP-101664 SS1]	-	-	-	-	-	24h	1.01269
g4074	406.515	-0.643975	0.242548	-2.65504	0.00792988	0.0974718	scaffold445	4974	8076	-	g4074	hypothetical protein TRAPUB_8508 [Trametes pubescens]	-	-	-	-	-	24h	1.01112
g9432	565.665	-0.446062	0.168087	-2.65376	0.00796013	0.0977309	scaffold1274	26330	30031	+	g9432	hypothetical protein TRAVEDRAFT_151176 [Trametes versicolor FP-101664 SS1]	-	-	-	-	-	24h	1.00997
g11758	391.228	-0.848798	0.31988	-2.65349	0.00796647	0.0977309	scaffold1870	14610	16674	+	g11758	hypothetical protein TRAVEDRAFT_138556 [Trametes versicolor FP-101664 SS1]	-	-	-	-	-	24h	1.00997
g4690	164.877	0.647532	0.244109	2.65264	0.00798653	0.0978817	scaffold515	11434	20104	+	g4690	PIF1 protein [Mycena chlorophos]	-	-	-	-	-	24h	1.0093
g6802	304.041	-0.56678	0.21371	-2.6521	0.00799938	0.0979439	scaffold816	1	2901	-	g6802	Low-affinity potassium transport protein [Trametes pubescens]	-	-	-	-	-	24h	1.00902
g12753	88.2233	0.758535	0.286138	2.65094	0.00802671	0.0981831	scaffold2241	5731	7795	+	g12753	IQ domain-containing protein IQM6 [Trametes pubescens]	-	-	-	-	-	24h	1.00796
g4072	149.168	0.645323	0.24353	2.64987	0.00805227	0.0984002	scaffold445	238	3546	+	g4072	hypothetical protein TRAVEDRAFT_54287 [Trametes versicolor FP-101664 SS1]	-	-	-	-	-	24h	1.007
g10844	113.485	0.742566	0.28033	2.6489	0.00807549	0.0985882	scaffold1604	10250	11077	+	g10844	hypothetical protein TRAVEDRAFT_64202 [Trametes versicolor FP-101664 SS1]	-	-	-	-	-	24h	1.00617
g8138	261.137	-0.488018	0.184296	-2.64801	0.00809663	0.0986862	scaffold1036	22928	24364	+	g8138	hypothetical protein TRAVEDRAFT_31569 [Trametes versicolor FP-101664 SS1]	-	-	-	-	-	24h	1.00574
g15365	1591.19	0.370537	0.139936	2.64791	0.00809918	0.0986862	scaffold5120	1	614	-	g15365	60S acidic ribosomal protein P0 [Dichomitus squalens]	GO:0042254:ribosome biogenesis;	GO:0005840:ribosome;	-	K02941	ko03010 Ribosome;;	24h	1.00574
g10127	51.3234	0.886612	0.334899	2.6474	0.0081113	0.0987384	scaffold1418	2451	3009	+	g10127	galactose-binding like protein [Trametes versicolor FP-101664 SS1]	-	-	-	-	-	24h	1.00551
g15664	52.4399	-0.970892	0.366788	-2.64701	0.00812065	0.0987568	scaffold5608	1	449	-	g15664	hypothetical protein TRAVEDRAFT_29197 [Trametes versicolor FP-101664 SS1]	-	-	-	-	-	24h	1.00543
g5694	602.292	0.49305	0.18642	2.64483	0.0081731	0.0992989	scaffold654	12755	13874	-	g5694	DUF887-domain-containing protein [Trametes versicolor FP-101664 SS1]	-	-	-	-	-	24h	1.00306
g4022	46.0853	-2.71357	1.02615	-2.64443	0.00818297	0.099323	scaffold439	26406	29328	+	g4022	tannase and feruloyl esterase [Trametes versicolor FP-101664 SS1]	-	-	-	-	-	24h	1.00295
g13117	20.1325	-1.3952	0.527908	-2.64289	0.0082201	0.0996776	scaffold2434	1	2472	+	g13117	hypothetical protein TRAVEDRAFT_117177 [Trametes versicolor FP-101664 SS1]	-	-	GO:0004252:serine-type endopeptidase activity;GO:0070008:serine-type exopeptidase activity;	-	-	24h	1.0014
g12378	51.3565	-0.893532	0.33821	-2.64194	0.00824316	0.0998155	scaffold2095	1112	2618	-	g12378	hypothetical protein TRAVEDRAFT_72037 [Trametes versicolor FP-101664 SS1]	-	-	-	-	-	24h	1.0008
g3264	286.469	0.58089	0.219887	2.64177	0.00824732	0.0998155	scaffold355	29091	30658	+	g3264	hypothetical protein TRAPUB_9154 [Trametes pubescens]	-	-	-	-	-	24h	1.0008
g4637	805.709	-0.48403	0.183291	-2.64078	0.00827158	0.0999404	scaffold511	3372	8407	+	g4637	myosin class I heavy chain [Trametes coccinea BRFM310]	-	GO:0030479:actin cortical patch;GO:0016459:myosin complex;	GO:0003779:actin binding;GO:0005524:ATP binding;GO:0003774:motor activity;	K10356	-	24h	1.00026
g4374	2763.05	-0.420824	0.159374	-2.64047	0.00827907	0.0999404	scaffold479	356	5434	-	g4374	Virulence protein SSD1 [Trametes pubescens]	GO:0007049:cell cycle;GO:0051301:cell division;GO:0008298:intracellular mRNA localization;GO:0017148:negative regulation of translation;GO:0060237:regulation of fungal-type cell wall organization;	GO:0005933:cellular bud;GO:0005935:cellular bud neck;GO:0005737:cytoplasm;GO:0010494:cytoplasmic stress granule;GO:0000178:exosome (RNase complex);GO:0005634:nucleus;GO:0000932:cytoplasmic mRNA processing body;	GO:0000175:3'-5'-exoribonuclease activity;GO:0003730:mRNA 3'-UTR binding;GO:0048027:mRNA 5'-UTR binding;GO:0003729:mRNA binding;GO:0000900:translation repressor activity, nucleic acid binding;	K18748	-	24h	1.00026
g12656	163.843	-0.762708	0.288863	-2.64037	0.00828143	0.0999404	scaffold2196	2501	4741	+	g12656	hypothetical protein TRAPUB_12105 [Trametes pubescens]	-	-	-	-	-	24h	1.00026
g6822	59.8789	0.869581	0.329627	2.63808	0.00833774	0.10047	scaffold819	1	243	+	g6822	RBP11-like subunits of RNA polymerase [Trametes versicolor FP-101664 SS1]	-	-	-	-	-	24h	0.997965
g1936	1087.7	-0.641202	0.243078	-2.63784	0.00834353	0.10047	scaffold214	39266	42420	-	g1936	hypothetical protein TRAVEDRAFT_35576 [Trametes versicolor FP-101664 SS1]	-	-	-	-	-	24h	0.997965
g6226	16.4902	1.61974	0.614093	2.63761	0.00834921	0.10047	scaffold727	1800	4038	+	g6226	HET-domain-containing protein [Trametes versicolor FP-101664 SS1]	-	-	-	-	-	24h	0.997965
g9042	343.079	0.610446	0.231591	2.63587	0.00839211	0.10089	scaffold1205	7365	8747	+	g9042	hypothetical protein OH76DRAFT_1422313 [Polyporus brumalis]	-	-	-	-	-	24h	0.996154
g2535	1562.28	-0.447097	0.169661	-2.63523	0.00840802	0.100923	scaffold273	39958	42146	-	g2535	hypothetical protein TRAVEDRAFT_155506 [Trametes versicolor FP-101664 SS1]	-	-	-	-	-	24h	0.996008
g16969	180.477	-0.788293	0.29915	-2.63511	0.00841096	0.100923	scaffold8003	1	509	+	g16969	hypothetical protein TRAVEDRAFT_25742 [Trametes versicolor FP-101664 SS1]	-	-	-	-	-	24h	0.996008
g8392	80.8959	0.887009	0.336859	2.63317	0.00845914	0.101137	scaffold1081	19353	20561	-	g8392	hypothetical protein TRAVEDRAFT_69074 [Trametes versicolor FP-101664 SS1]	-	-	-	-	-	24h	0.995089
g2102	94.9679	1.01101	0.383972	2.63303	0.00846261	0.101137	scaffold236	23547	24323	-	g2102	hypothetical protein TRAVEDRAFT_100743, partial [Trametes versicolor FP-101664 SS1]	-	-	-	-	-	24h	0.995089
g7223	285.87	0.708581	0.269125	2.63291	0.00846571	0.101137	scaffold882	3074	3919	-	g7223	hypothetical protein TRAVEDRAFT_117402 [Trametes versicolor FP-101664 SS1]	-	-	-	-	-	24h	0.995089
g12581	4725.94	-0.405386	0.153971	-2.63287	0.00846662	0.101137	scaffold2165	898	3734	-	g12581	ornithine-oxo-acid aminotransferase [Trametes versicolor FP-101664 SS1]	GO:0019544:arginine catabolic process to glutamate;GO:0010121:arginine catabolic process to proline via ornithine;GO:0055129:L-proline biosynthetic process;	GO:0005737:cytoplasm;GO:0005829:cytosol;GO:0005634:nucleus;	GO:0004587:ornithine-oxo-acid transaminase activity;GO:0030170:pyridoxal phosphate binding;	-	-	24h	0.995089
g12067	346.536	0.478615	0.181791	2.63278	0.0084689	0.101137	scaffold1983	9833	10814	+	g12067	hypothetical protein TRAVEDRAFT_82544, partial [Trametes versicolor FP-101664 SS1]	-	-	-	-	-	24h	0.995089
g12016	6.13363	2.56594	0.974863	2.63211	0.00848566		scaffold1964	7990	9043	-	g12016	hypothetical protein TRAVEDRAFT_24869 [Trametes versicolor FP-101664 SS1]	-	-	-	-	-	24h
g12660	16.6981	-1.37758	0.5234	-2.63198	0.00848884	0.101279	scaffold2199	483	1968	+	g12660	Pumilio domain-containing protein C6G9.14 [Trametes pubescens]	-	-	-	-	-	24h	0.99448
g1894	456.353	-0.608347	0.23118	-2.63149	0.00850122	0.101331	scaffold211	1	3388	+	g1894	F-box/LRR-repeat protein 2 [Trametes pubescens]	-	-	-	K10268	-	24h	0.994258
g13048	254.029	0.495355	0.188344	2.63005	0.00853716	0.101663	scaffold2393	1	741	-	g13048	hypothetical protein TRAVEDRAFT_28653 [Trametes versicolor FP-101664 SS1]	-	-	-	-	-	24h	0.992836
g12655	101.977	-0.670244	0.254944	-2.62899	0.00856396	0.101886	scaffold2196	13	1607	+	g12655	hypothetical protein TRAVEDRAFT_69730 [Trametes versicolor FP-101664 SS1]	-	-	-	-	-	24h	0.991885
g4523	2865.32	-0.616603	0.234803	-2.62605	0.00863826	0.102673	scaffold495	69318	70915	-	g4523	FAD/NAD-P-binding domain-containing protein [Trametes versicolor FP-101664 SS1]	-	-	-	K00480	ko01100 Metabolic pathways;;	24h	0.988544
g8500	654.715	-0.504876	0.19233	-2.62505	0.00866366	0.102878	scaffold1104	8122	11378	+	g8500	hypothetical protein TRAVEDRAFT_167552 [Trametes versicolor FP-101664 SS1]	-	-	-	-	-	24h	0.987678
g5792	550.157	0.639431	0.243645	2.62444	0.00867927	0.102966	scaffold669	17313	17970	+	g5792	hypothetical protein TRAVEDRAFT_46998 [Trametes versicolor FP-101664 SS1]	-	-	-	-	-	24h	0.987305
g8290	97.6947	-0.840322	0.32025	-2.62395	0.00869154	0.102995	scaffold1062	32823	37360	-	g8290	RdRP-domain-containing protein [Trametes versicolor FP-101664 SS1]	-	-	-	-	-	24h	0.987185
g9437	77.6913	-1.03575	0.394775	-2.62365	0.00869922	0.102995	scaffold1274	40703	43587	-	g9437	hypothetical protein TRAPUB_11096 [Trametes pubescens]	-	-	-	-	-	24h	0.987185
g2137	63.0195	-1.21437	0.462904	-2.62338	0.0087062	0.102995	scaffold238	24256	27804	-	g2137	kinesin-domain-containing protein [Trametes versicolor FP-101664 SS1]	-	-	-	-	-	24h	0.987185
g8177	2.12162	-4.63996	1.77091	-2.6201	0.00879049		scaffold1045	3528	5127	-	g8177	hypothetical protein TRAPUB_9139 [Trametes pubescens]	-	-	-	-	-	24h
g12245	188.267	-0.638027	0.24355	-2.61969	0.00880086	0.104017	scaffold2046	2751	4455	-	g12245	hypothetical protein TRAVEDRAFT_19310 [Trametes versicolor FP-101664 SS1]	-	-	-	-	-	24h	0.982896
g16847	6.13809	-2.57531	0.983161	-2.61942	0.0088079		scaffold7724	1	520	-	g16847	hypothetical protein TRAVEDRAFT_17521 [Trametes versicolor FP-101664 SS1]	-	-	-	-	-	24h
g419	136.671	-1.12264	0.428637	-2.61909	0.00881649	0.104046	scaffold66	80	2268	+	g419	hypothetical protein TRAPUB_7451 [Trametes pubescens]	-	-	-	-	-	24h	0.982774
g12094	259.843	-0.833366	0.318205	-2.61896	0.00881985	0.104046	scaffold1993	1	6255	-	g12094	hypothetical protein TRAVEDRAFT_74204 [Trametes versicolor FP-101664 SS1]	GO:0042183:formate catabolic process;	GO:0005737:cytoplasm;	GO:0008863:formate dehydrogenase (NAD+) activity;GO:0051287:NAD binding;GO:0016616:oxidoreductase activity, acting on the CH-OH group of donors, NAD or NADP as acceptor;	K00122	ko00630 Glyoxylate and dicarboxylate metabolism;ko00680 Methane metabolism;ko01100 Metabolic pathways;ko01200 Carbon metabolism;;	24h	0.982774
g2803	2034.2	0.353586	0.135062	2.61795	0.00884594	0.104207	scaffold304	21784	23563	-	g2803	WD40 repeat-like protein [Lentinus tigrinus ALCF2SS1-7]	GO:0051321:meiotic cell cycle;GO:0032008:positive regulation of TOR signaling;GO:0032956:regulation of actin cytoskeleton organization;GO:0030435:sporulation resulting in formation of a cellular spore;GO:0031929:TOR signaling;	GO:0005829:cytosol;GO:0005634:nucleus;GO:0031931:TORC1 complex;GO:0031932:TORC2 complex;	-	-	-	24h	0.982103
g7208	10720.3	-0.74514	0.284644	-2.61779	0.00885002	0.104207	scaffold880	6788	9500	+	g7208	P-loop containing nucleoside triphosphate hydrolase protein [Trametes versicolor FP-101664 SS1]	-	-	-	-	-	24h	0.982103
g9206	159.076	-1.96789	0.751994	-2.6169	0.00887317	0.104382	scaffold1234	14945	18439	+	g9206	hypothetical protein TRAVEDRAFT_51928 [Trametes versicolor FP-101664 SS1]	-	-	-	-	-	24h	0.981374
g14760	23.3441	-1.27502	0.48752	-2.61531	0.00891472	0.104773	scaffold4172	1	1048	+	g14760	glutamine-dependent NAD(+) synthetase with GAT domain-containing protein [Trametes versicolor FP-101664 SS1]	GO:0009435:NAD biosynthetic process;	GO:0005737:cytoplasm;GO:0005634:nucleus;	GO:0005524:ATP binding;GO:0004359:glutaminase activity;GO:0003952:NAD+ synthase (glutamine-hydrolyzing) activity;	-	-	24h	0.979751
g15515	121.906	-0.644334	0.246425	-2.61473	0.00892988	0.104853	scaffold5348	1	644	+	g15515	hypothetical protein TRAVEDRAFT_161932 [Trametes versicolor FP-101664 SS1]	GO:0006171:cAMP biosynthetic process;GO:0007186:G-protein coupled receptor signaling pathway;GO:0035556:intracellular signal transduction;	GO:0005737:cytoplasm;	GO:0004016:adenylate cyclase activity;GO:0005524:ATP binding;GO:0030145:manganese ion binding;	-	-	24h	0.979418
g9155	65.8213	0.889139	0.34015	2.61396	0.00894989	0.10499	scaffold1223	51229	52866	+	g9155	hypothetical protein TRAVEDRAFT_68792 [Trametes versicolor FP-101664 SS1]	-	-	-	-	-	24h	0.97885
g3743	178.067	0.584808	0.223773	2.6134	0.00896457	0.105065	scaffold399	21914	23368	-	g3743	hypothetical protein TRAVEDRAFT_136635 [Trametes versicolor FP-101664 SS1]	-	-	-	-	-	24h	0.978543
g10653	569.27	-0.43196	0.1654	-2.61162	0.00901149	0.1052	scaffold1558	2427	5905	-	g10653	DUF699-domain-containing protein [Trametes versicolor FP-101664 SS1]	GO:0051391:tRNA acetylation;	GO:0030686:90S preribosome;GO:0005730:nucleolus;GO:0005634:nucleus;	GO:0005524:ATP binding;GO:0051392:tRNA N-acetyltransferase activity;	-	-	24h	0.977986
g16127	273.079	0.509478	0.195082	2.6116	0.00901186	0.1052	scaffold6380	1	425	+	g16127	hypothetical protein TRAPUB_6831 [Trametes pubescens]	-	-	-	-	-	24h	0.977986
g10824	5760.78	0.406224	0.155572	2.61116	0.00902356	0.1052	scaffold1599	27052	27611	-	g10824	ubiquitin-60S ribosomal protein L40 [Lingula anatina]	GO:0006412:translation;	GO:0005634:nucleus;GO:0005840:ribosome;	GO:0003735:structural constituent of ribosome;	K02927	ko03010 Ribosome;ko04120 Ubiquitin mediated proteolysis;;	24h	0.977986
g2954	30.1478	-1.76762	0.676975	-2.61105	0.0090264	0.1052	scaffold323	46475	49202	+	g2954	sulfate permease [Trametes versicolor FP-101664 SS1]	GO:1902358:sulfate transmembrane transport;	GO:0005737:cytoplasm;GO:0005829:cytosol;GO:0005887:integral component of plasma membrane;GO:0005886:plasma membrane;	GO:0015301:anion:anion antiporter activity;GO:0008271:secondary active sulfate transmembrane transporter activity;GO:0015116:sulfate transmembrane transporter activity;	K14708	-	24h	0.977986
g12965	631.394	-0.430684	0.164974	-2.61062	0.00903779	0.1052	scaffold2348	4823	5176	+	g12965	mitochondrial pyruvate dehydrogenase E1 component beta subunit [Trametes versicolor FP-101664 SS1]	-	-	-	-	-	24h	0.977986
g6694	994.212	-0.445718	0.170782	-2.60986	0.00905796	0.1052	scaffold805	6489	9390	+	g6694	Striatin [Trametes pubescens]	GO:0016358:dendrite development;GO:0007626:locomotory behavior;GO:0008285:negative regulation of cell proliferation;GO:0016055:Wnt signaling pathway;	GO:0005923:bicellular tight junction;GO:0005737:cytoplasm;GO:0030425:dendrite;GO:0043197:dendritic spine;GO:0090443:FAR/SIN/STRIPAK complex;GO:0016020:membrane;GO:0043025:neuronal cell body;GO:0014069:postsynaptic density;GO:0045211:postsynaptic membrane;GO:0032991:macromolecular complex;	GO:0070016:armadillo repeat domain binding;GO:0005516:calmodulin binding;GO:0030331:estrogen receptor binding;GO:0019904:protein domain specific binding;GO:0051721:protein phosphatase 2A binding;GO:0044877:macromolecular complex binding;	K17608	-	24h	0.977986
g11524	42.1967	-0.949063	0.363651	-2.60982	0.00905902	0.1052	scaffold1802	3561	5176	-	g11524	hypothetical protein TRAVEDRAFT_75250 [Trametes versicolor FP-101664 SS1]	-	-	-	-	-	24h	0.977986
g1190	1553.84	-0.51528	0.197461	-2.60953	0.00906673	0.1052	scaffold145	26114	31671	-	g1190	ABC transporter G family member 21 [Trametes pubescens]	-	-	-	-	-	24h	0.977986
g8133	218.556	0.559969	0.21459	2.60948	0.00906802	0.1052	scaffold1036	8875	10948	-	g8133	hypothetical protein TRAPUB_7151 [Trametes pubescens]	-	-	-	-	-	24h	0.977986
g8346	72.0209	0.775123	0.297083	2.60911	0.00907767	0.1052	scaffold1071	16549	19072	-	g8346	hypothetical protein TRAVEDRAFT_46372 [Trametes versicolor FP-101664 SS1]	-	-	-	-	-	24h	0.977986
g5768	793.339	-0.43439	0.166496	-2.60901	0.00908044	0.1052	scaffold665	4210	5894	-	g5768	hypothetical protein TRAVEDRAFT_121744 [Trametes versicolor FP-101664 SS1]	-	-	-	-	-	24h	0.977986
g2367	240.846	-0.855614	0.327946	-2.60901	0.00908047	0.1052	scaffold262	9404	12924	-	g2367	hypothetical protein TRAVEDRAFT_62249 [Trametes versicolor FP-101664 SS1]	-	-	-	-	-	24h	0.977986
g5194	504.33	-0.471414	0.180718	-2.60856	0.00909242	0.1052	scaffold581	3107	6306	-	g5194	hypothetical protein TRAVEDRAFT_43796 [Trametes versicolor FP-101664 SS1]	-	-	-	-	-	24h	0.977986
g6012	72.0541	-0.959382	0.367785	-2.60854	0.00909298	0.1052	scaffold698	26902	30155	-	g6012	hypothetical protein TRAVEDRAFT_73115 [Trametes versicolor FP-101664 SS1]	-	-	-	-	-	24h	0.977986
g15582	7.45587	2.6009	0.997217	2.60815	0.00910317		scaffold5449	132	572	+	g15582	hypothetical protein TRAVEDRAFT_50875 [Trametes versicolor FP-101664 SS1]	-	-	-	-	-	24h
g477	567.906	-0.603391	0.231523	-2.60618	0.00915575	0.105733	scaffold75	5757	12780	-	g477	hypothetical protein TRAVEDRAFT_124822 [Trametes versicolor FP-101664 SS1]	-	-	-	-	-	24h	0.975788
g10209	1602.34	-0.557045	0.21374	-2.60618	0.00915589	0.105733	scaffold1443	330	7074	+	g10209	Kinesin-like protein KIF21A [Trametes pubescens]	-	-	-	K10395	-	24h	0.975788
g10170	482.931	0.481311	0.18471	2.60576	0.00916695	0.105764	scaffold1430	5139	7280	+	g10170	SET domain-containing protein [Trametes versicolor FP-101664 SS1]	-	-	-	-	-	24h	0.975662
g5150	433.607	0.505019	0.193833	2.60544	0.00917571	0.105768	scaffold574	9644	10571	-	g5150	hypothetical protein TRAVEDRAFT_27861 [Trametes versicolor FP-101664 SS1]	-	-	-	-	-	24h	0.975645
g10105	45.0872	0.928911	0.356598	2.60492	0.00918948	0.10583	scaffold1415	1	2340	-	g10105	hypothetical protein TRAVEDRAFT_71214 [Trametes versicolor FP-101664 SS1]	-	-	-	-	-	24h	0.97539
g3750	282.861	-0.517299	0.198616	-2.60452	0.00920041	0.105859	scaffold399	37602	39448	+	g3750	hypothetical protein TRAPUB_8491 [Trametes pubescens]	-	-	-	K03754	ko03013 RNA transport;;	24h	0.975271
g3062	195.876	-0.602712	0.231638	-2.60195	0.00926946	0.106557	scaffold338	5679	7625	-	g3062	hypothetical protein TRAPUB_12310 [Trametes pubescens]	-	-	-	K13110	-	24h	0.97242
g4154	14.2487	-1.50501	0.578584	-2.6012	0.00928984	0.106693	scaffold455	2734	4580	-	g4154	hypothetical protein TRAVEDRAFT_51069 [Trametes versicolor FP-101664 SS1]	-	-	-	-	-	24h	0.971862
g4544	148.007	0.76652	0.294835	2.59983	0.00932705	0.107023	scaffold498	22333	23109	-	g4544	hypothetical protein TRAVEDRAFT_19373 [Trametes versicolor FP-101664 SS1]	-	-	-	-	-	24h	0.970522
g4017	134.303	-0.826525	0.318151	-2.5979	0.00937955	0.107528	scaffold439	9937	11746	+	g4017	FAD/NAD-P-binding domain-containing protein [Trametes versicolor FP-101664 SS1]	-	-	-	-	-	24h	0.96848
g9359	486.617	-0.551929	0.212564	-2.59653	0.00941703	0.107859	scaffold1261	26	4713	-	g9359	Protein transport protein sec73 [Trametes pubescens]	-	-	-	-	-	24h	0.967142
g10667	280.366	-0.660382	0.254545	-2.59437	0.00947655	0.108357	scaffold1562	6039	6891	+	g10667	hypothetical protein TRAVEDRAFT_69397 [Trametes versicolor FP-101664 SS1]	-	-	-	-	-	24h	0.965144
g16780	28.1256	-1.0784	0.415677	-2.59433	0.00947767	0.108357	scaffold7586	1	313	-	g16780	DUF699-domain-containing protein [Trametes versicolor FP-101664 SS1]	GO:0042274:ribosomal small subunit biogenesis;GO:0000154:rRNA modification;GO:0051391:tRNA acetylation;	GO:0005730:nucleolus;	GO:0005524:ATP binding;GO:0008080:N-acetyltransferase activity;	K14521	ko03008 Ribosome biogenesis in eukaryotes;;	24h	0.965144
g8319	78.9029	-0.898942	0.346599	-2.59361	0.00949742	0.108484	scaffold1067	5139	6331	-	g8319	hypothetical protein TRAVEDRAFT_112621 [Trametes versicolor FP-101664 SS1]	-	-	-	-	-	24h	0.964634
g12802	78.3597	-0.694185	0.267854	-2.59166	0.00955151	0.108942	scaffold2264	1	932	-	g12802	--	-	-	-	-	-	24h	0.962803
g1938	528.239	-0.410293	0.15833	-2.59138	0.00955918	0.108942	scaffold214	47080	49615	-	g1938	hypothetical protein TRAVEDRAFT_45023 [Trametes versicolor FP-101664 SS1]	-	-	-	-	-	24h	0.962803
g1946	69.5434	0.801199	0.309222	2.59101	0.00956937	0.108942	scaffold216	2657	4068	-	g1946	hypothetical protein TRAVEDRAFT_20388 [Trametes versicolor FP-101664 SS1]	-	-	-	-	-	24h	0.962803
g7034	18.0579	3.55813	1.37331	2.59091	0.00957212	0.108942	scaffold849	4112	6009	-	g7034	Vegetative incompatibility protein HET-E-1 [Trametes pubescens]	-	-	-	-	-	24h	0.962803
g16623	164.488	-0.798822	0.308438	-2.58989	0.00960058	0.109111	scaffold7267	1	342	+	g16623	alpha/beta-hydrolase [Trametes versicolor FP-101664 SS1]	-	-	-	-	-	24h	0.96213
g8223	218.891	-0.865466	0.334188	-2.58976	0.0096043	0.109111	scaffold1053	1	575	-	g8223	nucleotide-binding domain-containing protein [Trametes versicolor FP-101664 SS1]	-	-	-	-	-	24h	0.96213
g9567	41.4834	1.17297	0.453439	2.58683	0.00968624	0.109943	scaffold1307	353	1183	-	g9567	hypothetical protein TRAVEDRAFT_52696 [Trametes versicolor FP-101664 SS1]	-	-	-	-	-	24h	0.958832
g11481	230.71	-0.620857	0.240158	-2.5852	0.00973224	0.110278	scaffold1789	1604	2753	-	g11481	hypothetical protein TRAVEDRAFT_43619 [Trametes versicolor FP-101664 SS1]	-	-	-	-	-	24h	0.95751
g9151	769.565	0.498729	0.19292	2.58516	0.00973327	0.110278	scaffold1223	37776	38789	+	g9151	HIRA-interacting protein 5 [Trametes coccinea BRFM310]	GO:0016226:iron-sulfur cluster assembly;GO:0097428:protein maturation by iron-sulfur cluster transfer;	GO:0005739:mitochondrion;	GO:0051539:4 iron, 4 sulfur cluster binding;GO:0005524:ATP binding;GO:0005507:copper ion binding;GO:0005506:iron ion binding;GO:0005198:structural molecule activity;	-	-	24h	0.95751
g11643	2255.09	-0.770992	0.29842	-2.58358	0.00977811	0.110687	scaffold1835	14407	14876	-	g11643	hypothetical protein TRAPUB_535 [Trametes pubescens]	-	-	-	-	-	24h	0.955904
g2626	935.038	-0.719706	0.278759	-2.58182	0.0098281	0.111153	scaffold283	47905	48952	-	g2626	polysaccharide lyase family 14 protein [Trametes versicolor FP-101664 SS1]	-	-	-	-	-	24h	0.95408
g8083	451.584	0.461737	0.178873	2.58137	0.009841	0.111199	scaffold1025	6585	8213	-	g8083	hypothetical protein BD311DRAFT_746712 [Dichomitus squalens]	-	-	-	-	-	24h	0.953899
g16202	48.4336	-0.94451	0.366061	-2.5802	0.00987442	0.111477	scaffold6510	86	576	+	g16202	FAD/NAD-P-binding domain-containing protein [Trametes versicolor FP-101664 SS1]	GO:0006116:NADH oxidation;GO:0022904:respiratory electron transport chain;	GO:0031305:integral component of mitochondrial inner membrane;GO:0005739:mitochondrion;	GO:0051539:4 iron, 4 sulfur cluster binding;GO:0009055:electron carrier activity;GO:0004174:electron-transferring-flavoprotein dehydrogenase activity;GO:0046872:metal ion binding;GO:0043783:oxidoreductase activity, oxidizing metal ions with flavin as acceptor;GO:0048039:ubiquinone binding;	-	-	24h	0.952816
g13766	124.222	-0.663341	0.257204	-2.57904	0.00990745	0.111749	scaffold2897	1	2653	-	g13766	ATP-dependent bile acid permease, partial [Trametes pubescens]	-	-	-	-	-	24h	0.951755
g4476	840.473	0.575514	0.223179	2.57871	0.009917	0.111757	scaffold490	275	2260	+	g4476	hypothetical protein TRAVEDRAFT_73015 [Trametes versicolor FP-101664 SS1]	-	-	-	-	-	24h	0.951725
g3430	116.203	0.731013	0.283521	2.57834	0.00992775	0.111778	scaffold370	18890	19448	+	g3430	galactose-binding like protein [Trametes versicolor FP-101664 SS1]	-	-	-	-	-	24h	0.951643
g8080	61.5609	1.14079	0.442818	2.57621	0.00998902	0.112318	scaffold1025	713	2129	+	g8080	hypothetical protein TRAVEDRAFT_55262 [Trametes versicolor FP-101664 SS1]	-	-	-	-	-	24h	0.949551
g6934	94.2691	0.693479	0.269202	2.57605	0.00999352	0.112318	scaffold836	17641	18451	-	g6934	--	-	-	-	-	-	24h	0.949551
g6241	259.208	-0.593937	0.230737	-2.57409	0.0100505	0.112843	scaffold731	1	3061	+	g6241	hypothetical protein TRAPUB_24 [Trametes pubescens]	-	-	-	-	-	24h	0.947526
g7242	46.7329	0.891748	0.346468	2.57382	0.0100581	0.112843	scaffold885	5556	7045	+	g7242	hypothetical protein TRAPUB_7124 [Trametes pubescens]	-	-	-	-	-	24h	0.947526
g5232	9.53931	1.79035	0.695915	2.57265	0.0100922	0.113045	scaffold588	1064	2387	-	g5232	Cytochrome P450 3A24 [Trametes pubescens]	-	-	-	-	-	24h	0.946748
g7461	806.454	-0.435535	0.169298	-2.57259	0.0100941	0.113045	scaffold922	14439	17849	-	g7461	hypothetical protein TRAVEDRAFT_68197 [Trametes versicolor FP-101664 SS1]	-	-	-	-	-	24h	0.946748
g3022	691.757	1.30137	0.506045	2.57166	0.0101212	0.113122	scaffold333	9742	12221	+	g3022	iron permease [Trametes versicolor FP-101664 SS1]	-	-	-	-	-	24h	0.946453
g5557	254.462	-0.577961	0.224747	-2.57161	0.0101227	0.113122	scaffold633	5818	9261	-	g5557	hypothetical protein TRAPUB_10076 [Trametes pubescens]	-	-	-	-	-	24h	0.946453
g5246	1205.83	-0.415726	0.161671	-2.57143	0.0101279	0.113122	scaffold588	32615	39464	-	g5246	Actin cytoskeleton-regulatory complex protein pan1 [Trametes pubescens]	GO:0006897:endocytosis;	GO:0030479:actin cortical patch;GO:0010008:endosome membrane;GO:0005886:plasma membrane;	GO:0003779:actin binding;GO:0005509:calcium ion binding;	-	-	24h	0.946453
g4306	37.9556	0.915934	0.356407	2.56991	0.0101724	0.11349	scaffold471	11625	12976	-	g4306	GroES-like protein [Trametes versicolor FP-101664 SS1]	-	-	-	-	-	24h	0.945042
g178	37.6555	-1.33829	0.520798	-2.56969	0.0101789	0.11349	scaffold33	8388	9239	+	g178	--	-	-	-	-	-	24h	0.945042
g10425	112.087	0.732711	0.285291	2.56829	0.0102201	0.113849	scaffold1501	11630	12280	-	g10425	hypothetical protein TRAPUB_10027 [Trametes pubescens]	-	-	-	-	-	24h	0.943673
g7036	112.848	-0.989112	0.385193	-2.56784	0.0102336	0.113858	scaffold849	13907	18064	-	g7036	timeless-domain-containing protein [Trametes versicolor FP-101664 SS1]	-	-	-	K10997	-	24h	0.943638
g10364	196.48	-0.580802	0.226223	-2.56738	0.010247	0.113858	scaffold1484	1	1322	+	g10364	hypothetical protein TRAVEDRAFT_30048 [Trametes versicolor FP-101664 SS1]	-	-	-	-	-	24h	0.943638
g2549	479.571	-0.495318	0.19293	-2.56735	0.010248	0.113858	scaffold275	4600	5998	-	g2549	ArfGap-domain-containing protein [Trametes versicolor FP-101664 SS1]	GO:0006897:endocytosis;GO:0006888:ER to Golgi vesicle-mediated transport;GO:0006891:intra-Golgi vesicle-mediated transport;GO:0051056:regulation of small GTPase mediated signal transduction;	GO:0030136:clathrin-coated vesicle;GO:0005737:cytoplasm;GO:0005794:Golgi apparatus;	GO:0005096:GTPase activator activity;GO:0046872:metal ion binding;	K12486	ko04144 Endocytosis;;	24h	0.943638
g1954	404.511	0.637382	0.248313	2.56685	0.0102626	0.11392	scaffold218	10665	11714	+	g1954	hypothetical protein TRAVEDRAFT_58906 [Trametes versicolor FP-101664 SS1]	-	-	-	-	-	24h	0.943402
g11127	595.276	-0.59903	0.233479	-2.56567	0.0102978	0.114143	scaffold1682	11135	12888	-	g11127	hypothetical protein TRAPUB_6417 [Trametes pubescens]	-	-	-	-	-	24h	0.942551
g13586	167.488	0.539303	0.210209	2.56556	0.0103008	0.114143	scaffold2739	3467	3895	-	g13586	DUF726-domain-containing protein [Trametes versicolor FP-101664 SS1]	-	-	-	-	-	24h	0.942551
g8936	845.788	0.421149	0.164215	2.56462	0.010329	0.11433	scaffold1189	9613	10306	-	g8936	hypothetical protein TRAVEDRAFT_66365 [Trametes versicolor FP-101664 SS1]	-	-	-	-	-	24h	0.941839
g9170	1432.56	-0.453012	0.176655	-2.56438	0.0103359	0.11433	scaffold1226	1723	9123	-	g9170	General negative regulator of transcription subunit 4 [Trametes pubescens]	-	-	-	K10643	ko03018 RNA degradation;;	24h	0.941839
g16418	79.812	-0.682072	0.26605	-2.5637	0.0103562	0.114455	scaffold6896	1	558	+	g16418	aromatic amino acid family biosynthesis-like protein [Trametes versicolor FP-101664 SS1]	GO:0009073:aromatic amino acid family biosynthetic process;GO:0009423:chorismate biosynthetic process;	GO:0005737:cytoplasm;	GO:0003855:3-dehydroquinate dehydratase activity;GO:0003856:3-dehydroquinate synthase activity;GO:0003866:3-phosphoshikimate 1-carboxyvinyltransferase activity;GO:0005524:ATP binding;GO:0046872:metal ion binding;GO:0004764:shikimate 3-dehydrogenase (NADP+) activity;GO:0004765:shikimate kinase activity;	-	-	24h	0.941367
g4952	118.544	0.698032	0.272331	2.56318	0.0103718	0.114527	scaffold549	11884	12922	-	g4952	hypothetical protein TRAVEDRAFT_69084, partial [Trametes versicolor FP-101664 SS1]	-	-	-	-	-	24h	0.941094
g5904	697.827	-0.439592	0.171561	-2.56231	0.0103979	0.114613	scaffold684	16510	22014	+	g5904	hypothetical protein TRAVEDRAFT_167065 [Trametes versicolor FP-101664 SS1]	-	-	-	K10610	ko03420 Nucleotide excision repair;ko04120 Ubiquitin mediated proteolysis;;	24h	0.940765
g8113	561.66	-0.507319	0.197993	-2.56231	0.0103979	0.114613	scaffold1031	1	4994	+	g8113	beta and beta-prime subunits of DNA dependent RNA-polymerase [Trametes versicolor FP-101664 SS1]	GO:0006360:transcription from RNA polymerase I promoter;	GO:0005829:cytosol;GO:0005730:nucleolus;GO:0005736:DNA-directed RNA polymerase I complex;	GO:0003677:DNA binding;GO:0003899:DNA-directed RNA polymerase activity;GO:0008270:zinc ion binding;	K02999	ko03020 RNA polymerase;;	24h	0.940765
g4050	442.641	-0.423549	0.165368	-2.56126	0.0104295	0.114789	scaffold442	16227	17774	-	g4050	peroxisomal biogenesis factor 2 [Trametes versicolor FP-101664 SS1]	-	-	-	-	-	24h	0.940098
g10354	1214.65	0.373404	0.145809	2.5609	0.0104401	0.114789	scaffold1482	23495	24258	-	g10354	Sm-like ribonucleo protein [Trametes versicolor FP-101664 SS1]	GO:0006397:mRNA processing;GO:0008380:RNA splicing;	GO:0005829:cytosol;GO:0005681:spliceosomal complex;GO:0005685:U1 snRNP;GO:0005687:U4 snRNP;	GO:0003723:RNA binding;	-	-	24h	0.940098
g1573	533.253	0.744732	0.290813	2.56086	0.0104412	0.114789	scaffold180	31605	32320	-	g1573	hypothetical protein TRAVEDRAFT_25753 [Trametes versicolor FP-101664 SS1]	-	-	-	-	-	24h	0.940098
g2864	49.2183	-0.954362	0.372847	-2.55966	0.0104774	0.114937	scaffold310	34797	36802	+	g2864	hypothetical protein TRAVEDRAFT_66603 [Trametes versicolor FP-101664 SS1]	-	-	-	-	-	24h	0.939539
g10174	58.7972	-0.777782	0.303877	-2.55952	0.0104815	0.114937	scaffold1431	12086	14769	+	g10174	hypothetical protein TRAPUB_12464 [Trametes pubescens]	-	-	-	-	-	24h	0.939539
g11964	29.5365	1.10651	0.432314	2.55951	0.010482	0.114937	scaffold1943	4070	6134	-	g11964	hypothetical protein TRAVEDRAFT_46945 [Trametes versicolor FP-101664 SS1]	-	-	-	-	-	24h	0.939539
g16846	51.7332	-0.897411	0.350687	-2.55901	0.0104972	0.115003	scaffold7723	1	521	-	g16846	hypothetical protein TRAPUB_6348 [Trametes pubescens]	-	-	-	-	-	24h	0.93929
g1693	3952.4	0.470026	0.183853	2.55653	0.0105723	0.115563	scaffold193	6714	7317	-	g1693	symbiosis-like protein [Trametes versicolor FP-101664 SS1]	GO:0006914:autophagy;GO:0015031:protein transport;	GO:0000421:autophagosome membrane;GO:0031410:cytoplasmic vesicle;	-	K08341	ko04136 Autophagy - other;ko04138 Autophagy - yeast;ko04139 Mitophagy - yeast;;	24h	0.937182
g11318	81.8124	-0.74709	0.292261	-2.55625	0.0105808	0.115563	scaffold1733	13532	14035	+	g11318	transcription regulator [Trametes versicolor FP-101664 SS1]	-	-	-	-	-	24h	0.937182
g5058	450.9	0.438105	0.17139	2.55619	0.0105825	0.115563	scaffold566	4011	5255	+	g5058	ferredoxin [Trametes versicolor FP-101664 SS1]	-	-	GO:0051537:2 iron, 2 sulfur cluster binding;GO:0009055:electron carrier activity;GO:0046872:metal ion binding;	-	-	24h	0.937182
g656	308.832	-0.56117	0.219559	-2.5559	0.0105913	0.115563	scaffold95	1627	4372	+	g656	--	-	-	-	-	-	24h	0.937182
g1733	6.25513	2.28457	0.893869	2.55582	0.0105937		scaffold196	30759	32209	+	g1733	hypothetical protein BN946_scf184910.g25 [Trametes cinnabarina]	-	-	-	-	-	24h
g13526	28.7384	1.0379	0.406114	2.55568	0.010598	0.115563	scaffold2695	1	1498	-	g13526	hypothetical protein TRAVEDRAFT_52762 [Trametes versicolor FP-101664 SS1]	-	-	-	-	-	24h	0.937182
g48	328.608	-0.627947	0.245725	-2.55548	0.0106041	0.115563	scaffold9	8902	11118	-	g48	--	-	-	-	-	-	24h	0.937182
g14479	43.3872	0.873601	0.341931	2.55491	0.0106217	0.115563	scaffold3779	55	1351	+	g14479	DHS-like NAD/FAD-binding domain-containing protein [Trametes versicolor FP-101664 SS1]	-	-	-	-	-	24h	0.937182
g9541	773.645	0.414384	0.162203	2.55473	0.010627	0.115563	scaffold1301	3939	4513	-	g9541	glia maturation factor beta [Trametes versicolor FP-101664 SS1]	-	-	-	-	-	24h	0.937182
g85	169.863	-0.702539	0.275009	-2.55461	0.0106308	0.115563	scaffold19	476	3231	-	g85	--	-	-	-	-	-	24h	0.937182
g12296	904.221	-0.604407	0.236746	-2.55298	0.0106805	0.116003	scaffold2065	12817	16922	+	g12296	hypothetical protein TRAPUB_3075 [Trametes pubescens]	-	-	-	-	-	24h	0.93553
g12159	338.543	0.588491	0.230574	2.55228	0.0107019	0.116135	scaffold2017	1	1147	+	g12159	maintenance of mitochondrial morphology protein 1 [Trametes versicolor FP-101664 SS1]	GO:0006869:lipid transport;GO:0000002:mitochondrial genome maintenance;GO:0045040:protein import into mitochondrial outer membrane;	GO:0032865:ERMES complex;GO:0030176:integral component of endoplasmic reticulum membrane;	GO:0008289:lipid binding;	K17764	ko04139 Mitophagy - yeast;;	24h	0.935035
g11725	51.2422	0.803445	0.31498	2.55078	0.0107481	0.116368	scaffold1860	15210	16587	-	g11725	hypothetical protein TRAVEDRAFT_117139 [Trametes versicolor FP-101664 SS1]	-	-	-	-	-	24h	0.934167
g8508	1063.8	0.408198	0.16003	2.55076	0.010749	0.116368	scaffold1106	2121	2627	+	g8508	Homocitrate dehydratase, mitochondrial [Trametes pubescens]	-	-	-	-	-	24h	0.934167
g3699	2242.15	0.41631	0.163215	2.55069	0.010751	0.116368	scaffold394	41835	44279	+	g3699	hypothetical protein TRAVEDRAFT_66824 [Trametes versicolor FP-101664 SS1]	-	-	-	-	-	24h	0.934167
g14038	15.1728	-1.42441	0.558732	-2.54936	0.0107919	0.11671	scaffold3208	261	803	+	g14038	--	-	-	-	-	-	24h	0.932891
g3434	5202.2	0.363029	0.142432	2.54879	0.0108097	0.116753	scaffold370	34622	35122	-	g3434	40S ribosomal protein S27 [Trametes coccinea BRFM310]	GO:0006978:DNA damage response, signal transduction by p53 class mediator resulting in transcription of p21 class mediator;GO:0042771:intrinsic apoptotic signaling pathway in response to DNA damage by p53 class mediator;GO:0031571:mitotic G1 DNA damage checkpoint;GO:0000028:ribosomal small subunit assembly;GO:0006412:translation;	GO:0022627:cytosolic small ribosomal subunit;GO:0005634:nucleus;	GO:0008656:cysteine-type endopeptidase activator activity involved in apoptotic process;GO:0046872:metal ion binding;GO:0003735:structural constituent of ribosome;GO:0008494:translation activator activity;	K02978	ko03010 Ribosome;;	24h	0.93273
g1539	765.756	-0.568536	0.223087	-2.54849	0.010819	0.116753	scaffold177	8134	10082	-	g1539	acid protease [Trametes versicolor FP-101664 SS1]	-	-	-	-	-	24h	0.93273
g5452	399.223	0.565557	0.221932	2.54834	0.0108237	0.116753	scaffold619	2869	3311	-	g5452	--	-	-	-	-	-	24h	0.93273
g4224	5376.45	-0.682368	0.267873	-2.54736	0.0108542	0.116983	scaffold463	20479	20989	-	g4224	hypothetical protein TRAVEDRAFT_141737 [Trametes versicolor FP-101664 SS1]	-	-	-	-	-	24h	0.931879
g7526	5.97149	2.53871	0.99675	2.54699	0.0108657		scaffold931	7159	7704	+	g7526	--	-	-	-	-	-	24h
g6972	343.717	-0.593416	0.233017	-2.54666	0.0108758	0.117115	scaffold842	1	1905	-	g6972	kinase-like protein [Trametes versicolor FP-101664 SS1]	-	-	-	-	-	24h	0.931388
g2992	15.6473	1.61385	0.634524	2.5434	0.010978	0.118112	scaffold328	5957	7640	-	g2992	hypothetical protein TRAVEDRAFT_50801 [Trametes versicolor FP-101664 SS1]	-	-	-	-	-	24h	0.927707
g14125	34.8173	-0.989412	0.389056	-2.54311	0.0109871	0.118112	scaffold3316	792	1866	+	g14125	hypothetical protein TRAVEDRAFT_125951 [Trametes versicolor FP-101664 SS1]	-	-	-	-	-	24h	0.927707
g5077	128.934	0.655126	0.257822	2.541	0.0110536	0.118593	scaffold567	7998	8271	-	g5077	--	-	-	-	-	-	24h	0.925942
g4909	156.564	-0.545589	0.214715	-2.54099	0.011054	0.118593	scaffold546	23237	25134	+	g4909	hypothetical protein TRAVEDRAFT_165078 [Trametes versicolor FP-101664 SS1]	-	-	-	-	-	24h	0.925942
g1912	503.097	0.481275	0.189419	2.54079	0.0110601	0.118593	scaffold213	589	1407	+	g1912	hypothetical protein TRAVEDRAFT_27224 [Trametes versicolor FP-101664 SS1]	-	-	-	-	-	24h	0.925942
g3924	2108.92	-0.423086	0.16654	-2.54045	0.0110709	0.118607	scaffold424	807	4416	-	g3924	1-phosphatidylinositol 4,5-bisphosphate phosphodiesterase 1 [Trametes pubescens]	-	-	-	-	-	24h	0.925888
g3196	470.437	-0.610896	0.240553	-2.53955	0.0110995	0.118746	scaffold350	1	6221	-	g3196	Nucleoporin nup184 [Trametes pubescens]	-	-	-	-	-	24h	0.925381
g11474	533.008	0.444379	0.17499	2.53945	0.0111027	0.118746	scaffold1785	5480	7642	+	g11474	hypothetical protein TRAVEDRAFT_148434 [Trametes versicolor FP-101664 SS1]	-	-	-	-	-	24h	0.925381
g12612	380.295	-0.453657	0.178853	-2.53647	0.0111976	0.119572	scaffold2179	4025	6724	+	g12612	hypothetical protein TRAPUB_10372 [Trametes pubescens]	-	-	-	-	-	24h	0.922369
g3192	1071.33	-0.554163	0.218481	-2.53643	0.0111989	0.119572	scaffold349	3892	6925	+	g3192	hypothetical protein TRAVEDRAFT_147171 [Trametes versicolor FP-101664 SS1]	-	-	-	-	-	24h	0.922369
g1316	788.056	-0.4831	0.190502	-2.53593	0.0112149	0.119642	scaffold154	30323	34061	-	g1316	nuclease domain-containing protein 1 [Trametes pubescens]	-	-	-	-	-	24h	0.922117
g4352	53.0448	0.835214	0.329508	2.53473	0.0112535	0.119951	scaffold476	19904	22430	+	g4352	hypothetical protein TRAPUB_1220 [Trametes pubescens]	-	-	-	-	-	24h	0.920995
g289	33.3423	1.10498	0.435991	2.53442	0.0112633	0.119954	scaffold50	1	631	-	g289	--	-	-	-	-	-	24h	0.920984
g1531	298.495	0.712014	0.280989	2.53396	0.0112783	0.120012	scaffold176	26999	31752	-	g1531	hypothetical protein TRAPUB_11350 [Trametes pubescens]	-	-	-	-	-	24h	0.920774
g6455	3241.4	-0.496901	0.196136	-2.53345	0.0112947	0.120086	scaffold765	19419	24530	-	g6455	phospholipid-translocating P-type ATPase [Trametes versicolor FP-101664 SS1]	-	-	-	K01530	-	24h	0.920506
g574	308.62	0.565627	0.223362	2.53233	0.0113306	0.120256	scaffold88	33113	33863	+	g574	hypothetical protein TRAPUB_10514 [Trametes pubescens]	-	-	-	-	-	24h	0.919894
g9153	1272.17	-0.419705	0.165742	-2.53228	0.0113325	0.120256	scaffold1223	41042	49122	+	g9153	predicted protein [Fibroporia radiculosa]	GO:0000398:mRNA splicing, via spliceosome;	GO:0071013:catalytic step 2 spliceosome;	GO:0005524:ATP binding;GO:0034459:ATP-dependent 3'-5' RNA helicase activity;GO:0003723:RNA binding;	K12815	ko03040 Spliceosome;;	24h	0.919894
g903	753.375	0.457018	0.180492	2.53207	0.0113393	0.120256	scaffold117	4467	6796	-	g903	hypothetical protein TRAPUB_9844 [Trametes pubescens]	-	-	-	-	-	24h	0.919894
g8437	167.117	0.55606	0.219777	2.53011	0.0114027	0.120827	scaffold1091	10149	11778	+	g8437	Clavaminate synthase-like protein [Lentinus tigrinus ALCF2SS1-6]	-	-	-	-	-	24h	0.917838
g8996	55.6867	0.894874	0.35376	2.52961	0.0114191	0.120898	scaffold1199	2988	4567	+	g8996	NAD-P-binding protein [Trametes versicolor FP-101664 SS1]	-	-	-	K00295	ko00670 One carbon pool by folate;ko01100 Metabolic pathways;;	24h	0.91758
g13213	779.513	0.636641	0.251761	2.52876	0.0114468	0.120997	scaffold2484	3254	4508	-	g13213	hypothetical protein TRAVEDRAFT_53258 [Trametes versicolor FP-101664 SS1]	-	-	-	-	-	24h	0.917225
g15355	54.3184	-0.821376	0.324817	-2.52873	0.0114476	0.120997	scaffold5103	1	663	+	g15355	Pre-mRNA-splicing factor ATP-dependent RNA helicase-like protein cdc28 [Trametes pubescens]	-	-	-	-	-	24h	0.917225
g3748	91.0329	0.827427	0.327442	2.52695	0.0115059	0.121465	scaffold399	33430	34164	+	g3748	hypothetical protein TRAVEDRAFT_54247 [Trametes versicolor FP-101664 SS1]	-	-	-	-	-	24h	0.91555
g9709	1984.56	-0.50454	0.199676	-2.52679	0.0115111	0.121465	scaffold1333	1326	8876	-	g9709	Dedicator of cytokinesis protein 3 [Trametes pubescens]	-	-	-	-	-	24h	0.91555
g11073	173.926	-0.878874	0.347909	-2.52616	0.0115316	0.121579	scaffold1668	7749	10435	-	g11073	--	-	-	-	-	-	24h	0.915142
g2226	1161.87	-0.467097	0.184943	-2.52563	0.0115491	0.121662	scaffold247	83138	83498	-	g2226	hypothetical protein TRAVEDRAFT_37099 [Trametes versicolor FP-101664 SS1]	-	-	-	-	-	24h	0.914846
g12171	265.952	-0.612716	0.242749	-2.52407	0.0116005	0.122101	scaffold2021	5506	9606	+	g12171	hypothetical protein TRAVEDRAFT_74757 [Trametes versicolor FP-101664 SS1]	GO:0019439:aromatic compound catabolic process;	-	GO:0047681:aryl-alcohol dehydrogenase (NADP+) activity;	-	-	24h	0.913281
g14827	146.161	0.593495	0.235307	2.52222	0.0116617	0.122561	scaffold4277	1	1066	+	g14827	hypothetical protein TRAVEDRAFT_52896 [Trametes versicolor FP-101664 SS1]	-	-	-	-	-	24h	0.911647
g3703	3685.55	-0.415054	0.164603	-2.52154	0.0116842	0.122561	scaffold395	9322	11603	+	g3703	SecY protein [Daedalea quercina L-15889]	GO:0070843:misfolded protein transport;GO:0006620:posttranslational protein targeting to membrane;GO:0031204:posttranslational protein targeting to membrane, translocation;GO:0044743:intracellular protein transmembrane import;GO:0030970:retrograde protein transport, ER to cytosol;GO:0006616:SRP-dependent cotranslational protein targeting to membrane, translocation;GO:0030433:ER-associated ubiquit…	GO:0005783:endoplasmic reticulum;GO:0005789:endoplasmic reticulum membrane;GO:0016021:integral component of membrane;GO:0005784:Sec61 translocon complex;	GO:0015450:P-P-bond-hydrolysis-driven protein transmembrane transporter activity;GO:0008320:protein transmembrane transporter activity;GO:0005048:signal sequence binding;	K10956	ko03060 Protein export;ko04141 Protein processing in endoplasmic reticulum;ko04145 Phagosome;;	24h	0.911647
g7639	70.5149	-0.842514	0.334135	-2.52148	0.0116864	0.122561	scaffold947	3806	6063	+	g7639	hypothetical protein TRAVEDRAFT_29223 [Trametes versicolor FP-101664 SS1]	-	-	-	-	-	24h	0.911647
g8496	1306.58	-0.398791	0.158165	-2.52136	0.0116901	0.122561	scaffold1103	30884	32854	+	g8496	squalene synthase [Trametes versicolor FP-101664 SS1]	GO:0006696:ergosterol biosynthetic process;GO:0045338:farnesyl diphosphate metabolic process;GO:0008299:isoprenoid biosynthetic process;	GO:0005789:endoplasmic reticulum membrane;GO:0016021:integral component of membrane;	GO:0004310:farnesyl-diphosphate farnesyltransferase activity;GO:0051996:squalene synthase activity;	K00801	ko00100 Steroid biosynthesis;ko00909 Sesquiterpenoid and triterpenoid biosynthesis;ko01100 Metabolic pathways;ko01110 Biosynthesis of secondary metabolites;;	24h	0.911647
g11229	236.457	0.584409	0.231791	2.52128	0.0116929	0.122561	scaffold1709	17138	17478	-	g11229	hypothetical protein TRAPUB_12974 [Trametes pubescens]	-	-	-	-	-	24h	0.911647
g9329	1445.91	-0.583981	0.231723	-2.52017	0.0117298	0.122655	scaffold1256	2955	3964	-	g9329	hypothetical protein TRAVEDRAFT_64730 [Trametes versicolor FP-101664 SS1]	-	-	-	-	-	24h	0.911314
g3991	53.8793	-1.22475	0.486015	-2.51997	0.0117364	0.122655	scaffold436	26304	27740	-	g3991	hypothetical protein TRAPUB_13175 [Trametes pubescens]	-	-	-	-	-	24h	0.911314
g13508	49.4448	-1.01179	0.401524	-2.51988	0.0117395	0.122655	scaffold2679	1	1583	+	g13508	hypothetical protein TRAVEDRAFT_69420 [Trametes versicolor FP-101664 SS1]	-	-	-	-	-	24h	0.911314
g3852	13.0351	1.50273	0.596357	2.51984	0.0117408	0.122655	scaffold414	1	976	+	g3852	hypothetical protein TRAVEDRAFT_71095 [Trametes versicolor FP-101664 SS1]	-	-	-	-	-	24h	0.911314
g12694	1538.03	-0.386507	0.153458	-2.51865	0.0117805	0.122968	scaffold2220	1	1957	+	g12694	hypothetical protein BD310DRAFT_921855 [Dichomitus squalens]	-	-	-	-	-	24h	0.910207
g9131	365.4	0.661014	0.262516	2.51799	0.0118026	0.123097	scaffold1221	7398	8933	+	g9131	alpha/beta-hydrolase [Trametes versicolor FP-101664 SS1]	-	-	-	-	-	24h	0.909752
g2663	69.728	-0.78304	0.311047	-2.51743	0.0118214	0.123191	scaffold287	30077	33551	+	g2663	hypothetical protein TRAVEDRAFT_49525 [Trametes versicolor FP-101664 SS1]	-	-	-	-	-	24h	0.909422
g15780	18.7616	1.31758	0.523653	2.51614	0.0118649	0.123526	scaffold5796	1	751	-	g15780	--	-	-	-	-	-	24h	0.908242
g13333	9.32737	2.08372	0.828224	2.51589	0.0118731	0.123526	scaffold2555	1	3455	-	g13333	hypothetical protein TRAPUB_731 [Trametes pubescens]	-	-	-	-	-	24h	0.908242
g3799	279.628	-0.728509	0.289659	-2.51506	0.0119013	0.123632	scaffold407	3049	7917	-	g3799	hypothetical protein TRAVEDRAFT_160349 [Trametes versicolor FP-101664 SS1]	-	-	-	-	-	24h	0.90787
g8097	807.002	-0.569247	0.22634	-2.51501	0.011903	0.123632	scaffold1027	185	2339	-	g8097	WD40 repeat-like protein [Trametes versicolor FP-101664 SS1]	-	-	-	-	-	24h	0.90787
g4110	22.8331	-1.13416	0.45105	-2.5145	0.0119201	0.123708	scaffold449	24110	25300	-	g4110	hypothetical protein TRAPUB_8699 [Trametes pubescens]	-	-	-	-	-	24h	0.907601
g9465	1050.24	-1.19726	0.476223	-2.51408	0.0119345	0.123755	scaffold1279	19609	20293	-	g9465	MFS general substrate transporter [Trametes versicolor FP-101664 SS1]	-	-	-	-	-	24h	0.907437
g5061	123.945	-0.648792	0.258139	-2.51334	0.0119592	0.12391	scaffold566	12723	15665	-	g5061	DnaJ-domain-containing protein [Trametes versicolor FP-101664 SS1]	GO:0006260:DNA replication;GO:0006457:protein folding;GO:0009408:response to heat;	GO:0005737:cytoplasm;	GO:0005524:ATP binding;GO:0031072:heat shock protein binding;GO:0051082:unfolded protein binding;GO:0008270:zinc ion binding;	-	-	24h	0.906894
g16751	8.63985	-1.9494	0.775968	-2.51222	0.0119975		scaffold7531	1	376	-	g16751	hypothetical protein TRAVEDRAFT_171082 [Trametes versicolor FP-101664 SS1]	-	-	-	-	-	24h
g13937	90.1463	-0.703595	0.280349	-2.50971	0.012083	0.125089	scaffold3086	1	1033	+	g13937	hypothetical protein TRAVEDRAFT_168718 [Trametes versicolor FP-101664 SS1]	-	-	-	-	-	24h	0.90278
g9746	251.657	-0.648659	0.258495	-2.50937	0.0120947	0.125108	scaffold1340	9386	12953	-	g9746	hypothetical protein TRAVEDRAFT_165233 [Trametes versicolor FP-101664 SS1]	-	-	-	-	-	24h	0.902716
g9049	353.243	-0.606794	0.241883	-2.50863	0.0121202	0.125193	scaffold1206	315	3470	-	g9049	Meiotically up-regulated gene 87 protein [Trametes pubescens]	-	-	-	-	-	24h	0.90242
g15874	14.4123	-1.61732	0.644722	-2.50855	0.0121228	0.125193	scaffold5955	1	606	-	g15874	hypothetical protein TRAPUB_527 [Trametes pubescens]	-	-	-	-	-	24h	0.90242
g3386	18.1038	-1.39184	0.555198	-2.50693	0.0121785	0.125665	scaffold366	3161	5562	+	g3386	hypothetical protein TRAVEDRAFT_46643 [Trametes versicolor FP-101664 SS1]	-	-	-	-	-	24h	0.900787
g10121	281.854	0.555765	0.221769	2.50605	0.0122088	0.125763	scaffold1417	3183	5248	-	g10121	hypothetical protein TRAPUB_10837 [Trametes pubescens]	-	-	-	-	-	24h	0.900447
g2352	887.833	-0.447991	0.178775	-2.5059	0.0122141	0.125763	scaffold259	39023	41067	-	g2352	Pkinase-domain-containing protein [Trametes versicolor FP-101664 SS1]	-	-	-	-	-	24h	0.900447
g2620	241.463	0.947831	0.378257	2.50579	0.012218	0.125763	scaffold283	31266	32131	+	g2620	S-adenosyl-L-methionine-dependent methyltransferase [Trametes versicolor FP-101664 SS1]	-	-	-	-	-	24h	0.900447
g4123	71.6718	-0.883279	0.352573	-2.50524	0.0122369	0.125787	scaffold451	9349	11636	+	g4123	--	-	-	-	-	-	24h	0.900363
g5235	610.561	0.534674	0.213449	2.50493	0.0122477	0.125787	scaffold588	6407	7244	+	g5235	OPA3-domain-containing protein [Trametes versicolor FP-101664 SS1]	-	-	-	-	-	24h	0.900363
g12410	223.803	-0.529727	0.211481	-2.50485	0.0122503	0.125787	scaffold2105	3762	5882	+	g12410	AB-hydrolase YheT [Trametes versicolor FP-101664 SS1]	-	-	-	-	-	24h	0.900363
g8559	239.965	0.633636	0.252992	2.50456	0.0122603	0.125787	scaffold1114	1	751	+	g8559	cytochrome P450 [Trametes versicolor FP-101664 SS1]	-	-	-	-	-	24h	0.900363
g10639	156.54	-0.677889	0.270836	-2.50295	0.0123162	0.126226	scaffold1554	284	3074	+	g10639	hypothetical protein TRAVEDRAFT_63620 [Trametes versicolor FP-101664 SS1]	-	-	-	-	-	24h	0.898853
g12240	91.0182	0.734489	0.293496	2.50255	0.0123301	0.126226	scaffold2044	3319	4407	+	g12240	hypothetical protein TRAPUB_7969 [Trametes pubescens]	-	-	-	-	-	24h	0.898853
g835	208.083	-0.746048	0.298125	-2.50247	0.012333	0.126226	scaffold110	17551	20265	+	g835	hypothetical protein BN946_scf185004.g14 [Trametes cinnabarina]	-	-	-	K11238	ko04011 MAPK signaling pathway - yeast;;	24h	0.898853
g4491	248.41	0.512793	0.205032	2.50104	0.0123829	0.126633	scaffold493	19552	20998	-	g4491	terpenoid synthase [Trametes versicolor FP-101664 SS1]	GO:0016117:carotenoid biosynthetic process;GO:0045337:farnesyl diphosphate biosynthetic process;GO:0033384:geranyl diphosphate biosynthetic process;GO:0033386:geranylgeranyl diphosphate biosynthetic process;GO:0006720:isoprenoid metabolic process;	GO:0005737:cytoplasm;	GO:0004161:dimethylallyltranstransferase activity;GO:0004311:farnesyltranstransferase activity;GO:0004337:geranyltranstransferase activity;GO:0046872:metal ion binding;	-	-	24h	0.897452
g3984	431.367	-0.446267	0.178543	-2.49949	0.0124372	0.127085	scaffold436	5697	6935	+	g3984	TFIID-domain-containing protein [Trametes versicolor FP-101664 SS1]	-	-	-	K11313	-	24h	0.895905
g2017	299.17	0.465576	0.186352	2.49837	0.0124765	0.127314	scaffold227	3350	5014	-	g2017	kinase-like protein [Trametes versicolor FP-101664 SS1]	-	-	-	-	-	24h	0.895125
g8974	413.194	-0.601884	0.240919	-2.49828	0.0124798	0.127314	scaffold1194	7813	12593	-	g8974	hypothetical protein TRAVEDRAFT_144551 [Trametes versicolor FP-101664 SS1]	-	-	-	-	-	24h	0.895125
g4512	45.5083	0.861113	0.344756	2.49775	0.0124985	0.127335	scaffold495	30811	33758	-	g4512	hypothetical protein TRAVEDRAFT_24423 [Trametes versicolor FP-101664 SS1]	-	-	-	-	-	24h	0.895052
g9786	40.5264	-0.96462	0.386211	-2.49765	0.0125021	0.127335	scaffold1347	33728	35038	+	g9786	hypothetical protein TRAPUB_12914 [Trametes pubescens]	-	-	-	-	-	24h	0.895052
g1630	823.71	-2.29726	0.91991	-2.49727	0.0125155	0.127369	scaffold186	37008	39053	-	g1630	histidinol phosphate phosphatase H [Trametes versicolor FP-101664 SS1]	GO:0019836:hemolysis by symbiont of host erythrocytes;	-	-	-	-	24h	0.894935
g4682	2255.15	-0.549485	0.220061	-2.49696	0.0125262	0.127375	scaffold514	25626	28040	-	g4682	DnaJ-domain-containing protein [Trametes versicolor FP-101664 SS1]	-	-	-	K09540	ko03060 Protein export;ko04141 Protein processing in endoplasmic reticulum;;	24h	0.894916
g7628	521.093	-0.497146	0.199181	-2.49595	0.0125622	0.127638	scaffold945	8434	11153	-	g7628	hypothetical protein BN946_scf184844.g25 [Trametes cinnabarina]	GO:0006420:arginyl-tRNA aminoacylation;GO:0032543:mitochondrial translation;	GO:0005829:cytosol;GO:0005739:mitochondrion;	GO:0004814:arginine-tRNA ligase activity;GO:0005524:ATP binding;	K01887	ko00970 Aminoacyl-tRNA biosynthesis;;	24h	0.894021
g6583	2573.16	-0.45164	0.181039	-2.49471	0.0126061	0.127915	scaffold785	10993	16004	-	g6583	RhoGAP-domain-containing protein [Trametes versicolor FP-101664 SS1]	GO:0051666:actin cortical patch localization;GO:0030036:actin cytoskeleton organization;GO:0009272:fungal-type cell wall biogenesis;GO:0008360:regulation of cell shape;GO:0007165:signal transduction;	GO:0032153:cell division site;GO:0030428:cell septum;GO:0051286:cell tip;GO:0005737:cytoplasm;GO:0005829:cytosol;GO:0005634:nucleus;	GO:0005096:GTPase activator activity;GO:0046872:metal ion binding;	-	-	24h	0.893077
g1585	387.812	0.629814	0.252471	2.4946	0.0126098	0.127915	scaffold181	1	2873	+	g1585	hypothetical protein TRAPUB_14107, partial [Trametes pubescens]	-	-	-	-	-	24h	0.893077
g11065	1624.48	-0.364172	0.146061	-2.49329	0.0126565	0.128286	scaffold1665	3537	5973	+	g11065	Phosphoadenosine phosphosulfate reductase [Trametes pubescens]	GO:0019344:cysteine biosynthetic process;GO:0006750:glutathione biosynthetic process;GO:0070814:hydrogen sulfide biosynthetic process;GO:0009086:methionine biosynthetic process;GO:0019379:sulfate assimilation, phosphoadenylyl sulfate reduction by phosphoadenylyl-sulfate reductase (thioredoxin);	GO:0005737:cytoplasm;GO:0005829:cytosol;	GO:0098624:3'-Phosphoadenylylselenate reductase activity;GO:0004604:phosphoadenylyl-sulfate reductase (thioredoxin) activity;	K00390	ko00920 Sulfur metabolism;ko01100 Metabolic pathways;;	24h	0.891821
g8410	381.403	-0.613073	0.245986	-2.49231	0.0126916	0.128538	scaffold1086	3663	6006	-	g8410	hypothetical protein TRAPUB_10059 [Trametes pubescens]	-	-	-	-	-	24h	0.890967
g14743	47.779	-1.09367	0.438904	-2.49182	0.0127091	0.128612	scaffold4149	1	711	+	g14743	Septation initiation network scaffold protein cdc11 [Trametes pubescens]	-	-	-	-	-	24h	0.890718
g13998	118.821	-0.628039	0.252138	-2.49085	0.0127438	0.12886	scaffold3158	1	3049	-	g13998	hypothetical protein TRAVEDRAFT_26037 [Trametes versicolor FP-101664 SS1]	-	-	-	-	-	24h	0.889883
g3011	1312.34	-0.447908	0.179905	-2.48969	0.0127855	0.129178	scaffold332	5147	8878	+	g3011	SET domain-containing protein [Trametes versicolor FP-101664 SS1]	-	-	-	K11423	ko00310 Lysine degradation;ko01100 Metabolic pathways;;	24h	0.888812
g8744	48.9708	0.890633	0.357891	2.48856	0.0128261	0.129394	scaffold1148	24352	25204	+	g8744	cytidine deaminase-like protein [Trametes versicolor FP-101664 SS1]	-	-	-	-	-	24h	0.888085
g5651	2908.01	-0.394414	0.158521	-2.48808	0.0128433	0.129394	scaffold649	19905	21891	+	g5651	hypothetical protein TRAVEDRAFT_26824 [Trametes versicolor FP-101664 SS1]	-	-	-	-	-	24h	0.888085
g6497	713.389	-0.393966	0.158374	-2.48756	0.0128622	0.129394	scaffold772	1	4278	-	g6497	hypothetical protein TRAVEDRAFT_75201 [Trametes versicolor FP-101664 SS1]	-	-	-	-	-	24h	0.888085
g13827	10.959	-2.01539	0.810298	-2.48723	0.0128743	0.129394	scaffold2956	1	1106	-	g13827	Casein kinase I isoform delta-like [Trametes pubescens]	-	-	-	K08960	ko04392 Hippo signaling pathway - multiple species;;	24h	0.888085
g2764	4820.9	0.387674	0.155873	2.48711	0.0128784	0.129394	scaffold300	31533	32378	-	g2764	ribosomal protein S9 [Trametes versicolor FP-101664 SS1]	GO:0002181:cytoplasmic translation;GO:0000462:maturation of SSU-rRNA from tricistronic rRNA transcript (SSU-rRNA, 5.8S rRNA, LSU-rRNA);GO:0042254:ribosome biogenesis;	GO:0022627:cytosolic small ribosomal subunit;	GO:0003723:RNA binding;GO:0003735:structural constituent of ribosome;	K02960	ko03010 Ribosome;;	24h	0.888085
g3512	41.2437	1.01391	0.407677	2.48705	0.0128808	0.129394	scaffold378	33515	35272	-	g3512	hypothetical protein TRAPUB_5246 [Trametes pubescens]	-	-	-	-	-	24h	0.888085
g4643	387.518	-0.471155	0.189454	-2.48691	0.0128859	0.129394	scaffold512	7522	10896	-	g4643	cysteine proteinase [Trametes versicolor FP-101664 SS1]	GO:0045013:carbon catabolite repression of transcription;GO:0016579:protein deubiquitination;GO:0006511:ubiquitin-dependent protein catabolic process;	-	GO:0036459:ubiquitinyl hydrolase activity;	K11872	-	24h	0.888085
g929	2437.6	0.512918	0.206255	2.48682	0.0128891	0.129394	scaffold120	967	3389	+	g929	hypothetical protein TRAVEDRAFT_111927 [Trametes versicolor FP-101664 SS1]	-	-	-	-	-	24h	0.888085
g8257	1747.45	-0.434827	0.17489	-2.48628	0.0129085	0.129424	scaffold1060	1591	8357	+	g8257	Glucosidase 2 subunit alpha [Trametes pubescens]	-	-	-	-	-	24h	0.887987
g15101	342.715	0.803933	0.323414	2.48577	0.0129272	0.129424	scaffold4712	1	435	+	g15101	hypothetical protein TRAVEDRAFT_71811 [Trametes versicolor FP-101664 SS1]	-	-	-	-	-	24h	0.887987
g7502	370.079	0.430417	0.173159	2.48567	0.0129309	0.129424	scaffold926	4181	6496	+	g7502	Vegetative incompatibility protein HET-E-1 [Trametes pubescens]	-	-	GO:0005525:GTP binding;	-	-	24h	0.887987
g2715	3095.15	-0.582928	0.234522	-2.48561	0.0129331	0.129424	scaffold292	9891	12355	+	g2715	cobalamin-independent methionine synthase [Trametes coccinea BRFM310]	GO:0046084:adenine biosynthetic process;GO:0006534:cysteine metabolic process;GO:0019280:L-methionine biosynthetic process from homoserine via O-acetyl-L-homoserine and cystathionine;	GO:0005829:cytosol;GO:0005634:nucleus;	GO:0003871:5-methyltetrahydropteroyltriglutamate-homocysteine S-methyltransferase activity;GO:0008270:zinc ion binding;	K00549	ko00270 Cysteine and methionine metabolism;ko00450 Selenocompound metabolism;ko01100 Metabolic pathways;ko01110 Biosynthesis of secondary metabolites;ko01230 Biosynthesis of amino acids;;	24h	0.887987
g7528	6.92993	-2.30112	0.925849	-2.48542	0.0129399		scaffold931	16238	17649	-	g7528	--	-	-	-	-	-	24h
g8747	269.145	0.490138	0.19724	2.48498	0.0129558	0.129473	scaffold1149	1057	2401	+	g8747	hypothetical protein STEHIDRAFT_152697 [Stereum hirsutum FP-91666 SS1]	-	-	-	-	-	24h	0.887822
g2637	202.637	0.685265	0.275771	2.48491	0.0129586	0.129473	scaffold284	17891	19068	+	g2637	hypothetical protein TRAVEDRAFT_158080 [Trametes versicolor FP-101664 SS1]	-	-	-	-	-	24h	0.887822
g15979	98.9933	0.620547	0.249864	2.48354	0.0130083	0.129866	scaffold6141	83	496	+	g15979	Succinate dehydrogenase assembly factor 3, mitochondrial [Trametes pubescens]	GO:0015976:carbon utilization;GO:0006094:gluconeogenesis;GO:0034553:mitochondrial respiratory chain complex II assembly;GO:0006111:regulation of gluconeogenesis;	GO:0005758:mitochondrial intermembrane space;GO:0005759:mitochondrial matrix;	-	-	-	24h	0.886503
g5005	841.446	-0.430605	0.173408	-2.48318	0.0130214	0.129891	scaffold559	2188	6871	+	g5005	Niemann-Pick type C-related protein 1 [Trametes pubescens]	GO:0007628:adult walking behavior;GO:0006914:autophagy;GO:0008206:bile acid metabolic process;GO:0071404:cellular response to low-density lipoprotein particle stimulus;GO:0071383:cellular response to steroid hormone stimulus;GO:0033344:cholesterol efflux;GO:0042632:cholesterol homeostasis;GO:0008203:cholesterol metabolic process;GO:0030301:cholesterol transport;GO:0006897:endocytosis;GO:0090150:e…	GO:0005783:endoplasmic reticulum;GO:0070062:extracellular exosome;GO:0005576:extracellular region;GO:0005794:Golgi apparatus;GO:0016021:integral component of membrane;GO:0005887:integral component of plasma membrane;GO:0031902:late endosome membrane;GO:0005765:lysosomal membrane;GO:0005764:lysosome;GO:0016020:membrane;GO:0045121:membrane raft;GO:0005635:nuclear envelope;GO:0048471:perinuclear reg…	GO:0015485:cholesterol binding;GO:0038023:signaling receptor activity;GO:0015248:sterol transporter activity;GO:0004888:transmembrane signaling receptor activity;GO:0001618:virus receptor activity;	K12385	-	24h	0.886421
g7512	1087.95	-0.368008	0.148216	-2.48291	0.0130314	0.129891	scaffold929	6621	9413	-	g7512	TPR-like protein [Trametes versicolor FP-101664 SS1]	-	-	-	-	-	24h	0.886421
g8765	34.2445	1.31107	0.528275	2.4818	0.0130719	0.130115	scaffold1152	20124	23564	-	g8765	Vegetative incompatibility protein HET-E-1 [Trametes pubescens]	-	-	-	-	-	24h	0.885672
g1160	92.8574	0.779137	0.313949	2.48173	0.0130745	0.130115	scaffold142	5742	9744	-	g1160	hypothetical protein BN946_scf184843.g26 [Trametes cinnabarina]	-	-	-	-	-	24h	0.885672
g14677	115.413	-0.68086	0.274416	-2.48112	0.013097	0.130142	scaffold4059	1	1066	-	g14677	G-alpha-domain-containing protein [Trametes versicolor FP-101664 SS1]	-	-	-	-	-	24h	0.885584
g7936	36.3239	1.03594	0.417558	2.48093	0.0131038	0.130142	scaffold998	25064	26779	+	g7936	hypothetical protein TRAVEDRAFT_75004 [Trametes versicolor FP-101664 SS1]	-	-	-	-	-	24h	0.885584
g1031	5.35232	2.726	1.09887	2.48074	0.0131111		scaffold129	97844	98229	+	g1031	hypothetical protein TRAVEDRAFT_53493 [Trametes versicolor FP-101664 SS1]	-	-	-	-	-	24h
g6101	644.153	-0.369073	0.148782	-2.48064	0.0131148	0.130142	scaffold710	5742	7079	+	g6101	mitochondrial carrier [Trametes versicolor FP-101664 SS1]	-	-	-	K15113	-	24h	0.885584
g13198	409.754	0.61143	0.246506	2.48038	0.0131241	0.130142	scaffold2478	2547	3044	-	g13198	Diphthamide biosynthesis protein 3 [Trametes pubescens]	GO:0017183:peptidyl-diphthamide biosynthetic process from peptidyl-histidine;GO:0002098:tRNA wobble uridine modification;	GO:0005829:cytosol;GO:0005634:nucleus;	GO:0046872:metal ion binding;	-	-	24h	0.885584
g8933	18.331	-1.40771	0.567566	-2.48026	0.0131288	0.130142	scaffold1189	691	1298	-	g8933	hypothetical protein TRAVEDRAFT_130874 [Trametes versicolor FP-101664 SS1]	-	-	-	-	-	24h	0.885584
g8639	170.279	0.590632	0.238196	2.47961	0.0131527	0.130276	scaffold1129	4006	5387	-	g8639	hypothetical protein TRAVEDRAFT_61340 [Trametes versicolor FP-101664 SS1]	-	-	-	-	-	24h	0.885136
g13558	47.1828	-0.923079	0.372327	-2.47921	0.0131672	0.130317	scaffold2722	1	398	-	g13558	kinase [Trametes versicolor FP-101664 SS1]	-	-	-	-	-	24h	0.884999
g10151	439.435	0.470877	0.190022	2.47802	0.0132114	0.130652	scaffold1423	19746	20501	-	g10151	hypothetical protein TRAVEDRAFT_18191 [Trametes versicolor FP-101664 SS1]	-	-	-	-	-	24h	0.883884
g1710	22.2563	1.09151	0.440904	2.47562	0.0133006	0.131431	scaffold195	33822	35414	+	g1710	hypothetical protein TRAPUB_5336 [Trametes pubescens]	-	-	-	-	-	24h	0.881304
g8178	138.365	-0.653104	0.263858	-2.47521	0.0133157	0.131477	scaffold1045	6197	9737	-	g8178	major facilitator MFS-1 [Trametes versicolor FP-101664 SS1]	-	-	-	-	-	24h	0.881151
g13020	316.423	-0.492456	0.199012	-2.4745	0.0133422	0.131636	scaffold2378	8443	10275	+	g13020	WD40 repeat-like protein [Trametes versicolor FP-101664 SS1]	-	-	-	K14793	-	24h	0.880626
g6481	753.392	-0.499254	0.201837	-2.47355	0.0133779	0.131731	scaffold770	441	2544	-	g6481	hypothetical protein TRAVEDRAFT_71885 [Trametes versicolor FP-101664 SS1]	-	-	-	-	-	24h	0.880313
g1755	44.4866	-0.877338	0.354692	-2.47352	0.0133788	0.131731	scaffold198	3497	4934	-	g1755	lignin peroxidase (EC 1.11.1.-) VLG1 precursor - white-rot fungus (Trametes versicolor)	GO:0042744:hydrogen peroxide catabolic process;GO:0046274:lignin catabolic process;GO:0006979:response to oxidative stress;	-	GO:0016690:diarylpropane peroxidase activity;GO:0020037:heme binding;GO:0046872:metal ion binding;	-	-	24h	0.880313
g843	759.567	-0.404322	0.163486	-2.47313	0.0133936	0.131731	scaffold112	6970	8599	-	g843	T-complex protein 1 [Lentinus tigrinus ALCF2SS1-6]	GO:0006457:protein folding;	GO:0005832:chaperonin-containing T-complex;GO:0005856:cytoskeleton;GO:0005829:cytosol;GO:0005634:nucleus;	GO:0005524:ATP binding;GO:0051082:unfolded protein binding;	K09495	-	24h	0.880313
g4631	338.041	0.477166	0.19294	2.47313	0.0133937	0.131731	scaffold510	4477	6040	-	g4631	hypothetical protein TRAVEDRAFT_121446 [Trametes versicolor FP-101664 SS1]	-	-	-	-	-	24h	0.880313
g2071	726.226	0.375351	0.151826	2.47224	0.013427	0.131955	scaffold231	80013	80869	-	g2071	Peptidyl-prolyl cis-trans isomerase [Trametes pubescens]	GO:0042026:protein refolding;	GO:0005829:cytosol;GO:0005739:mitochondrion;GO:0005634:nucleus;	GO:0016018:cyclosporin A binding;GO:0003755:peptidyl-prolyl cis-trans isomerase activity;GO:0051082:unfolded protein binding;	K01802	-	24h	0.879573
g7182	1048.7	0.402783	0.162975	2.47144	0.0134569	0.132146	scaffold876	1335	2875	-	g7182	transcription elongation factor [Trametes versicolor FP-101664 SS1]	-	-	-	-	-	24h	0.878947
g3815	424.678	-0.532019	0.215363	-2.47034	0.0134985	0.132451	scaffold409	14910	17319	+	g3815	hypothetical protein TRAVEDRAFT_71431 [Trametes versicolor FP-101664 SS1]	-	-	-	-	-	24h	0.877943
g6024	2630.94	-0.428888	0.173669	-2.46957	0.0135277	0.132569	scaffold700	4955	10295	-	g6024	actin-like ATPase domain-containing protein [Trametes versicolor FP-101664 SS1]	-	-	-	-	-	24h	0.877558
g9954	76.5375	-0.690653	0.279692	-2.46933	0.0135365	0.132569	scaffold1377	1	728	-	g9954	hypothetical protein TRAVEDRAFT_115603 [Trametes versicolor FP-101664 SS1]	-	-	-	K17797	-	24h	0.877558
g1141	97.1639	-1.01858	0.412515	-2.46919	0.013542	0.132569	scaffold138	13671	18784	+	g1141	DNA mismatch repair protein msh6 [Trametes pubescens]	-	-	-	K08737	ko03430 Mismatch repair;;	24h	0.877558
g13400	237.706	0.536732	0.217416	2.46869	0.013561	0.132651	scaffold2602	1669	2909	+	g13400	PQ-loop-domain-containing protein [Trametes versicolor FP-101664 SS1]	GO:0034488:basic amino acid transmembrane export from vacuole;GO:0031142:induction of conjugation upon nitrogen starvation;GO:0043951:negative regulation of cAMP-mediated signaling;	GO:0071627:integral component of fungal-type vacuolar membrane;GO:0016020:membrane;	GO:0015174:basic amino acid transmembrane transporter activity;	-	-	24h	0.877289
g7335	25.6468	1.17469	0.476184	2.46688	0.0136295	0.133218	scaffold902	29081	31145	-	g7335	acetyl-CoA synthetase-like protein [Trametes versicolor FP-101664 SS1]	-	-	-	-	-	24h	0.875436
g11694	2.06216	4.4047	1.78622	2.46593	0.0136657		scaffold1850	9884	14002	-	g11694	Retrovirus-related Pol polyprotein from transposon TNT 1-94 [Trametes pubescens]	-	-	-	-	-	24h
g14683	152.232	0.690935	0.280211	2.46576	0.0136721	0.133531	scaffold4066	12	767	+	g14683	hypothetical protein TRAVEDRAFT_48204 [Trametes versicolor FP-101664 SS1]	-	-	-	-	-	24h	0.874417
g16839	5.18247	3.08724	1.25306	2.46376	0.0137487		scaffold7710	1	332	-	g16839	NAD-P-binding protein [Trametes versicolor FP-101664 SS1]	-	-	-	-	-	24h
g14702	6.26601	-2.23759	0.908298	-2.4635	0.0137587		scaffold4094	1	1239	+	g14702	hypothetical protein OH76DRAFT_1397944 [Polyporus brumalis]	-	-	-	-	-	24h
g11842	1478.56	-0.378727	0.153757	-2.46315	0.0137721	0.134403	scaffold1899	13	5717	+	g11842	hypothetical protein TRAVEDRAFT_145442 [Trametes versicolor FP-101664 SS1]	-	-	-	-	-	24h	0.87159
g11657	472.165	0.449458	0.182514	2.46259	0.0137938	0.13441	scaffold1840	878	1507	-	g11657	Sm-like ribonucleo protein [Trametes versicolor FP-101664 SS1]	GO:0000290:deadenylation-dependent decapping of nuclear-transcribed mRNA;GO:0006397:mRNA processing;GO:0016070:RNA metabolic process;GO:0008380:RNA splicing;	GO:0005737:cytoplasm;GO:0005829:cytosol;GO:1990726:Lsm1-7-Pat1 complex;GO:0005845:mRNA cap binding complex;GO:0005634:nucleus;GO:0000932:cytoplasmic mRNA processing body;	GO:0003723:RNA binding;GO:0000339:RNA cap binding;	-	-	24h	0.871567
g9433	137.345	-0.592787	0.240718	-2.46258	0.0137942	0.13441	scaffold1274	30173	32077	-	g9433	hypothetical protein TRAVEDRAFT_21726 [Trametes versicolor FP-101664 SS1]	-	-	-	-	-	24h	0.871567
g14066	4.57868	3.59979	1.46211	2.46205	0.0138145		scaffold3246	124	1097	-	g14066	--	-	-	-	-	-	24h
g13202	302.355	0.53292	0.21646	2.46198	0.0138173	0.134531	scaffold2479	4046	4785	-	g13202	5-demethoxyubiquinone hydroxylase, mitochondrial [Trametes pubescens]	GO:0006744:ubiquinone biosynthetic process;	GO:0031314:extrinsic component of mitochondrial inner membrane;GO:0005743:mitochondrial inner membrane;GO:0005739:mitochondrion;	GO:0008682:2-octoprenyl-3-methyl-6-methoxy-1,4-benzoquinone hydroxylase activity;GO:0046872:metal ion binding;GO:0016709:oxidoreductase activity, acting on paired donors, with incorporation or reduction of molecular oxygen, NAD(P)H as one donor, and incorporation of one atom of oxygen;	-	-	24h	0.871176
g6227	57.2455	0.733456	0.29815	2.46002	0.0138929	0.135163	scaffold727	5667	7688	+	g6227	--	-	-	-	-	-	24h	0.869141
g6238	33.5915	0.953435	0.387855	2.45823	0.0139625	0.135736	scaffold729	1471	2355	+	g6238	hypothetical protein TRAVEDRAFT_64687 [Trametes versicolor FP-101664 SS1]	-	-	-	-	-	24h	0.867305
g11122	320.232	-0.679821	0.276596	-2.45781	0.0139785	0.135787	scaffold1682	1	1585	+	g11122	acetyl-CoA synthetase-like protein [Trametes versicolor FP-101664 SS1]	-	-	-	-	-	24h	0.867142
g1983	20.6246	1.26031	0.513006	2.45671	0.0140215	0.136099	scaffold222	6849	12093	+	g1983	hypothetical protein TRAPUB_489 [Trametes pubescens]	-	-	-	-	-	24h	0.866144
g10785	133.959	0.674984	0.27485	2.45583	0.014056	0.136283	scaffold1591	10678	15173	+	g10785	tyrosinase [Trametes versicolor FP-101664 SS1]	GO:0042438:melanin biosynthetic process;GO:0055114:oxidation-reduction process;	-	GO:0005507:copper ion binding;GO:0004503:monophenol monooxygenase activity;	-	-	24h	0.865558
g6359	1786.33	0.36128	0.147121	2.45567	0.0140621	0.136283	scaffold751	3801	4489	+	g6359	60S ribosomal protein L22 [Trametes pubescens]	-	-	-	K02891	ko03010 Ribosome;;	24h	0.865558
g15042	69.3376	-0.774362	0.315407	-2.45512	0.0140837	0.136283	scaffold4605	1	706	-	g15042	kinase-like protein [Trametes versicolor FP-101664 SS1]	-	-	-	-	-	24h	0.865558
g1639	1762.05	0.415753	0.169341	2.45512	0.0140837	0.136283	scaffold187	7606	8900	-	g1639	BAR-domain-containing protein [Trametes coccinea BRFM310]	GO:0051666:actin cortical patch localization;GO:0007015:actin filament organization;GO:0000917:barrier septum assembly;GO:0006897:endocytosis;GO:1903475:mitotic actomyosin contractile ring assembly;GO:0097320:membrane tubulation;GO:0007264:small GTPase mediated signal transduction;	GO:0030479:actin cortical patch;GO:0051285:cell cortex of cell tip;GO:0005937:mating projection;GO:0043332:mating projection tip;GO:0031097:medial cortex;GO:1990528:Rvs161p-Rvs167p complex;	GO:0008092:cytoskeletal protein binding;	K12562	ko04144 Endocytosis;;	24h	0.865558
g9720	116.217	0.623085	0.253857	2.45447	0.0141093	0.136329	scaffold1333	28481	29292	+	g9720	phosphatases II [Trametes versicolor FP-101664 SS1]	-	-	-	-	-	24h	0.865412
g10290	787.627	-0.54218	0.220897	-2.45445	0.0141101	0.136329	scaffold1469	1772	8425	+	g10290	Transposon Ty3-G Gag-Pol polyprotein [Trametes pubescens]	-	-	-	-	-	24h	0.865412
g3583	541.007	-0.515451	0.210053	-2.45391	0.0141311	0.136427	scaffold381	73619	77437	+	g3583	atypical/TAF1 protein kinase [Trametes versicolor FP-101664 SS1]	-	-	-	-	-	24h	0.865099
g16320	31.2973	-1.02809	0.419051	-2.45338	0.0141521	0.136517	scaffold6721	1	397	-	g16320	hypothetical protein TRAVEDRAFT_173142 [Trametes versicolor FP-101664 SS1]	-	-	-	-	-	24h	0.864814
g5102	66.8349	0.747047	0.304528	2.45313	0.014162	0.136517	scaffold569	36475	38115	+	g5102	DUF791-domain-containing protein [Trametes versicolor FP-101664 SS1]	-	-	-	-	-	24h	0.864814
g7597	59.5204	-0.724334	0.295406	-2.45199	0.0142067	0.136758	scaffold941	23869	24497	-	g7597	hypothetical protein TRAVEDRAFT_32241 [Trametes versicolor FP-101664 SS1]	-	-	-	-	-	24h	0.864048
g11764	773.009	0.452799	0.184682	2.45177	0.0142154	0.136758	scaffold1871	4779	7851	-	g11764	Deoxycytidylate deaminase [Trametes pubescens]	GO:0006231:dTMP biosynthetic process;GO:0006226:dUMP biosynthetic process;	GO:0005737:cytoplasm;GO:0005829:cytosol;GO:0005634:nucleus;	GO:0004132:dCMP deaminase activity;GO:0008270:zinc ion binding;	-	-	24h	0.864048
g16443	33.9823	-1.39559	0.56924	-2.45167	0.0142196	0.136758	scaffold6937	1	396	+	g16443	hypothetical protein TRAPUB_1958 [Trametes pubescens]	-	-	-	-	-	24h	0.864048
g9253	43.5034	-0.942244	0.384373	-2.45138	0.014231	0.136763	scaffold1244	6062	6704	-	g9253	arsenical-resistance protein ACR3 [Trametes versicolor FP-101664 SS1]	GO:0015699:antimonite transport;GO:0015700:arsenite transport;GO:0046685:response to arsenic-containing substance;	GO:0016021:integral component of membrane;GO:0005886:plasma membrane;	GO:0015104:antimonite transmembrane transporter activity;GO:0015297:antiporter activity;GO:0015105:arsenite transmembrane transporter activity;	-	-	24h	0.864032
g11662	293.275	0.554413	0.226297	2.44993	0.0142884	0.13721	scaffold1841	1	1998	+	g11662	hypothetical protein TRAPUB_10800 [Trametes pubescens]	-	-	-	-	-	24h	0.862615
g1264	342.825	0.445789	0.182018	2.44914	0.0143198	0.137266	scaffold150	176	3854	+	g1264	hypothetical protein TRAVEDRAFT_26179 [Trametes versicolor FP-101664 SS1]	-	-	-	-	-	24h	0.862436
g13791	204.853	-0.567153	0.231586	-2.44899	0.0143256	0.137266	scaffold2923	1	1059	-	g13791	Translation initiation factor IF-2, mitochondrial [Trametes pubescens]	-	-	-	-	-	24h	0.862436
g5774	195.233	-0.69058	0.282013	-2.44875	0.0143354	0.137266	scaffold666	13233	14296	+	g5774	hypothetical protein TRAPUB_4891 [Trametes pubescens]	-	-	-	-	-	24h	0.862436
g11476	157.042	0.742266	0.303162	2.44841	0.0143487	0.137266	scaffold1786	684	2017	+	g11476	hypothetical protein TRAVEDRAFT_23494 [Trametes versicolor FP-101664 SS1]	-	-	-	-	-	24h	0.862436
g12566	776.909	-0.475784	0.194326	-2.44838	0.0143501	0.137266	scaffold2158	890	3865	-	g12566	Rho GTPase-activating protein 23 [Trametes pubescens]	-	-	-	-	-	24h	0.862436
g1732	748.077	0.651776	0.266281	2.4477	0.0143772	0.137266	scaffold196	28867	29546	-	g1732	hypothetical protein TRAVEDRAFT_17469 [Trametes versicolor FP-101664 SS1]	-	-	-	-	-	24h	0.862436
g4092	127.847	-1.02719	0.419776	-2.44699	0.0144055	0.137266	scaffold447	12177	12479	+	g4092	alcohol oxidase [Trametes versicolor FP-101664 SS1]	-	-	-	-	-	24h	0.862436
g5227	505.861	-0.544614	0.222568	-2.44696	0.0144069	0.137266	scaffold587	133	5054	-	g5227	hypothetical protein TRAVEDRAFT_167773 [Trametes versicolor FP-101664 SS1]	-	-	-	-	-	24h	0.862436
g12123	501.882	-0.520224	0.212602	-2.44694	0.0144074	0.137266	scaffold2004	3914	6195	-	g12123	hypothetical protein TRAVEDRAFT_155379 [Trametes versicolor FP-101664 SS1]	-	-	-	-	-	24h	0.862436
g357	136.01	-1.87708	0.767127	-2.4469	0.0144092	0.137266	scaffold56	38482	40592	-	g357	hypothetical protein TRAVEDRAFT_70031 [Trametes versicolor FP-101664 SS1]	-	-	-	-	-	24h	0.862436
g3541	32.1654	1.00884	0.412314	2.44677	0.0144141	0.137266	scaffold380	42806	43545	-	g3541	hypothetical protein TRAPUB_12219 [Trametes pubescens]	-	-	-	-	-	24h	0.862436
g14113	263.629	0.471098	0.19256	2.44649	0.0144253	0.137269	scaffold3303	1	716	+	g14113	hypothetical protein TRAVEDRAFT_64328 [Trametes versicolor FP-101664 SS1]	-	-	-	-	-	24h	0.862426
g15073	170.94	0.60136	0.24585	2.44605	0.0144432	0.137336	scaffold4671	1	564	+	g15073	DnaJ-domain-containing protein [Trametes versicolor FP-101664 SS1]	-	-	-	-	-	24h	0.862216
g6729	349.253	1.65187	0.675485	2.44547	0.0144665	0.137396	scaffold809	15546	16168	-	g6729	hypothetical protein TRAVEDRAFT_52580 [Trametes versicolor FP-101664 SS1]	-	-	-	-	-	24h	0.862025
g12725	293.558	-0.520019	0.212659	-2.44532	0.0144725	0.137396	scaffold2232	1	1391	-	g12725	hypothetical protein TRAVEDRAFT_63721 [Trametes versicolor FP-101664 SS1]	-	-	-	-	-	24h	0.862025
g3353	9747.78	-0.68691	0.280945	-2.445	0.0144851	0.137396	scaffold361	125304	129115	-	g3353	hypothetical protein GSI_05133 [Ganoderma sinense ZZ0214-1]	-	-	-	-	-	24h	0.862025
g13143	1024.38	0.416415	0.170332	2.44473	0.014496	0.137396	scaffold2450	1250	1940	-	g13143	hypothetical protein TRAVEDRAFT_163386 [Trametes versicolor FP-101664 SS1]	-	-	-	-	-	24h	0.862025
g3662	165.917	-0.704037	0.288039	-2.44424	0.0145157	0.137396	scaffold391	53118	54764	+	g3662	WD40 repeat-like protein [Trametes versicolor FP-101664 SS1]	-	-	-	-	-	24h	0.862025
g8883	21.4082	1.10943	0.453963	2.44387	0.0145307	0.137396	scaffold1180	2717	5807	-	g8883	HET-domain-containing protein [Trametes versicolor FP-101664 SS1]	-	-	-	-	-	24h	0.862025
g3200	124.363	-0.630707	0.258123	-2.44343	0.0145482	0.137396	scaffold350	14160	17220	+	g3200	TPR repeat-containing protein C19B12.01 [Trametes pubescens]	-	-	-	-	-	24h	0.862025
g13627	918.26	0.402575	0.164768	2.44328	0.0145544	0.137396	scaffold2770	1	585	+	g13627	signal recognition particle SRP9/SRP14 subunit [Trametes versicolor FP-101664 SS1]	-	-	-	-	-	24h	0.862025
g9822	408.396	0.528914	0.216479	2.44326	0.0145554	0.137396	scaffold1353	19530	21823	+	g9822	WD40 repeat-like protein [Trametes versicolor FP-101664 SS1]	-	-	-	-	-	24h	0.862025
g572	253.942	-0.597784	0.244684	-2.44309	0.0145623	0.137396	scaffold88	28433	30950	+	g572	Mpp10 protein [Trametes versicolor FP-101664 SS1]	-	-	-	-	-	24h	0.862025
g5939	139.022	0.722633	0.295821	2.4428	0.0145738	0.137396	scaffold688	16192	19063	-	g5939	hypothetical protein TRAVEDRAFT_51660 [Trametes versicolor FP-101664 SS1]	-	-	-	-	-	24h	0.862025
g15357	47.4928	-0.942778	0.385968	-2.44264	0.0145804	0.137396	scaffold5107	1	1091	+	g15357	Uracil-DNA glycosylase [Trametes pubescens]	-	-	-	-	-	24h	0.862025
g3374	27.804	-1.19225	0.488284	-2.44171	0.0146178	0.137646	scaffold364	25214	27134	+	g3374	Origin recognition complex subunit 4 [Trametes pubescens]	-	-	-	-	-	24h	0.861238
g635	138.991	0.613248	0.251363	2.43969	0.0146997	0.138313	scaffold92	73698	76132	-	g635	hypothetical protein TRAVEDRAFT_75273 [Trametes versicolor FP-101664 SS1]	-	-	-	-	-	24h	0.859136
g13017	143.35	-0.949786	0.389392	-2.43915	0.0147217	0.138398	scaffold2375	1347	3103	+	g13017	kinase-like protein [Trametes versicolor FP-101664 SS1]	-	-	-	-	-	24h	0.858869
g11510	71.577	-0.988901	0.40549	-2.43878	0.0147369	0.138398	scaffold1796	1734	2611	-	g11510	hypothetical protein TRAVEDRAFT_28539 [Trametes versicolor FP-101664 SS1]	-	-	-	-	-	24h	0.858869
g3205	1403.92	0.537339	0.220342	2.43866	0.0147417	0.138398	scaffold351	4632	5488	-	g3205	Glutathione S-transferase 1 [Trametes pubescens]	GO:1990748:cellular detoxification;	GO:0005737:cytoplasm;GO:0005829:cytosol;GO:0005634:nucleus;	GO:0004364:glutathione transferase activity;	K00799	ko00480 Glutathione metabolism;ko01100 Metabolic pathways;;	24h	0.858869
g4429	155.178	0.702719	0.288316	2.43732	0.0147965	0.138654	scaffold485	15307	16269	+	g4429	hypothetical protein TRAVEDRAFT_42763 [Trametes versicolor FP-101664 SS1]	-	-	-	-	-	24h	0.858068
g2455	494.611	0.551307	0.226202	2.43723	0.0148001	0.138654	scaffold267	13733	16754	+	g2455	hypothetical protein TRAVEDRAFT_25594 [Trametes versicolor FP-101664 SS1]	-	-	-	-	-	24h	0.858068
g11207	583.972	-0.435115	0.178531	-2.43719	0.0148019	0.138654	scaffold1703	1	4995	+	g11207	hypothetical protein TRAVEDRAFT_161011 [Trametes versicolor FP-101664 SS1]	-	-	-	-	-	24h	0.858068
g16642	4.73382	2.9527	1.2119	2.43642	0.0148334		scaffold7308	1	538	+	g16642	beta-lactamase/transpeptidase-like protein [Trametes versicolor FP-101664 SS1]	-	-	-	-	-	24h
g4216	62.5119	-1.04923	0.430802	-2.43554	0.0148696	0.139158	scaffold462	16495	17309	+	g4216	Zn-dependent exopeptidase [Trametes versicolor FP-101664 SS1]	-	-	-	-	-	24h	0.856491
g7570	26171.4	-0.695723	0.285678	-2.43534	0.0148778	0.139158	scaffold939	18822	23514	-	g7570	Psi-producing oxygenase A [Trametes pubescens]	-	-	-	-	-	24h	0.856491
g12411	109.972	0.672013	0.276115	2.43382	0.0149406	0.139641	scaffold2106	115	1277	+	g12411	2OG-Fe-II oxygenase family oxidoreductase [Trametes versicolor FP-101664 SS1]	-	-	-	-	-	24h	0.854986
g5601	287.661	0.547858	0.225151	2.43329	0.0149622	0.139678	scaffold639	70890	73935	+	g5601	hypothetical protein TRAVEDRAFT_54248 [Trametes versicolor FP-101664 SS1]	-	-	-	-	-	24h	0.854871
g9035	289.249	-0.609797	0.250617	-2.43318	0.0149667	0.139678	scaffold1204	14232	17998	-	g9035	DUF221-domain-containing protein [Trametes versicolor FP-101664 SS1]	-	-	-	-	-	24h	0.854871
g1575	99.0886	0.704812	0.289836	2.43176	0.0150258	0.140121	scaffold180	34788	37186	-	g1575	hypothetical protein TRAVEDRAFT_16652 [Trametes versicolor FP-101664 SS1]	-	-	-	-	-	24h	0.853497
g9377	1257.12	-0.399909	0.16447	-2.4315	0.0150364	0.140121	scaffold1263	1667	2971	+	g9377	hypothetical protein BN946_scf185042.g47 [Trametes cinnabarina]	GO:0019287:isopentenyl diphosphate biosynthetic process, mevalonate pathway;GO:0016126:sterol biosynthetic process;	GO:0005829:cytosol;	GO:0005524:ATP binding;GO:0004163:diphosphomevalonate decarboxylase activity;	K01597	ko00900 Terpenoid backbone biosynthesis;ko01100 Metabolic pathways;ko01110 Biosynthesis of secondary metabolites;;	24h	0.853497
g16342	2.98425	3.88911	1.59959	2.43132	0.0150439		scaffold6754	58	565	-	g16342	hypothetical protein TRAPUB_10552 [Trametes pubescens]	-	-	-	-	-	24h
g540	809.106	-0.447147	0.183943	-2.4309	0.0150612	0.140249	scaffold83	42464	47845	+	g540	hypothetical protein TRAVEDRAFT_54965 [Trametes versicolor FP-101664 SS1]	GO:0071230:cellular response to amino acid stimulus;GO:0009267:cellular response to starvation;GO:0051321:meiotic cell cycle;GO:0030307:positive regulation of cell growth;GO:0031139:positive regulation of conjugation with cellular fusion;GO:0071902:positive regulation of protein serine/threonine kinase activity;GO:0008361:regulation of cell size;GO:0030435:sporulation resulting in formation of a …	GO:0005737:cytoplasm;GO:0000329:fungal-type vacuole membrane;GO:0031931:TORC1 complex;	GO:0030674:protein binding, bridging;	-	-	24h	0.853102
g12503	1046.68	-0.360806	0.14849	-2.42984	0.0151056	0.140558	scaffold2137	2296	3997	+	g12503	hypothetical protein TRAPUB_3284 [Trametes pubescens]	-	-	-	-	-	24h	0.852144
g9040	1126.99	-0.709731	0.292142	-2.4294	0.0151237	0.140622	scaffold1205	1	1426	-	g9040	hypothetical protein TRAVEDRAFT_46541 [Trametes versicolor FP-101664 SS1]	-	-	-	-	-	24h	0.851946
g10246	20.2734	-1.29531	0.533417	-2.42832	0.0151689	0.140838	scaffold1457	9827	10516	+	g10246	hypothetical protein TRAVEDRAFT_26773, partial [Trametes versicolor FP-101664 SS1]	-	-	-	-	-	24h	0.851279
g7276	466.472	-0.473874	0.195145	-2.42831	0.0151693	0.140838	scaffold891	5175	7736	+	g7276	hypothetical protein TRAVEDRAFT_47250 [Trametes versicolor FP-101664 SS1]	GO:0048812:neuron projection morphogenesis;GO:0006898:receptor-mediated endocytosis;GO:0097178:ruffle assembly;GO:0007416:synapse assembly;	GO:0005938:cell cortex;GO:0030054:cell junction;GO:0030665:clathrin-coated vesicle membrane;GO:0005829:cytosol;GO:0005769:early endosome;GO:0000139:Golgi membrane;GO:0030027:lamellipodium;GO:0005886:plasma membrane;GO:0002102:podosome;GO:0001726:ruffle;GO:0045202:synapse;	GO:0051015:actin filament binding;	-	-	24h	0.851279
g214	34.1759	1.03918	0.428076	2.42757	0.0152005	0.141024	scaffold39	4215	4870	-	g214	hypothetical protein TRAVEDRAFT_44816 [Trametes versicolor FP-101664 SS1]	-	-	-	-	-	24h	0.850706
g9645	451.843	0.442169	0.182169	2.42724	0.0152142	0.141047	scaffold1321	1395	2900	+	g9645	UPF0183-domain-containing protein [Trametes versicolor FP-101664 SS1]	-	-	-	-	-	24h	0.850635
g588	2839.54	0.509665	0.210081	2.42604	0.0152645	0.14141	scaffold90	3134	3968	-	g588	SGS-domain-containing protein [Trametes versicolor FP-101664 SS1]	-	-	-	K12795	-	24h	0.84952
g1313	4943.88	0.370505	0.15276	2.4254	0.0152915	0.141556	scaffold154	23089	24263	-	g1313	hypothetical protein TRAVEDRAFT_115120 [Trametes versicolor FP-101664 SS1]	-	-	-	-	-	24h	0.849071
g11072	14.2716	1.55901	0.643166	2.42396	0.0153522	0.142013	scaffold1668	4259	4901	-	g11072	hypothetical protein PYCCODRAFT_1377920 [Trametes coccinea BRFM310]	-	-	-	-	-	24h	0.847671
g4612	210.563	0.637354	0.263079	2.42267	0.0154067	0.142413	scaffold505	11050	11847	-	g4612	kinase-like protein [Trametes versicolor FP-101664 SS1]	-	-	-	-	-	24h	0.846449
g9227	643.632	-0.491628	0.202965	-2.42224	0.0154253	0.142481	scaffold1239	5194	7633	+	g9227	hypothetical protein TRAVEDRAFT_141457 [Trametes versicolor FP-101664 SS1]	-	-	-	-	-	24h	0.846243
g6228	146.893	0.560685	0.231517	2.42179	0.0154443	0.142551	scaffold727	9145	9543	+	g6228	--	-	-	-	-	-	24h	0.846029
g12892	76.0505	-0.660098	0.272652	-2.42103	0.0154766	0.142745	scaffold2313	1	1565	+	g12892	hypothetical protein TRAVEDRAFT_74546 [Trametes versicolor FP-101664 SS1]	-	-	-	-	-	24h	0.845438
g8523	38.1754	-0.880793	0.363915	-2.42033	0.0155066	0.142819	scaffold1107	1	332	-	g8523	hypothetical protein TRAVEDRAFT_62310 [Trametes versicolor FP-101664 SS1]	-	-	-	-	-	24h	0.845215
g17103	110.281	-0.702309	0.290224	-2.41989	0.0155254	0.142819	scaffold8767	1	819	-	g17103	hypothetical protein TRAVEDRAFT_136844 [Trametes versicolor FP-101664 SS1]	-	-	-	-	-	24h	0.845215
g14909	78.6811	-0.79678	0.329266	-2.41987	0.0155262	0.142819	scaffold4404	1	1806	+	g14909	hypothetical protein TRAPUB_12463 [Trametes pubescens]	-	-	-	-	-	24h	0.845215
g7492	88.1549	0.683753	0.282568	2.41978	0.0155299	0.142819	scaffold924	7201	7906	-	g7492	YjeF N-terminal domain-like protein [Trametes versicolor FP-101664 SS1]	-	-	-	K17759	-	24h	0.845215
g14218	4.55836	2.92464	1.20873	2.41959	0.015538		scaffold3429	1	909	-	g14218	hypothetical protein TRAVEDRAFT_128797, partial [Trametes versicolor FP-101664 SS1]	-	-	-	-	-	24h
g516	132.743	-0.693773	0.286798	-2.41903	0.015562	0.14301	scaffold80	7746	12750	+	g516	--	-	-	-	-	-	24h	0.844635
g2596	1144.46	0.372541	0.154127	2.4171	0.0156446	0.143663	scaffold281	4351	5799	-	g2596	hypothetical protein TRAVEDRAFT_42972 [Trametes versicolor FP-101664 SS1]	-	-	-	-	-	24h	0.842655
g7589	1848.39	0.498621	0.206425	2.41551	0.0157131	0.144071	scaffold941	2639	5101	+	g7589	hypothetical protein TRAVEDRAFT_67562 [Trametes versicolor FP-101664 SS1]	-	GO:0000786:nucleosome;GO:0005634:nucleus;	GO:0003677:DNA binding;GO:0046982:protein heterodimerization activity;	K11252	-	24h	0.841424
g16898	48.595	-0.937339	0.388075	-2.41536	0.0157198	0.144071	scaffold7846	64	515	+	g16898	coatomer subunit alpha-2 [Trametes versicolor FP-101664 SS1]	GO:0006888:ER to Golgi vesicle-mediated transport;GO:0006891:intra-Golgi vesicle-mediated transport;GO:0006886:intracellular protein transport;GO:0006890:retrograde vesicle-mediated transport, Golgi to ER;	GO:0030126:COPI vesicle coat;GO:0005576:extracellular region;GO:0000139:Golgi membrane;	GO:0005179:hormone activity;GO:0005198:structural molecule activity;	-	-	24h	0.841424
g16491	76.3511	-0.774429	0.320639	-2.41527	0.0157237	0.144071	scaffold7019	1	496	+	g16491	drug:h+ antiporter [Trametes versicolor FP-101664 SS1]	-	-	-	-	-	24h	0.841424
g3849	95.4861	-0.634739	0.262831	-2.41501	0.0157347	0.144071	scaffold413	7473	8598	+	g3849	FMN-linked oxidoreductase [Trametes versicolor FP-101664 SS1]	-	-	-	-	-	24h	0.841424
g2576	26.2842	1.24897	0.517299	2.4144	0.015761	0.144206	scaffold277	17525	19770	-	g2576	hypothetical protein TRAVEDRAFT_73819 [Trametes versicolor FP-101664 SS1]	-	-	-	-	-	24h	0.841015
g10720	571.146	0.437381	0.181208	2.4137	0.0157916	0.144283	scaffold1573	2887	5443	-	g10720	hypothetical protein TRAVEDRAFT_176329 [Trametes versicolor FP-101664 SS1]	-	-	-	-	-	24h	0.840784
g10373	25.5873	1.39357	0.577382	2.41359	0.015796	0.144283	scaffold1487	565	1782	-	g10373	hypothetical protein TRAVEDRAFT_24507 [Trametes versicolor FP-101664 SS1]	-	-	-	-	-	24h	0.840784
g1914	434.571	0.530056	0.219629	2.41342	0.0158037	0.144283	scaffold213	3780	7521	-	g1914	hypothetical protein TRAVEDRAFT_35183 [Trametes versicolor FP-101664 SS1]	-	-	-	-	-	24h	0.840784
g9927	111.763	0.857043	0.355335	2.41193	0.0158683	0.144604	scaffold1371	7212	7824	-	g9927	mismatched base pair and cruciform DNA recognition protein [Trametes versicolor FP-101664 SS1]	-	-	-	-	-	24h	0.839819
g16581	23.0872	-1.16186	0.481736	-2.41182	0.0158732	0.144604	scaffold7188	1	544	+	g16581	hypothetical protein TRAVEDRAFT_72979 [Trametes versicolor FP-101664 SS1]	-	-	-	-	-	24h	0.839819
g2392	70.1506	0.837477	0.347239	2.41182	0.0158733	0.144604	scaffold263	46116	46661	-	g2392	hypothetical protein TRAPUB_12154 [Trametes pubescens]	-	-	-	-	-	24h	0.839819
g16559	569.89	0.466635	0.193533	2.41114	0.0159026	0.144767	scaffold7153	184	961	-	g16559	hypothetical protein TRAVEDRAFT_169747 [Trametes versicolor FP-101664 SS1]	-	-	-	-	-	24h	0.839331
g6217	1366.03	-0.404263	0.167758	-2.4098	0.0159613	0.145196	scaffold725	9675	12613	-	g6217	hypothetical protein TRAVEDRAFT_56764 [Trametes versicolor FP-101664 SS1]	-	-	-	-	-	24h	0.838045
g11977	67.4261	-0.943022	0.391422	-2.40922	0.0159867	0.145322	scaffold1950	8687	10952	+	g11977	hypothetical protein PYCCODRAFT_1432736 [Trametes coccinea BRFM310]	-	-	-	-	-	24h	0.837669
g334	299.471	0.564754	0.234524	2.40809	0.0160364	0.145572	scaffold55	1	359	-	g334	hypothetical protein TRAVEDRAFT_66303 [Trametes versicolor FP-101664 SS1]	-	-	-	-	-	24h	0.836922
g9928	118.215	1.78814	0.742717	2.40757	0.0160591	0.145572	scaffold1371	8213	8649	+	g9928	hypothetical protein TRAPUB_2413 [Trametes pubescens]	-	-	-	-	-	24h	0.836922
g3539	18.7311	1.31352	0.545712	2.40699	0.0160847	0.145572	scaffold380	38735	39469	-	g3539	hypothetical protein TRAPUB_12219 [Trametes pubescens]	-	-	-	-	-	24h	0.836922
g6347	1379.6	-0.577786	0.240058	-2.40686	0.0160904	0.145572	scaffold749	26892	31355	+	g6347	hypothetical protein TRAVEDRAFT_37024 [Trametes versicolor FP-101664 SS1]	-	-	-	-	-	24h	0.836922
g12013	84.6324	0.816292	0.339183	2.40664	0.0161001	0.145572	scaffold1964	1	1163	-	g12013	hypothetical protein TRAPUB_9364 [Trametes pubescens]	-	-	-	-	-	24h	0.836922
g6364	380.478	0.472539	0.196353	2.40658	0.0161028	0.145572	scaffold751	21153	21526	-	g6364	hypothetical protein L227DRAFT_572942 [Lentinus tigrinus ALCF2SS1-6]	-	-	-	-	-	24h	0.836922
g2912	923.88	0.370914	0.154133	2.40645	0.0161083	0.145572	scaffold319	3028	4005	+	g2912	hypothetical protein BN946_scf184851.g80 [Trametes cinnabarina]	-	-	-	-	-	24h	0.836922
g11924	61.2158	-0.752384	0.312655	-2.40644	0.016109	0.145572	scaffold1929	5769	6546	-	g11924	general amidase GmdA [Trametes versicolor FP-101664 SS1]	-	-	-	-	-	24h	0.836922
g525	157.82	0.546504	0.227121	2.40623	0.0161182	0.145572	scaffold82	7394	12444	+	g525	Vegetative incompatibility protein HET-E-1 [Trametes pubescens]	-	-	-	-	-	24h	0.836922
g2606	38.5828	-0.991386	0.412112	-2.40562	0.0161449	0.145709	scaffold282	5755	6957	-	g2606	--	-	-	-	-	-	24h	0.836514
g3019	2825.41	0.56024	0.232956	2.40492	0.0161761	0.145857	scaffold333	2980	4187	-	g3019	hypothetical protein TRAVEDRAFT_153746 [Trametes versicolor FP-101664 SS1]	-	-	-	-	-	24h	0.836072
g4767	1079.02	-0.514172	0.213817	-2.40473	0.0161845	0.145857	scaffold524	22208	25890	+	g4767	C-1-tetrahydrofolate synthase [Dichomitus squalens LYAD-421 SS1]	GO:0009257:10-formyltetrahydrofolate biosynthetic process;GO:0046656:folic acid biosynthetic process;GO:0000105:histidine biosynthetic process;GO:0009086:methionine biosynthetic process;GO:0006730:one-carbon metabolic process;GO:0009113:purine nucleobase biosynthetic process;GO:0006164:purine nucleotide biosynthetic process;GO:0035999:tetrahydrofolate interconversion;	GO:0005737:cytoplasm;GO:0005829:cytosol;	GO:0005524:ATP binding;GO:0004329:formate-tetrahydrofolate ligase activity;GO:0004477:methenyltetrahydrofolate cyclohydrolase activity;GO:0004488:methylenetetrahydrofolate dehydrogenase (NADP+) activity;GO:0003697:single-stranded DNA binding;	K00288	ko00670 One carbon pool by folate;ko01100 Metabolic pathways;ko01240 Biosynthesis of cofactors;;	24h	0.836072
g13163	85.3872	0.739153	0.307501	2.40375	0.0162281	0.146145	scaffold2459	8012	9522	+	g13163	hypothetical protein TRAPUB_4704 [Trametes pubescens]	-	-	-	-	-	24h	0.835215
g1565	758.45	0.403362	0.167853	2.40306	0.0162583	0.146313	scaffold180	9677	12491	+	g1565	hypothetical protein TRAVEDRAFT_62144 [Trametes versicolor FP-101664 SS1]	-	-	-	-	-	24h	0.834716
g442	82.7809	-0.691393	0.287864	-2.4018	0.0163146	0.146663	scaffold69	22104	23742	-	g442	hypothetical protein TRAVEDRAFT_69829 [Trametes versicolor FP-101664 SS1]	-	-	-	-	-	24h	0.833679
g10192	287.402	-0.734314	0.305751	-2.40167	0.0163205	0.146663	scaffold1438	828	3391	+	g10192	glycoside hydrolase family 3 protein [Trametes versicolor FP-101664 SS1]	-	-	-	K05349	ko00460 Cyanoamino acid metabolism;ko00500 Starch and sucrose metabolism;ko01100 Metabolic pathways;ko01110 Biosynthesis of secondary metabolites;;	24h	0.833679
g3819	2109.97	-0.394048	0.164167	-2.40029	0.0163823	0.147042	scaffold410	6126	10179	-	g3819	Kinesin heavy chain [Trametes pubescens]	GO:0007018:microtubule-based movement;	GO:0005737:cytoplasm;GO:0005874:microtubule;	GO:0005524:ATP binding;GO:0008017:microtubule binding;GO:0003777:microtubule motor activity;	K10396	ko04144 Endocytosis;;	24h	0.832558
g6935	144.595	0.528022	0.220022	2.39986	0.0164014	0.147042	scaffold836	18870	19799	-	g6935	--	-	-	-	-	-	24h	0.832558
g4920	82.1974	0.690426	0.28773	2.39956	0.0164148	0.147042	scaffold548	16053	18415	+	g4920	cytochrome P450 [Trametes versicolor FP-101664 SS1]	-	GO:0016021:integral component of membrane;	GO:0020037:heme binding;GO:0005506:iron ion binding;GO:0004497:monooxygenase activity;GO:0016705:oxidoreductase activity, acting on paired donors, with incorporation or reduction of molecular oxygen;	-	-	24h	0.832558
g14276	1333.4	0.508752	0.21203	2.39943	0.0164205	0.147042	scaffold3504	411	776	+	g14276	--	-	-	-	-	-	24h	0.832558
g2192	925.81	0.510523	0.212769	2.39942	0.016421	0.147042	scaffold246	4597	5929	-	g2192	hypothetical protein OH76DRAFT_647273 [Polyporus brumalis]	-	-	-	-	-	24h	0.832558
g11907	56.9925	-0.816113	0.340225	-2.39874	0.0164514	0.14721	scaffold1923	5636	5909	+	g11907	hypothetical protein TRAVEDRAFT_174649 [Trametes versicolor FP-101664 SS1]	-	-	-	-	-	24h	0.832063
g9700	243.583	-0.543586	0.226713	-2.39769	0.0164988	0.14746	scaffold1331	22287	24267	-	g9700	hypothetical protein TRAVEDRAFT_155588 [Trametes versicolor FP-101664 SS1]	-	-	-	-	-	24h	0.831325
g10259	1131.51	0.509402	0.212463	2.3976	0.0165028	0.14746	scaffold1459	1	6553	+	g10259	hypothetical protein TRAVEDRAFT_29331, partial [Trametes versicolor FP-101664 SS1]	-	-	-	-	-	24h	0.831325
g2561	925.029	-0.483692	0.201822	-2.39663	0.0165465	0.147746	scaffold276	370	1905	+	g2561	hypothetical protein TRAVEDRAFT_173662 [Trametes versicolor FP-101664 SS1]	-	-	-	K03260	ko03013 RNA transport;;	24h	0.830484
g4192	116.405	0.784964	0.327694	2.39542	0.0166014	0.148131	scaffold460	7253	10137	-	g4192	hypothetical protein TRAVEDRAFT_47159 [Trametes versicolor FP-101664 SS1]	-	-	-	-	-	24h	0.829353
g14164	1.94648	-4.51533	1.88544	-2.39484	0.0166278		scaffold3361	6	927	-	g14164	O-acetylhomoserine (thiol)-lyase [Trametes pubescens]	GO:0019344:cysteine biosynthetic process;GO:0006534:cysteine metabolic process;	-	GO:0003961:O-acetylhomoserine aminocarboxypropyltransferase activity;GO:0030170:pyridoxal phosphate binding;	K17069	ko00270 Cysteine and methionine metabolism;ko00920 Sulfur metabolism;ko01100 Metabolic pathways;ko01110 Biosynthesis of secondary metabolites;ko01200 Carbon metabolism;ko01230 Biosynthesis of amino acids;;	24h
g3399	1565.71	0.380586	0.158933	2.39463	0.016637	0.148344	scaffold368	1337	3720	+	g3399	hypothetical protein TRAVEDRAFT_41629 [Trametes versicolor FP-101664 SS1]	-	-	-	-	-	24h	0.82873
g4101	2175.66	-0.388886	0.162501	-2.39313	0.0167053	0.148847	scaffold448	1941	5372	-	g4101	hypothetical protein TRAPUB_8527 [Trametes pubescens]	-	-	-	K00624	ko04146 Peroxisome;;	24h	0.82726
g691	75.8861	0.683396	0.285655	2.39238	0.0167395	0.149002	scaffold98	39553	42021	+	g691	hypothetical protein TRAVEDRAFT_131991 [Trametes versicolor FP-101664 SS1]	-	-	-	-	-	24h	0.826807
g10196	32962.6	0.643846	0.269144	2.3922	0.0167479	0.149002	scaffold1439	10111	12619	-	g10196	hypothetical protein TRAVEDRAFT_31289 [Trametes versicolor FP-101664 SS1]	-	-	-	-	-	24h	0.826807
g15213	46.2597	0.946643	0.395759	2.39197	0.0167582	0.149002	scaffold4892	1	600	+	g15213	P-loop containing nucleoside triphosphate hydrolase protein [Trametes versicolor FP-101664 SS1]	-	-	-	-	-	24h	0.826807
g10442	5.55708	-2.32188	0.97073	-2.39189	0.0167619		scaffold1507	1	2512	+	g10442	hypothetical protein TRAPUB_10921 [Trametes pubescens]	-	-	-	-	-	24h
g5596	609.442	0.480843	0.201086	2.39123	0.0167921	0.149198	scaffold639	54693	58313	+	g5596	hypothetical protein TRAVEDRAFT_54287 [Trametes versicolor FP-101664 SS1]	-	-	-	-	-	24h	0.826236
g4367	134.507	0.683731	0.286059	2.39017	0.0168404	0.149354	scaffold477	12738	13972	-	g4367	hypothetical protein TRAPUB_4860 [Trametes pubescens]	-	-	-	-	-	24h	0.825782
g11401	1720.18	0.402621	0.16845	2.39015	0.0168414	0.149354	scaffold1753	540	2211	-	g11401	branched-chain amino acid aminotransferase II [Trametes coccinea BRFM310]	-	-	-	K00826	ko00270 Cysteine and methionine metabolism;ko00280 Valine, leucine and isoleucine degradation;ko00290 Valine, leucine and isoleucine biosynthesis;ko00770 Pantothenate and CoA biosynthesis;ko01100 Metabolic pathways;ko01110 Biosynthesis of secondary metabolites;ko01210 2-Oxocarboxylic acid metabolism;ko01230 Biosynthesis of amino acids;ko01240 Biosynthesis of cofactors;;	24h	0.825782
g4805	1063.78	-0.351909	0.147238	-2.39007	0.0168452	0.149354	scaffold531	3057	5092	+	g4805	acetyl-CoA synthetase-like protein [Trametes versicolor FP-101664 SS1]	-	-	-	-	-	24h	0.825782
g12650	330.868	0.55635	0.23291	2.38869	0.0169087	0.149688	scaffold2194	3909	5653	-	g12650	hypothetical protein TRAVEDRAFT_70524 [Trametes versicolor FP-101664 SS1]	-	-	-	-	-	24h	0.824812
g13445	626.482	-0.4636	0.194085	-2.38864	0.0169109	0.149688	scaffold2642	269	1335	+	g13445	Apoptosis-inducing factor -like protein [Trametes pubescens]	-	-	-	-	-	24h	0.824812
g5920	158.87	-0.596341	0.249675	-2.38847	0.0169185	0.149688	scaffold685	40799	41920	+	g5920	Ap3d1 protein [Trametes coccinea BRFM310]	GO:0008089:anterograde axon cargo transport;GO:0048490:anterograde synaptic vesicle transport;GO:0048007:antigen processing and presentation, exogenous lipid antigen via MHC class Ib;GO:0035646:endosome to melanosome transport;GO:0006896:Golgi to vacuole transport;GO:0006886:intracellular protein transport;GO:0032438:melanosome organization;GO:0051138:positive regulation of NK T cell differentiat…	GO:0030123:AP-3 adaptor complex;GO:1904115:axon cytoplasm;GO:0010008:endosome membrane;GO:0005794:Golgi apparatus;GO:0000139:Golgi membrane;GO:0005765:lysosomal membrane;GO:0016020:membrane;GO:0005886:plasma membrane;GO:0098794:postsynapse;GO:0043195:terminal bouton;	-	-	-	24h	0.824812
g12942	100.565	-0.664442	0.278247	-2.38796	0.0169423	0.149794	scaffold2337	2693	6430	-	g12942	hypothetical protein TRAPUB_10491 [Trametes pubescens]	-	-	-	-	-	24h	0.824506
g3210	162.874	-0.508226	0.21286	-2.3876	0.0169587	0.149834	scaffold351	15395	16762	+	g3210	hypothetical protein TRAVEDRAFT_43459 [Trametes versicolor FP-101664 SS1]	-	-	-	-	-	24h	0.82439
g6389	725.295	-0.50743	0.212608	-2.38669	0.0170006	0.150099	scaffold755	15099	19287	-	g6389	hypothetical protein TRAVEDRAFT_24252 [Trametes versicolor FP-101664 SS1]	GO:0006338:chromatin remodeling;GO:0016577:histone demethylation;GO:0010507:negative regulation of autophagy;GO:0000122:negative regulation of transcription from RNA polymerase II promoter;GO:0032968:positive regulation of transcription elongation from RNA polymerase II promoter;	GO:0035097:histone methyltransferase complex;GO:0005634:nucleus;	GO:0001227:RNA polymerase II transcription regulatory region sequence-specific DNA binding transcription factor activity involved in negative regulation of transcription;GO:0032452:histone demethylase activity;GO:0051864:histone demethylase activity (H3-K36 specific);GO:0032454:histone demethylase activity (H3-K9 specific);GO:0046872:metal ion binding;GO:0043565:sequence-specific DNA binding;	K06709	-	24h	0.823623
g6125	219.417	0.460291	0.192942	2.38564	0.0170494	0.150424	scaffold712	35026	35545	-	g6125	tars protein [Trametes versicolor FP-101664 SS1]	GO:0002181:cytoplasmic translation;GO:0006435:threonyl-tRNA aminoacylation;	GO:0005829:cytosol;	GO:0005524:ATP binding;GO:0004829:threonine-tRNA ligase activity;	-	-	24h	0.822682
g10661	15.7421	1.35282	0.567283	2.38474	0.0170913	0.150563	scaffold1561	2319	2871	-	g10661	--	-	-	-	-	-	24h	0.822283
g9936	614.841	0.418072	0.175312	2.38473	0.0170918	0.150563	scaffold1372	5896	6579	+	g9936	UPF0220-domain-containing protein [Trametes versicolor FP-101664 SS1]	-	-	-	-	-	24h	0.822283
g8631	961.291	-0.484684	0.203262	-2.38453	0.017101	0.150563	scaffold1128	1	3168	+	g8631	glycoside hydrolase [Trametes versicolor FP-101664 SS1]	-	-	-	K01228	ko00510 N-Glycan biosynthesis;ko01100 Metabolic pathways;ko04141 Protein processing in endoplasmic reticulum;;	24h	0.822283
g10847	299.443	-0.533305	0.22369	-2.38413	0.0171196	0.150621	scaffold1605	2669	5321	-	g10847	Ubiquitin carboxyl-terminal hydrolase 16 [Trametes pubescens]	-	-	-	-	-	24h	0.822114
g11278	782.867	-0.520256	0.218302	-2.38319	0.0171634	0.150901	scaffold1724	455	6355	+	g11278	RhoGAP-domain-containing protein [Trametes versicolor FP-101664 SS1]	-	-	-	-	-	24h	0.821308
g911	18.7274	-1.35329	0.568029	-2.38244	0.0171986	0.151105	scaffold118	6019	8334	+	g911	--	-	-	-	-	-	24h	0.820721
g13707	123.594	-0.728723	0.306023	-2.38127	0.017253	0.151478	scaffold2841	2752	3288	+	g13707	hypothetical protein TRAVEDRAFT_118725 [Trametes versicolor FP-101664 SS1]	-	-	-	-	-	24h	0.819651
g5286	485.199	-0.495007	0.207932	-2.38061	0.0172838	0.151617	scaffold593	1382	5484	-	g5286	Linear gramicidin synthase subunit D [Trametes pubescens]	-	-	-	-	-	24h	0.819253
g10439	274.127	0.461379	0.193822	2.38042	0.0172929	0.151617	scaffold1506	321	1660	-	g10439	--	-	-	-	-	-	24h	0.819253
g13325	401.094	0.492318	0.206905	2.37943	0.0173392	0.151836	scaffold2550	585	2149	-	g13325	hypothetical protein TRAVEDRAFT_111741 [Trametes versicolor FP-101664 SS1]	-	-	-	-	-	24h	0.818627
g15612	47.3915	0.889206	0.373714	2.37938	0.017342	0.151836	scaffold5509	710	1051	+	g15612	hypothetical protein BN946_scf185001.g13 [Trametes cinnabarina]	-	-	-	-	-	24h	0.818627
g8593	841.727	-0.394584	0.165991	-2.37714	0.0174473	0.152652	scaffold1118	2937	5579	-	g8593	hypothetical protein TRAVEDRAFT_47284 [Trametes versicolor FP-101664 SS1]	-	-	-	-	-	24h	0.816298
g2696	862.689	0.410658	0.172799	2.37651	0.0174772	0.152718	scaffold290	1	1583	+	g2696	hypothetical protein TRAVEDRAFT_46074 [Trametes versicolor FP-101664 SS1]	-	-	-	-	-	24h	0.816109
g6118	2383.22	0.357757	0.150541	2.37647	0.0174791	0.152718	scaffold712	811	11197	+	g6118	hypothetical protein TRAVEDRAFT_52616 [Trametes versicolor FP-101664 SS1]	-	-	-	-	-	24h	0.816109
g13006	6.38561	-2.0495	0.862509	-2.3762	0.0174918		scaffold2370	611	3478	-	g13006	hypothetical protein TRAPUB_12464 [Trametes pubescens]	-	-	-	-	-	24h
g35	8.87169	-2.09661	0.882391	-2.37606	0.0174987		scaffold6	26808	28694	+	g35	pleiotropic drug resistance ABC transporter [Trametes versicolor FP-101664 SS1]	-	-	-	K08712	ko02010 ABC transporters;;	24h
g12215	9.9615	1.60329	0.674778	2.37602	0.0175006	0.1528	scaffold2037	6306	8681	+	g12215	hypothetical protein TRAVEDRAFT_42356 [Trametes versicolor FP-101664 SS1]	-	-	-	-	-	24h	0.815878
g563	673.644	0.373467	0.15725	2.37499	0.0175494	0.15312	scaffold88	164	4158	+	g563	hypothetical protein BD310DRAFT_963999 [Dichomitus squalens]	GO:0007049:cell cycle;GO:0006281:DNA repair;GO:0010390:histone monoubiquitination;GO:0016574:histone ubiquitination;GO:0010216:maintenance of DNA methylation;GO:0000122:negative regulation of transcription from RNA polymerase II promoter;GO:0051865:protein autoubiquitination;GO:0016567:protein ubiquitination;GO:0006511:ubiquitin-dependent protein catabolic process;	GO:0000791:euchromatin;GO:0000792:heterochromatin;GO:0000790:nuclear chromatin;GO:0005720:nuclear heterochromatin;GO:0016363:nuclear matrix;GO:0005657:replication fork;	GO:0044729:hemi-methylated DNA-binding;GO:0042393:histone binding;GO:0042802:identical protein binding;GO:0035064:methylated histone binding;GO:0031493:nucleosomal histone binding;GO:0061630:ubiquitin protein ligase activity;GO:0004842:ubiquitin-protein transferase activity;GO:0008270:zinc ion binding;	-	-	24h	0.814969
g1696	884.952	0.362889	0.152813	2.37473	0.0175616	0.15312	scaffold194	1	2150	-	g1696	signal peptidase subunit [Trametes versicolor FP-101664 SS1]	-	-	-	K12948	ko03060 Protein export;;	24h	0.814967
g4824	2786.64	0.331204	0.139606	2.37242	0.0176718	0.153905	scaffold533	1602	4712	+	g4824	hypothetical protein TRAVEDRAFT_66567 [Trametes versicolor FP-101664 SS1]	-	-	-	-	-	24h	0.812749
g9107	55.2066	0.860332	0.362676	2.37218	0.0176837	0.153905	scaffold1215	37602	38849	-	g9107	hypothetical protein TRAVEDRAFT_53419 [Trametes versicolor FP-101664 SS1]	-	-	-	-	-	24h	0.812749
g5060	31.2668	0.989371	0.417111	2.37196	0.017694	0.153905	scaffold566	10807	11412	+	g5060	hypothetical protein TRAVEDRAFT_23983 [Trametes versicolor FP-101664 SS1]	-	-	-	-	-	24h	0.812749
g6816	102.43	-0.948595	0.399943	-2.37183	0.0177004	0.153905	scaffold818	7867	12002	-	g6816	hypothetical protein TRAVEDRAFT_19165 [Trametes versicolor FP-101664 SS1]	-	-	-	-	-	24h	0.812749
g13961	3.0318	-4.11959	1.73828	-2.36992	0.017792		scaffold3116	1	976	-	g13961	--	-	-	-	-	-	24h
g4938	22.9451	1.09899	0.463739	2.36984	0.0177958	0.154627	scaffold548	64249	65724	+	g4938	hypothetical protein TRAVEDRAFT_20720 [Trametes versicolor FP-101664 SS1]	-	-	-	-	-	24h	0.810714
g11707	31.1336	0.991191	0.418329	2.36941	0.0178166	0.154701	scaffold1855	2454	5506	-	g11707	hypothetical protein TRAPUB_7019 [Trametes pubescens]	-	-	-	-	-	24h	0.810507
g6778	119.779	0.641542	0.270793	2.36912	0.0178302	0.154713	scaffold813	34945	36350	+	g6778	hypothetical protein TRAVEDRAFT_39960 [Trametes versicolor FP-101664 SS1]	-	-	-	-	-	24h	0.810473
g17060	78.6485	0.717878	0.303128	2.36823	0.0178734	0.154981	scaffold8177	1	708	+	g17060	--	-	-	-	-	-	24h	0.809723
g9872	221.218	0.566994	0.239486	2.36754	0.0179066	0.155162	scaffold1362	4320	4969	-	g9872	iron-containing alcohol dehydrogenase [Trametes versicolor FP-101664 SS1]	-	-	-	-	-	24h	0.809215
g10197	587.174	0.439284	0.185592	2.36693	0.0179366	0.155315	scaffold1439	13181	17380	-	g10197	6-phosphogluconolactonase [Trametes pubescens]	-	-	-	-	-	24h	0.808788
g1199	606.014	-0.409928	0.173229	-2.36639	0.0179624	0.155432	scaffold145	53284	57028	-	g1199	hypothetical protein PYCCODRAFT_1423064 [Trametes coccinea BRFM310]	-	-	-	-	-	24h	0.808461
g6610	389.584	0.408898	0.17282	2.36603	0.0179798	0.155475	scaffold792	10729	12387	-	g6610	voltage-gated potassium channel [Trametes versicolor FP-101664 SS1]	-	-	-	-	-	24h	0.80834
g15592	2.61078	-3.89823	1.64768	-2.36589	0.0179866		scaffold5464	1	637	+	g15592	hypothetical protein TRAVEDRAFT_66658 [Trametes versicolor FP-101664 SS1]	-	-	-	-	-	24h
g9	59.7111	-0.778188	0.328952	-2.36566	0.017998	0.155478	scaffold3	8068	11385	-	g9	--	-	-	-	-	-	24h	0.808332
g1385	184.618	0.495833	0.209624	2.36535	0.0180131	0.155478	scaffold161	10572	14568	-	g1385	O-methylsterigmatocystin oxidoreductase [Trametes versicolor FP-101664 SS1]	-	-	-	-	-	24h	0.808332
g4563	191.93	-0.576622	0.2438	-2.36514	0.0180232	0.155478	scaffold501	26134	27070	-	g4563	mRNA turnover protein 4 -like protein [Trametes pubescens]	-	-	-	K14815	-	24h	0.808332
g4819	133.128	-0.531855	0.224884	-2.36501	0.0180294	0.155478	scaffold532	15319	16783	+	g4819	Nucleus export protein BRL1 [Trametes pubescens]	-	-	-	-	-	24h	0.808332
g8998	496.925	-0.414342	0.175267	-2.36407	0.0180756	0.155769	scaffold1199	7223	10953	+	g8998	hypothetical protein TRAVEDRAFT_117295 [Trametes versicolor FP-101664 SS1]	-	-	-	-	-	24h	0.807518
g644	12.1014	1.5024	0.635705	2.36336	0.0181103	0.155961	scaffold92	105134	105585	-	g644	hydrophobin [Trametes versicolor FP-101664 SS1]	-	GO:0005576:extracellular region;GO:0009277:fungal-type cell wall;	GO:0005199:structural constituent of cell wall;	-	-	24h	0.806983
g11577	87.4509	-0.683718	0.289476	-2.36192	0.0181808	0.156461	scaffold1817	18267	19170	+	g11577	hypothetical protein TRAVEDRAFT_111550 [Trametes versicolor FP-101664 SS1]	-	-	-	-	-	24h	0.805593
g11136	77.9299	-0.638807	0.27054	-2.36123	0.0182145	0.156618	scaffold1683	12871	13905	+	g11136	hypothetical protein TRAVEDRAFT_132525 [Trametes versicolor FP-101664 SS1]	-	-	-	-	-	24h	0.805157
g6916	870.014	-0.470284	0.199185	-2.36104	0.0182239	0.156618	scaffold834	20108	22299	+	g6916	Kynureninase [Trametes pubescens]	GO:0034354:'de novo' NAD biosynthetic process from tryptophan;GO:0043420:anthranilate metabolic process;GO:0097053:L-kynurenine catabolic process;GO:0019805:quinolinate biosynthetic process;GO:0019441:tryptophan catabolic process to kynurenine;	GO:0005737:cytoplasm;	GO:0030429:kynureninase activity;GO:0030170:pyridoxal phosphate binding;	-	-	24h	0.805157
g705	18.1849	-1.19747	0.5073	-2.36048	0.0182514	0.156747	scaffold100	14498	16311	-	g705	hypothetical protein TRAVEDRAFT_18763 [Trametes versicolor FP-101664 SS1]	-	-	-	-	-	24h	0.8048
g825	130.415	-0.683127	0.289433	-2.36023	0.0182638	0.156747	scaffold109	24524	25111	+	g825	hypothetical protein TRAVEDRAFT_45147 [Trametes versicolor FP-101664 SS1]	-	-	-	-	-	24h	0.8048
g17066	50.136	0.816504	0.346034	2.35961	0.0182942	0.156838	scaffold8188	1	632	+	g17066	beta-tubulin 2 [Trametes versicolor FP-101664 SS1]	GO:0007017:microtubule-based process;	GO:0005737:cytoplasm;GO:0005874:microtubule;	GO:0005525:GTP binding;GO:0003924:GTPase activity;GO:0005200:structural constituent of cytoskeleton;	-	-	24h	0.804549
g2403	897.006	-0.381382	0.161636	-2.35951	0.0182992	0.156838	scaffold263	74966	79351	+	g2403	Exosome complex exonuclease dis3 [Trametes pubescens]	-	-	-	-	-	24h	0.804549
g13427	145.115	-0.629473	0.266817	-2.35919	0.0183147	0.156864	scaffold2632	1551	3505	+	g13427	hypothetical protein TRAVEDRAFT_165463 [Trametes versicolor FP-101664 SS1]	-	-	-	-	-	24h	0.804477
g13803	358.519	-0.459812	0.194939	-2.35875	0.0183366	0.156945	scaffold2934	1	1198	-	g13803	hypothetical protein TRAVEDRAFT_67745 [Trametes versicolor FP-101664 SS1]	-	-	-	-	-	24h	0.804254
g4340	2274.8	0.507344	0.215184	2.35772	0.0183877	0.157275	scaffold475	3231	5325	+	g4340	hypothetical protein TRAVEDRAFT_70473 [Trametes versicolor FP-101664 SS1]	-	-	-	-	-	24h	0.803339
g10576	2191.61	0.339254	0.143908	2.35744	0.0184013	0.157285	scaffold1537	1	8651	-	g10576	hypothetical protein PYCCODRAFT_1383974, partial [Trametes coccinea BRFM310]	-	-	-	-	-	24h	0.803312
g8211	745.263	0.541166	0.229647	2.35651	0.0184474	0.157551	scaffold1051	5689	10471	+	g8211	MFS general substrate transporter [Trametes versicolor FP-101664 SS1]	-	-	-	-	-	24h	0.802578
g10043	989.245	-0.332424	0.141078	-2.35631	0.0184575	0.157551	scaffold1399	30	4126	+	g10043	hypothetical protein TRAPUB_3056 [Trametes pubescens]	-	-	-	-	-	24h	0.802578
g14379	61.4735	0.719382	0.305358	2.35587	0.0184796	0.157584	scaffold3632	1	999	+	g14379	ABC protein [Trametes versicolor FP-101664 SS1]	GO:0055085:transmembrane transport;GO:0042908:xenobiotic transport;	GO:0071944:cell periphery;GO:0016021:integral component of membrane;GO:0016020:membrane;GO:0005886:plasma membrane;	GO:0005524:ATP binding;GO:0042626:ATPase activity, coupled to transmembrane movement of substances;GO:0008559:xenobiotic-transporting ATPase activity;	-	-	24h	0.802489
g2624	126.001	-0.787386	0.334243	-2.35573	0.0184863	0.157584	scaffold283	38615	42865	+	g2624	DNA repair protein REV1 [Trametes pubescens]	GO:0042276:error-prone translesion synthesis;GO:0009411:response to UV;	GO:0005634:nucleus;	GO:0003684:damaged DNA binding;GO:0017125:deoxycytidyl transferase activity;GO:0046872:metal ion binding;	-	-	24h	0.802489
g14518	942.417	0.433991	0.184249	2.35545	0.0185001	0.157595	scaffold3836	1	773	-	g14518	hypothetical protein TRAVEDRAFT_57775 [Trametes versicolor FP-101664 SS1]	-	-	-	-	-	24h	0.802458
g8540	408.515	0.397744	0.168883	2.35514	0.0185155	0.15762	scaffold1111	1998	3421	-	g8540	hypothetical protein TRAVEDRAFT_27038 [Trametes versicolor FP-101664 SS1]	-	-	-	-	-	24h	0.802389
g327	7.20288	-2.02601	0.860266	-2.3551	0.0185179		scaffold54	29726	30153	+	g327	hypothetical protein TRAPUB_10906 [Trametes pubescens]	-	-	-	-	-	24h
g12035	692.958	-0.555992	0.236123	-2.35467	0.0185391	0.157714	scaffold1972	10167	10807	-	g12035	phosphatases II [Trametes versicolor FP-101664 SS1]	-	-	-	-	-	24h	0.80213
g11507	163.158	0.505176	0.214622	2.3538	0.0185828	0.157979	scaffold1795	17952	19805	+	g11507	hypothetical protein TRAVEDRAFT_46034 [Trametes versicolor FP-101664 SS1]	-	-	-	-	-	24h	0.801402
g2257	16.0742	1.22529	0.520739	2.35298	0.0186238	0.158018	scaffold252	60504	61200	-	g2257	hypothetical protein A4X09_g6966 [Tilletia walkeri]	-	-	-	-	-	24h	0.801293
g10593	471.403	0.439071	0.186613	2.35284	0.0186305	0.158018	scaffold1542	3947	5775	-	g10593	hypothetical protein TRAVEDRAFT_74794 [Trametes versicolor FP-101664 SS1]	-	-	-	-	-	24h	0.801293
g12357	2801.03	0.681788	0.289788	2.35271	0.0186369	0.158018	scaffold2090	388	927	-	g12357	hypothetical protein TRAVEDRAFT_68010 [Trametes versicolor FP-101664 SS1]	-	-	-	-	-	24h	0.801293
g13580	2293.74	-0.395415	0.168069	-2.3527	0.0186376	0.158018	scaffold2736	2623	4143	+	g13580	Oligouridylate-binding protein 1 [Trametes pubescens]	GO:0006397:mRNA processing;	GO:0005634:nucleus;	GO:0003723:RNA binding;	K13201	-	24h	0.801293
g1505	4.36994	-3.01531	1.28199	-2.35206	0.0186698		scaffold174	23707	26059	+	g1505	hypothetical protein TRAPUB_14062 [Trametes pubescens]	-	-	-	-	-	24h
g4	118.685	0.611077	0.259821	2.35192	0.018677	0.158097	scaffold1	11118	11971	+	g4	--	-	-	-	-	-	24h	0.801078
g2627	685.238	0.580973	0.247025	2.35188	0.0186789	0.158097	scaffold283	50840	51998	-	g2627	hypothetical protein TRAPUB_7567 [Trametes pubescens]	-	-	-	-	-	24h	0.801078
g535	332.686	-0.514806	0.218903	-2.35176	0.0186848	0.158097	scaffold83	22151	23361	+	g535	hypothetical protein BN946_scf184753.g7 [Trametes cinnabarina]	GO:0044209:AMP salvage;GO:0006166:purine ribonucleoside salvage;	-	GO:0004001:adenosine kinase activity;GO:0005524:ATP binding;	K00856	ko00230 Purine metabolism;ko01100 Metabolic pathways;;	24h	0.801078
g10142	350.579	-0.557904	0.237253	-2.35152	0.018697	0.158097	scaffold1423	1	4080	+	g10142	exocyst complex component Sec10 [Trametes coccinea BRFM310]	-	-	-	-	-	24h	0.801078
g1315	140.256	-0.637342	0.27114	-2.3506	0.0187431	0.15838	scaffold154	26863	28916	-	g1315	ATP-dependent DNA helicase pif1 [Trametes pubescens]	-	-	-	-	-	24h	0.800301
g8829	1745.74	-2.25993	0.961835	-2.3496	0.0187935	0.158699	scaffold1164	27518	28504	+	g8829	Isochorismatase hydrolase [Trametes versicolor FP-101664 SS1]	-	GO:0005829:cytosol;GO:0016020:membrane;	GO:0016787:hydrolase activity;GO:0042802:identical protein binding;GO:0016829:lyase activity;	-	-	24h	0.799425
g5248	120.424	-0.690472	0.293918	-2.3492	0.0188137	0.158763	scaffold588	41842	44558	+	g5248	ATP-dependent RNA helicase suv3, mitochondrial [Trametes pubescens]	-	-	-	-	-	24h	0.79925
g10609	540.211	-0.620642	0.264328	-2.348	0.0188744	0.159071	scaffold1546	581	1206	-	g10609	--	-	-	-	-	-	24h	0.798409
g4005	610.629	0.65608	0.279423	2.34798	0.0188754	0.159071	scaffold437	21191	27576	+	g4005	hypothetical protein PHLCEN_2v10654 [Phlebia centrifuga]	-	-	-	-	-	24h	0.798409
g8888	5.37485	2.33111	0.992895	2.3478	0.0188849		scaffold1180	26378	26968	-	g8888	hypothetical protein TRAVEDRAFT_47014 [Trametes versicolor FP-101664 SS1]	-	-	-	-	-	24h
g6433	3329.87	-0.450582	0.191973	-2.34711	0.0189195	0.159242	scaffold761	30712	31735	+	g6433	hypothetical protein TRAPUB_11354 [Trametes pubescens]	-	-	-	-	-	24h	0.797942
g14298	150.015	-0.647231	0.275776	-2.34694	0.0189283	0.159242	scaffold3526	707	2400	-	g14298	Nonsense-mediated mRNA decay protein 3 [Trametes pubescens]	-	-	-	-	-	24h	0.797942
g7686	337.892	0.476001	0.202851	2.34656	0.0189478	0.159242	scaffold956	15394	16769	+	g7686	hypothetical protein TRAPUB_2938 [Trametes pubescens]	-	-	-	-	-	24h	0.797942
g6839	121.457	0.735673	0.313519	2.3465	0.0189504	0.159242	scaffold823	1761	2707	+	g6839	hypothetical protein TRAVEDRAFT_146644 [Trametes versicolor FP-101664 SS1]	-	-	-	-	-	24h	0.797942
g9647	4352.92	0.374053	0.159421	2.34633	0.0189596	0.159242	scaffold1321	7960	11717	+	g9647	hypothetical protein TRAVEDRAFT_70218 [Trametes versicolor FP-101664 SS1]	GO:0006974:cellular response to DNA damage stimulus;GO:0035690:cellular response to drug;GO:0018105:peptidyl-serine phosphorylation;GO:0006356:regulation of transcription from RNA polymerase I promoter;GO:0006359:regulation of transcription from RNA polymerase III promoter;GO:0007165:signal transduction;	GO:0005737:cytoplasm;GO:0005634:nucleus;GO:0005956:protein kinase CK2 complex;GO:0034456:UTP-C complex;	GO:0019887:protein kinase regulator activity;GO:0030291:protein serine/threonine kinase inhibitor activity;	K03115	ko03008 Ribosome biogenesis in eukaryotes;ko04139 Mitophagy - yeast;;	24h	0.797942
g6675	80.9066	0.93386	0.398097	2.34581	0.0189858	0.159242	scaffold802	2186	2665	+	g6675	hypothetical protein TRAVEDRAFT_54256 [Trametes versicolor FP-101664 SS1]	-	-	-	-	-	24h	0.797942
g15908	14.5145	-1.6473	0.702266	-2.34569	0.018992	0.159242	scaffold6019	1	602	+	g15908	glyoxal oxidase precursor [Trametes versicolor FP-101664 SS1]	GO:0050665:hydrogen peroxide biosynthetic process;	GO:0005615:extracellular space;	GO:0004031:aldehyde oxidase activity;	-	-	24h	0.797942
g756	519.749	-0.411863	0.17559	-2.34559	0.0189968	0.159242	scaffold103	16606	22658	+	g756	hypothetical protein TRAVEDRAFT_99158, partial [Trametes versicolor FP-101664 SS1]	GO:0008652:cellular amino acid biosynthetic process;GO:0006535:cysteine biosynthetic process from serine;	GO:0005737:cytoplasm;GO:0005739:mitochondrion;	GO:0004124:cysteine synthase activity;GO:0080146:L-cysteine desulfhydrase activity;GO:0030170:pyridoxal phosphate binding;	K01738	ko00270 Cysteine and methionine metabolism;ko00920 Sulfur metabolism;ko01100 Metabolic pathways;ko01110 Biosynthesis of secondary metabolites;ko01200 Carbon metabolism;ko01230 Biosynthesis of amino acids;;	24h	0.797942
g8058	181.045	0.519283	0.22145	2.34492	0.019031	0.159423	scaffold1018	4609	5671	+	g8058	hypothetical protein TRAVEDRAFT_163420 [Trametes versicolor FP-101664 SS1]	-	-	-	-	-	24h	0.79745
g15209	61.736	0.899208	0.383523	2.3446	0.0190474	0.159454	scaffold4887	1	956	+	g15209	GMC oxidoreductase [Trametes versicolor FP-101664 SS1]	-	-	-	-	-	24h	0.797365
g6272	1654.61	-0.430831	0.183794	-2.3441	0.0190731	0.159495	scaffold737	5019	8949	-	g6272	DUF625-domain-containing protein [Trametes versicolor FP-101664 SS1]	-	-	-	-	-	24h	0.797253
g8002	1156.4	0.340777	0.145382	2.34401	0.0190776	0.159495	scaffold1008	18561	18837	-	g8002	cyclin-dependent kinase regulatory subunit [Trametes versicolor FP-101664 SS1]	GO:0007049:cell cycle;GO:0051301:cell division;GO:0045944:positive regulation of transcription from RNA polymerase II promoter;GO:0007346:regulation of mitotic cell cycle;GO:0060303:regulation of nucleosome density;GO:0006357:regulation of transcription from RNA polymerase II promoter;	GO:0000307:cyclin-dependent protein kinase holoenzyme complex;GO:0005737:cytoplasm;GO:0005634:nucleus;GO:0019005:SCF ubiquitin ligase complex;	GO:0061575:cyclin-dependent protein serine/threonine kinase activator activity;GO:0042393:histone binding;GO:0030295:protein kinase activator activity;GO:0019901:protein kinase binding;GO:0043130:ubiquitin binding;	-	-	24h	0.797253
g14838	57.428	-0.846073	0.361244	-2.34211	0.019175	0.160143	scaffold4293	1	740	+	g14838	hypothetical protein TRAPUB_2840 [Trametes pubescens]	-	-	-	-	-	24h	0.795491
g4426	71.4046	0.938838	0.40087	2.342	0.0191806	0.160143	scaffold485	8808	9873	+	g4426	hypothetical protein TRAVEDRAFT_42763 [Trametes versicolor FP-101664 SS1]	-	-	-	-	-	24h	0.795491
g5688	367.657	-0.605501	0.258618	-2.34129	0.019217	0.160341	scaffold653	23479	26940	+	g5688	hypothetical protein TRAVEDRAFT_34134 [Trametes versicolor FP-101664 SS1]	-	-	-	-	-	24h	0.794956
g3806	4356.43	-0.466861	0.199452	-2.34072	0.0192466	0.160482	scaffold408	1	940	-	g3806	hypothetical protein TRAPUB_9791 [Trametes pubescens]	-	-	-	-	-	24h	0.794574
g5499	720.128	0.473304	0.202303	2.33958	0.0193055	0.160867	scaffold626	7787	11333	-	g5499	hypothetical protein TRAVEDRAFT_133008 [Trametes versicolor FP-101664 SS1]	-	-	-	-	-	24h	0.793534
g616	1937.68	-0.35862	0.15332	-2.33903	0.019334	0.160901	scaffold91	77841	80934	-	g616	Protein SEY1 [Trametes pubescens]	GO:0007029:endoplasmic reticulum organization;	GO:0005789:endoplasmic reticulum membrane;GO:0016021:integral component of membrane;	GO:0005525:GTP binding;GO:0003924:GTPase activity;	-	-	24h	0.793442
g13867	39.6023	-0.865598	0.370116	-2.33872	0.0193499	0.160901	scaffold3008	149	1293	-	g13867	--	-	-	-	-	-	24h	0.793442
g7565	381.264	-0.644456	0.275581	-2.33853	0.0193595	0.160901	scaffold939	8490	10176	+	g7565	hypothetical protein TRAVEDRAFT_32777 [Trametes versicolor FP-101664 SS1]	-	-	-	-	-	24h	0.793442
g2138	149.366	-0.993281	0.424749	-2.33851	0.0193607	0.160901	scaffold238	27899	32847	+	g2138	hypothetical protein TRAVEDRAFT_68623 [Trametes versicolor FP-101664 SS1]	-	-	-	K11563	-	24h	0.793442
g13759	170.215	-0.672709	0.287862	-2.33691	0.0194439	0.161421	scaffold2888	1825	2451	+	g13759	--	-	-	-	-	-	24h	0.79204
g12530	119.219	0.717134	0.306886	2.33681	0.0194489	0.161421	scaffold2146	1615	2673	+	g12530	hypothetical protein TRAPUB_12451 [Trametes pubescens]	-	-	-	-	-	24h	0.79204
g6848	1793.5	-0.407769	0.174573	-2.3358	0.0195017	0.161752	scaffold824	1	3032	-	g6848	hypothetical protein TRAVEDRAFT_70168 [Trametes versicolor FP-101664 SS1]	-	-	-	-	-	24h	0.79115
g3238	675.042	0.39902	0.170908	2.3347	0.019559	0.162121	scaffold353	43866	45193	+	g3238	hypothetical protein TRAVEDRAFT_173405 [Trametes versicolor FP-101664 SS1]	-	-	-	-	-	24h	0.790161
g4570	1751.24	-0.358036	0.15344	-2.33339	0.0196276	0.162583	scaffold502	1	1867	+	g4570	Mannose-1-phosphate guanylyltransferase RfbM [Trametes pubescens]	-	-	-	-	-	24h	0.788925
g9656	569.414	-0.424094	0.181881	-2.33171	0.019716	0.163207	scaffold1322	23047	25912	+	g9656	hypothetical protein TRAVEDRAFT_115554 [Trametes versicolor FP-101664 SS1]	-	-	-	-	-	24h	0.78726
g545	190.03	-0.814428	0.349379	-2.33107	0.0197495	0.163378	scaffold84	1	1760	-	g545	carotenoid ester lipase precursor [Trametes versicolor FP-101664 SS1]	-	-	-	-	-	24h	0.786807
g15650	493.051	0.460066	0.197408	2.33054	0.0197776	0.163503	scaffold5574	245	630	+	g15650	hypothetical protein TRAVEDRAFT_126548 [Trametes versicolor FP-101664 SS1]	-	-	-	-	-	24h	0.786474
g3707	2425.75	0.360177	0.154593	2.32984	0.0198144	0.1637	scaffold396	5415	9253	-	g3707	NAD-aldehyde dehydrogenase [Polyporus brumalis]	GO:0046187:acetaldehyde catabolic process;GO:0019413:acetate biosynthetic process;GO:0045991:carbon catabolite activation of transcription;GO:0071470:cellular response to osmotic stress;GO:0006068:ethanol catabolic process;GO:0006067:ethanol metabolic process;GO:0006567:threonine catabolic process;	GO:0005576:extracellular region;	GO:0004029:aldehyde dehydrogenase (NAD) activity;GO:0004030:aldehyde dehydrogenase [NAD(P)+] activity;GO:0043878:glyceraldehyde-3-phosphate dehydrogenase (NAD+) (non-phosphorylating) activity;	K00130	ko00260 Glycine, serine and threonine metabolism;ko01100 Metabolic pathways;;	24h	0.785952
g8460	1076.08	0.672558	0.288854	2.32837	0.0198926	0.164029	scaffold1095	5508	6771	-	g8460	hypothetical protein TRAVEDRAFT_69159 [Trametes versicolor FP-101664 SS1]	-	-	-	-	-	24h	0.785079
g434	412.178	-1.36499	0.586247	-2.32836	0.0198932	0.164029	scaffold69	271	3572	-	g434	assimilatory sulfite reductase [Trametes coccinea BRFM310]	-	-	-	-	-	24h	0.785079
g7853	217.549	0.503154	0.216117	2.32815	0.019904	0.164029	scaffold982	20961	21964	-	g7853	--	-	-	-	-	-	24h	0.785079
g5453	593.634	0.49111	0.210948	2.32811	0.0199064	0.164029	scaffold619	4193	9187	-	g5453	--	-	-	-	-	-	24h	0.785079
g8820	14.4727	1.26084	0.541688	2.32761	0.0199328	0.16414	scaffold1164	87	828	-	g8820	hypothetical protein TRAVEDRAFT_21525 [Trametes versicolor FP-101664 SS1]	-	-	-	-	-	24h	0.784786
g3694	937.62	0.388974	0.167147	2.32714	0.0199579	0.164164	scaffold394	24900	25755	+	g3694	Fcf1-domain-containing protein [Trametes versicolor FP-101664 SS1]	GO:0006364:rRNA processing;	GO:0005730:nucleolus;GO:0032040:small-subunit processome;	-	K14566	ko03008 Ribosome biogenesis in eukaryotes;;	24h	0.784722
g6560	1386.04	0.630978	0.271153	2.32702	0.0199644	0.164164	scaffold781	3220	3669	-	g6560	hydrophobin-251 [Trametes versicolor FP-101664 SS1]	-	-	-	-	-	24h	0.784722
g1391	32.9147	-1.08374	0.4658	-2.32661	0.0199859	0.164164	scaffold161	30334	31639	+	g1391	cytochrome P450 [Trametes versicolor FP-101664 SS1]	-	-	-	-	-	24h	0.784722
g9011	319.055	0.494595	0.212585	2.32657	0.0199879	0.164164	scaffold1201	13277	14266	-	g9011	hypothetical protein TRAVEDRAFT_36867 [Trametes versicolor FP-101664 SS1]	-	-	-	-	-	24h	0.784722
g2800	235.104	0.523224	0.225072	2.32469	0.0200885	0.164882	scaffold304	10390	10884	+	g2800	hypothetical protein TRAVEDRAFT_119988 [Trametes versicolor FP-101664 SS1]	-	-	-	-	-	24h	0.782825
g17009	21.3753	1.12169	0.482617	2.32418	0.0201157	0.164998	scaffold8076	1	206	+	g17009	hypothetical protein TRAVEDRAFT_65394 [Trametes versicolor FP-101664 SS1]	-	-	-	-	-	24h	0.782521
g4366	23.7324	1.03758	0.446486	2.32389	0.0201313	0.165018	scaffold477	10375	11200	+	g4366	Geranylgeranyl transferase type-2 subunit alpha [Trametes pubescens]	-	-	-	-	-	24h	0.782467
g10279	29.1229	1.04281	0.448781	2.32365	0.0201443	0.165018	scaffold1466	8445	10356	+	g10279	hypothetical protein TRAVEDRAFT_68839 [Trametes versicolor FP-101664 SS1]	-	-	-	-	-	24h	0.782467
g7359	28.7586	-1.03012	0.443556	-2.32242	0.0202103	0.165451	scaffold908	1009	3021	+	g7359	HET-domain-containing protein [Trametes coccinea BRFM310]	-	-	-	-	-	24h	0.78133
g7806	100.665	0.710831	0.306253	2.32106	0.0202838	0.165945	scaffold973	2178	3796	-	g7806	hypothetical protein TRAPUB_1407 [Trametes pubescens]	-	-	-	-	-	24h	0.780035
g6685	104.348	-0.993349	0.428113	-2.3203	0.0203248	0.166173	scaffold804	6716	9152	+	g6685	hypothetical protein TRAVEDRAFT_52948 [Trametes versicolor FP-101664 SS1]	-	-	-	-	-	24h	0.77944
g15708	30.2867	-1.04797	0.451822	-2.31943	0.0203717	0.166362	scaffold5674	1	623	-	g15708	NUC173-domain-containing protein [Trametes versicolor FP-101664 SS1]	-	-	-	-	-	24h	0.778945
g7604	18.0083	1.33684	0.57642	2.31921	0.0203838	0.166362	scaffold941	40766	41417	+	g7604	hypothetical protein TRAVEDRAFT_54145 [Trametes versicolor FP-101664 SS1]	-	-	-	-	-	24h	0.778945
g12704	616.366	0.425333	0.183409	2.31905	0.0203926	0.166362	scaffold2223	3795	4592	-	g12704	hypothetical protein PYCCODRAFT_1440769 [Trametes coccinea BRFM310]	-	-	-	-	-	24h	0.778945
g3195	81.2593	-0.725549	0.312886	-2.31889	0.0204008	0.166362	scaffold349	12854	15842	+	g3195	hypothetical protein TRAVEDRAFT_71391 [Trametes versicolor FP-101664 SS1]	-	-	-	-	-	24h	0.778945
g12106	129.846	-0.711461	0.306905	-2.31818	0.0204397	0.166542	scaffold1997	8706	11953	-	g12106	hypothetical protein TRAPUB_12549 [Trametes pubescens]	-	-	-	-	-	24h	0.778475
g11809	578.508	-0.471943	0.203599	-2.318	0.0204493	0.166542	scaffold1885	6206	7732	-	g11809	hypothetical protein OH76DRAFT_1506970 [Polyporus brumalis]	GO:0001731:formation of translation preinitiation complex;	GO:0005737:cytoplasm;GO:0005829:cytosol;GO:0005850:eukaryotic translation initiation factor 2 complex;	GO:0005525:GTP binding;GO:0003924:GTPase activity;GO:0003743:translation initiation factor activity;	K03242	ko03013 RNA transport;;	24h	0.778475
g3370	10.2494	1.62549	0.701377	2.31757	0.0204726	0.166624	scaffold364	20002	21052	+	g3370	Rhamnolipids biosynthesis 3-oxoacyl-[acyl-carrier-protein] reductase [Trametes pubescens]	-	-	-	-	-	24h	0.778262
g10029	766.91	-0.347169	0.149833	-2.31704	0.0205013	0.16675	scaffold1394	4967	7455	+	g10029	hypothetical protein TRAVEDRAFT_174061 [Trametes versicolor FP-101664 SS1]	-	-	-	-	-	24h	0.777933
g7152	1140.41	0.45281	0.195629	2.31463	0.0206331	0.167714	scaffold871	10128	15231	-	g7152	HET-domain-containing protein [Trametes versicolor FP-101664 SS1]	-	-	-	-	-	24h	0.775432
g7509	3759.11	-0.37391	0.161561	-2.31436	0.0206481	0.167728	scaffold928	16	9908	+	g7509	dynein heavy chain [Trametes coccinea BRFM310]	GO:0051301:cell division;GO:0003341:cilium movement;GO:0031122:cytoplasmic microtubule organization;GO:0033962:cytoplasmic mRNA processing body assembly;GO:0051293:establishment of spindle localization;GO:0007018:microtubule-based movement;GO:0072382:minus-end-directed vesicle transport along microtubule;GO:0000278:mitotic cell cycle;GO:0007097:nuclear migration;GO:0032388:positive regulation of …	GO:0030424:axon;GO:1904115:axon cytoplasm;GO:0005938:cell cortex;GO:0005813:centrosome;GO:0005737:cytoplasm;GO:0005868:cytoplasmic dynein complex;GO:0005881:cytoplasmic microtubule;GO:0030286:dynein complex;GO:0030175:filopodium;GO:0002177:manchette;GO:0005874:microtubule;GO:0043025:neuronal cell body;GO:0005635:nuclear envelope;	GO:0005524:ATP binding;GO:0008569:ATP-dependent microtubule motor activity, minus-end-directed;GO:0045505:dynein intermediate chain binding;GO:0045503:dynein light chain binding;GO:0051959:dynein light intermediate chain binding;	K10413	ko04145 Phagosome;;	24h	0.775396
g11067	321.276	0.49563	0.214208	2.31378	0.0206796	0.167819	scaffold1667	1831	2037	-	g11067	--	-	-	-	-	-	24h	0.775159
g2479	19.9719	1.14327	0.494137	2.31367	0.020686	0.167819	scaffold270	12226	12633	-	g2479	--	-	-	-	-	-	24h	0.775159
g11669	64.9944	-0.718119	0.310441	-2.31322	0.0207104	0.167909	scaffold1843	5446	8710	+	g11669	hypothetical protein Hypma_012730 [Hypsizygus marmoreus]	-	-	-	-	-	24h	0.774927
g9052	6.50364	2.07494	0.897244	2.31257	0.0207463		scaffold1206	16726	17670	-	g9052	hypothetical protein TRAVEDRAFT_42625 [Trametes versicolor FP-101664 SS1]	-	-	-	-	-	24h
g6424	4.94173	-2.51817	1.08912	-2.31211	0.0207714		scaffold761	4676	5360	+	g6424	hypothetical protein TRAVEDRAFT_65613 [Trametes versicolor FP-101664 SS1]	-	-	-	-	-	24h
g4015	240.307	-0.597598	0.258469	-2.31207	0.0207737	0.168313	scaffold439	6015	7631	+	g4015	hypothetical protein TRAPUB_10294 [Trametes pubescens]	-	-	-	-	-	24h	0.773881
g468	601.4	-0.41866	0.181144	-2.3112	0.0208218	0.168566	scaffold73	25446	27100	-	g468	hypothetical protein TRAVEDRAFT_112023, partial [Trametes versicolor FP-101664 SS1]	-	-	-	-	-	24h	0.773231
g5885	99.1684	0.580742	0.251292	2.31102	0.0208316	0.168566	scaffold682	10882	13271	+	g5885	alpha/beta-hydrolase [Trametes versicolor FP-101664 SS1]	-	-	-	-	-	24h	0.773231
g14149	60.8138	-0.782715	0.338735	-2.3107	0.0208494	0.168602	scaffold3344	1	1335	-	g14149	hypothetical protein TRAPUB_8087 [Trametes pubescens]	-	-	-	-	-	24h	0.773137
g15067	266.434	-0.706957	0.306006	-2.31027	0.0208732	0.168669	scaffold4655	1	1172	-	g15067	hypothetical protein TRAVEDRAFT_137001 [Trametes versicolor FP-101664 SS1]	-	-	-	-	-	24h	0.772964
g6899	100.61	0.646438	0.279835	2.31007	0.0208845	0.168669	scaffold831	40805	41815	+	g6899	hypothetical protein TRAVEDRAFT_153672 [Trametes versicolor FP-101664 SS1]	-	-	-	-	-	24h	0.772964
g5377	21.3957	1.07218	0.464192	2.30979	0.0208998	0.168685	scaffold605	26571	28549	+	g5377	hypothetical protein TRAVEDRAFT_69409 [Trametes versicolor FP-101664 SS1]	-	-	-	-	-	24h	0.772924
g4322	288.221	0.515906	0.223508	2.30822	0.0209868	0.169191	scaffold473	2038	2815	-	g4322	Transposon TX1 uncharacterized 149 kDa protein [Trametes pubescens]	-	-	-	-	-	24h	0.771622
g7793	87.1748	0.759458	0.32903	2.30817	0.0209894	0.169191	scaffold971	3718	4575	-	g7793	hypothetical protein TRAVEDRAFT_141229 [Trametes versicolor FP-101664 SS1]	-	-	-	-	-	24h	0.771622
g10586	5.52502	2.3876	1.03527	2.30625	0.0210966		scaffold1540	6022	7342	-	g10586	hypothetical protein TRAVEDRAFT_42769 [Trametes versicolor FP-101664 SS1]	-	-	-	-	-	24h
g1271	2274.25	0.353896	0.153573	2.30442	0.0211989	0.170771	scaffold150	16899	21087	+	g1271	hypothetical protein TRAVEDRAFT_26185 [Trametes versicolor FP-101664 SS1]	-	-	-	-	-	24h	0.767586
g10758	211.297	-0.547092	0.2375	-2.30354	0.0212484	0.170894	scaffold1581	20614	21852	-	g10758	alpha/beta-hydrolase [Trametes coccinea BRFM310]	-	-	-	-	-	24h	0.767272
g2844	86.7967	0.63202	0.274372	2.30352	0.0212498	0.170894	scaffold308	61087	62989	+	g2844	Heat shock 70 kDa protein 12B [Trametes pubescens]	-	-	-	-	-	24h	0.767272
g13120	840.778	-0.512438	0.222468	-2.30342	0.021255	0.170894	scaffold2436	30	1899	-	g13120	hypothetical protein TRAVEDRAFT_153013 [Trametes versicolor FP-101664 SS1]	-	-	-	-	-	24h	0.767272
g7067	739.544	-0.36292	0.157673	-2.30173	0.0213502	0.171551	scaffold857	1	2305	+	g7067	hypothetical protein TRAVEDRAFT_73121 [Trametes versicolor FP-101664 SS1]	-	-	-	-	-	24h	0.765607
g13397	482.932	0.43931	0.190882	2.30147	0.0213651	0.171561	scaffold2600	34	485	+	g13397	alpha/beta-hydrolase [Trametes versicolor FP-101664 SS1]	GO:0016236:macroautophagy;GO:0034496:multivesicular body membrane disassembly;GO:0046461:neutral lipid catabolic process;GO:0034727:piecemeal microautophagy of nucleus;	GO:0005789:endoplasmic reticulum membrane;GO:0000139:Golgi membrane;GO:0016021:integral component of membrane;GO:0032585:multivesicular body membrane;	GO:0004620:phospholipase activity;GO:0004806:triglyceride lipase activity;	-	-	24h	0.765582
g7838	832.877	-0.344044	0.149523	-2.30094	0.021395	0.171689	scaffold979	142	2130	-	g7838	putative G-protein coupled receptor [Trametes versicolor FP-101664 SS1]	-	-	-	-	-	24h	0.765257
g15505	33.7508	0.841655	0.365825	2.3007	0.0214084	0.171689	scaffold5333	158	601	-	g15505	Protoporphyrinogen oxidase [Trametes versicolor FP-101664 SS1]	-	-	-	-	-	24h	0.765257
g3298	108.574	-0.628612	0.273274	-2.3003	0.0214312	0.17169	scaffold360	25965	28997	-	g3298	Serine/threonine-protein kinase MRCK alpha [Trametes pubescens]	-	-	-	-	-	24h	0.765255
g12078	133.528	-0.746691	0.324617	-2.30022	0.0214357	0.17169	scaffold1988	1	1681	-	g12078	ARM repeat-containing protein [Trametes versicolor FP-101664 SS1]	-	-	-	K16803	-	24h	0.765255
g4703	261.383	-0.573768	0.249574	-2.29899	0.0215056	0.17214	scaffold517	866	4488	-	g4703	hypothetical protein TRAVEDRAFT_56048 [Trametes versicolor FP-101664 SS1]	-	-	-	-	-	24h	0.764118
g14467	75.0197	0.692853	0.301416	2.29866	0.021524	0.172173	scaffold3761	30	467	+	g14467	Sec20-domain-containing protein [Trametes versicolor FP-101664 SS1]	-	-	-	K08497	ko04130 SNARE interactions in vesicular transport;;	24h	0.764036
g6706	426.053	0.419401	0.182472	2.29844	0.0215369	0.172173	scaffold806	27294	27691	+	g6706	hypothetical protein TRAPUB_430 [Trametes pubescens]	-	-	-	-	-	24h	0.764036
g9269	21.3273	-1.26495	0.5505	-2.29782	0.0215718	0.172215	scaffold1248	10805	12369	-	g9269	hypothetical protein TRAPUB_11524 [Trametes pubescens]	-	-	-	-	-	24h	0.763929
g8485	182.882	0.585778	0.254943	2.29768	0.0215802	0.172215	scaffold1103	5234	5872	-	g8485	hypothetical protein TRAVEDRAFT_28890 [Trametes versicolor FP-101664 SS1]	-	-	-	-	-	24h	0.763929
g570	1375.96	0.492583	0.214388	2.29762	0.0215833	0.172215	scaffold88	22719	23956	-	g570	hypothetical protein TRAVEDRAFT_62188 [Trametes versicolor FP-101664 SS1]	-	-	-	-	-	24h	0.763929
g7659	21.7861	1.24313	0.541144	2.29722	0.021606	0.172287	scaffold950	24885	25757	-	g7659	Tetracycline resistance protein from transposon [Trametes pubescens]	-	-	-	-	-	24h	0.763747
g10152	167.282	-0.563759	0.245479	-2.29657	0.0216436	0.172478	scaffold1424	1	4497	+	g10152	hypothetical protein TRAPUB_13633 [Trametes pubescens]	-	-	-	-	-	24h	0.763266
g4370	1.92187	4.30142	1.875	2.29408	0.0217857		scaffold478	318	840	-	g4370	hypothetical protein TRAVEDRAFT_41517 [Trametes versicolor FP-101664 SS1]	-	-	-	-	-	24h
g3549	13.8795	1.3452	0.586502	2.2936	0.0218134	0.173721	scaffold380	60431	62146	+	g3549	hypothetical protein TRAVEDRAFT_31135, partial [Trametes versicolor FP-101664 SS1]	-	-	-	-	-	24h	0.760148
g9347	115.257	-0.615833	0.268607	-2.29269	0.0218657	0.174028	scaffold1259	2376	4779	+	g9347	hypothetical protein TRAVEDRAFT_36591 [Trametes versicolor FP-101664 SS1]	-	-	-	-	-	24h	0.759382
g6922	668.236	0.450137	0.196419	2.29172	0.0219219	0.174181	scaffold834	37092	37950	+	g6922	hypothetical protein TRAVEDRAFT_35763 [Trametes versicolor FP-101664 SS1]	-	-	-	-	-	24h	0.758999
g1060	125.634	0.591198	0.257972	2.29172	0.0219221	0.174181	scaffold132	4336	9806	+	g1060	cytochrome P450 [Trametes versicolor FP-101664 SS1]	-	-	-	-	-	24h	0.758999
g2235	308.642	0.513189	0.223967	2.29137	0.0219423	0.174181	scaffold250	5952	7674	-	g2235	S-adenosyl-L-methionine-dependent methyltransferase [Trametes versicolor FP-101664 SS1]	-	-	-	-	-	24h	0.758999
g10962	15.6967	1.24407	0.542975	2.29121	0.0219512	0.174181	scaffold1636	16184	17987	-	g10962	hypothetical protein TRAVEDRAFT_44156 [Trametes versicolor FP-101664 SS1]	-	-	-	-	-	24h	0.758999
g13715	98.2731	-0.763603	0.333282	-2.29116	0.0219541	0.174181	scaffold2849	18	1670	+	g13715	multidrug efflux transporter AcrB transmembrane domain-containing protein [Trametes versicolor FP-101664 SS1]	-	-	-	K12385	-	24h	0.758999
g14787	59.7837	0.922573	0.40274	2.29074	0.0219784	0.174264	scaffold4219	1	688	+	g14787	hypothetical protein TRAVEDRAFT_72330 [Trametes versicolor FP-101664 SS1]	-	-	-	-	-	24h	0.758792
g16238	6.5172	2.1154	0.92372	2.29009	0.0220161		scaffold6565	1	960	+	g16238	hypothetical protein TRAVEDRAFT_31837 [Trametes versicolor FP-101664 SS1]	-	-	-	-	-	24h
g13208	4169.01	0.426962	0.186471	2.2897	0.0220385	0.174631	scaffold2482	4148	5407	+	g13208	hypothetical protein TRAVEDRAFT_51625 [Trametes versicolor FP-101664 SS1]	-	-	-	-	-	24h	0.757878
g7958	1060.67	0.408295	0.17839	2.28879	0.0220918	0.174936	scaffold1001	1653	5804	+	g7958	hypothetical protein TRAVEDRAFT_52789 [Trametes versicolor FP-101664 SS1]	-	-	-	-	-	24h	0.757121
g11095	490.22	0.418416	0.18283	2.28856	0.0221052	0.174936	scaffold1672	1	359	-	g11095	dimethylribityllumazine synthase [Trametes versicolor FP-101664 SS1]	GO:0009231:riboflavin biosynthetic process;	GO:0009349:riboflavin synthase complex;	GO:0000906:6,7-dimethyl-8-ribityllumazine synthase activity;	-	-	24h	0.757121
g2836	265.228	-0.486347	0.212534	-2.28832	0.0221186	0.174936	scaffold308	26747	28725	+	g2836	ubiquinone biosynthesis hydrox [Trametes versicolor FP-101664 SS1]	-	-	-	-	-	24h	0.757121
g12481	2.43813	-3.79327	1.6579	-2.28799	0.0221379		scaffold2129	2925	4298	+	g12481	--	-	-	-	-	-	24h
g12418	662.771	0.421784	0.184407	2.28725	0.0221815	0.175323	scaffold2107	11578	13776	+	g12418	P-loop containing nucleoside triphosphate hydrolase protein [Trametes versicolor FP-101664 SS1]	-	-	-	-	-	24h	0.756162
g12417	880.867	0.369511	0.161587	2.28676	0.0222099	0.175437	scaffold2107	9896	11080	-	g12417	hypothetical protein TRAVEDRAFT_140480 [Trametes versicolor FP-101664 SS1]	-	-	-	-	-	24h	0.755879
g12995	190.757	0.670246	0.293133	2.28649	0.0222255	0.175451	scaffold2362	4743	6498	-	g12995	cytochrome P450, partial [Trametes versicolor FP-101664 SS1]	-	-	-	-	-	24h	0.755845
g14855	166.538	0.66611	0.291386	2.286	0.0222542	0.175567	scaffold4316	1	642	-	g14855	alpha/beta-hydrolase [Trametes versicolor FP-101664 SS1]	-	-	-	K01288	-	24h	0.755557
g10791	171.504	0.494386	0.216354	2.28508	0.0223082	0.175836	scaffold1592	11994	12973	+	g10791	hypothetical protein C8Q69DRAFT_454606 [Byssochlamys spectabilis]	-	-	-	-	-	24h	0.754891
g2207	360.029	-0.512988	0.224521	-2.28481	0.022324	0.175836	scaffold247	10154	13348	+	g2207	hypothetical protein TRAVEDRAFT_148029 [Trametes versicolor FP-101664 SS1]	-	-	-	-	-	24h	0.754891
g1187	164.325	-0.559871	0.245052	-2.2847	0.0223302	0.175836	scaffold145	13303	18795	+	g1187	antiviral helicase [Trametes versicolor FP-101664 SS1]	GO:0030968:endoplasmic reticulum unfolded protein response;GO:0070478:nuclear-transcribed mRNA catabolic process, 3'-5' exonucleolytic nonsense-mediated decay;GO:0070481:nuclear-transcribed mRNA catabolic process, non-stop decay;GO:0006401:RNA catabolic process;	GO:0005829:cytosol;GO:0005730:nucleolus;GO:0055087:Ski complex;	GO:0005524:ATP binding;GO:0004004:ATP-dependent RNA helicase activity;GO:0003723:RNA binding;GO:0003724:RNA helicase activity;	K12599	ko03018 RNA degradation;;	24h	0.754891
g10387	305.269	0.529352	0.231913	2.28255	0.022457	0.176547	scaffold1491	12275	13390	+	g10387	hypothetical protein PYCCODRAFT_1495565 [Trametes coccinea BRFM310]	GO:0007049:cell cycle;GO:0006974:cellular response to DNA damage stimulus;GO:0001731:formation of translation preinitiation complex;GO:0075522:IRES-dependent viral translational initiation;GO:0040008:regulation of growth;GO:0032790:ribosome disassembly;GO:0002188:translation reinitiation;	GO:0005829:cytosol;GO:0022627:cytosolic small ribosomal subunit;GO:0005886:plasma membrane;	GO:0003743:translation initiation factor activity;	-	-	24h	0.75314
g11808	196.024	-0.491856	0.215508	-2.2823	0.0224715	0.176547	scaffold1885	4081	5952	+	g11808	hypothetical protein TRAVEDRAFT_170515 [Trametes versicolor FP-101664 SS1]	-	-	-	-	-	24h	0.75314
g1817	1403.96	-0.364086	0.159527	-2.28228	0.0224728	0.176547	scaffold205	19872	21142	+	g1817	Serum response factor -like protein [Trametes pubescens]	GO:0031289:actin phosphorylation;GO:0031247:actin rod assembly;GO:0031154:culmination involved in sorocarp development;GO:0040011:locomotion;GO:0045944:positive regulation of transcription from RNA polymerase II promoter;GO:0006357:regulation of transcription from RNA polymerase II promoter;GO:0042244:spore wall assembly;GO:0030435:sporulation resulting in formation of a cellular spore;	GO:0005634:nucleus;	GO:0003700:sequence-specific DNA binding transcription factor activity;GO:0000981:sequence-specific DNA binding RNA polymerase II transcription factor activity;GO:0046983:protein dimerization activity;GO:0000987:core promoter proximal region sequence-specific DNA binding;	K09265	ko04011 MAPK signaling pathway - yeast;;	24h	0.75314
g3759	12.4812	1.33597	0.585382	2.28222	0.0224765	0.176547	scaffold400	10821	11789	-	g3759	hypothetical protein TRAVEDRAFT_53836 [Trametes versicolor FP-101664 SS1]	-	-	-	-	-	24h	0.75314
g2710	667.969	-0.378392	0.165823	-2.28189	0.0224955	0.176587	scaffold291	27968	32429	+	g2710	Mediator of RNA polymerase II transcription subunit 14 [Trametes pubescens]	-	-	-	K15156	-	24h	0.753042
g7762	680.445	0.651574	0.28568	2.28078	0.0225616	0.176951	scaffold967	6462	7458	+	g7762	NAD-P-binding protein [Trametes versicolor FP-101664 SS1]	-	-	-	-	-	24h	0.752147
g8971	1375.78	0.309859	0.135865	2.28063	0.0225701	0.176951	scaffold1194	1111	1914	-	g8971	calcium/calmodulin-dependent protein phosphatase [Trametes versicolor FP-101664 SS1]	GO:0009405:pathogenesis;	-	GO:0005509:calcium ion binding;	K06268	-	24h	0.752147
g7585	305.594	-0.565604	0.248077	-2.27996	0.0226103	0.177156	scaffold940	14285	17514	+	g7585	Nucleoporin nup107 [Trametes pubescens]	-	-	-	-	-	24h	0.751644
g815	402.029	0.523658	0.2298	2.27876	0.0226814	0.177603	scaffold108	43065	43682	-	g815	cytochrome P450 [Trametes versicolor FP-101664 SS1]	-	-	-	-	-	24h	0.75055
g12285	540.954	0.460337	0.202051	2.27831	0.0227079	0.177657	scaffold2061	497	1677	-	g12285	hypothetical protein TRAVEDRAFT_163861 [Trametes versicolor FP-101664 SS1]	-	-	-	-	-	24h	0.750417
g830	221.731	0.444953	0.195312	2.27817	0.0227166	0.177657	scaffold110	6835	7951	-	g830	hypothetical protein TRAVEDRAFT_71039 [Trametes versicolor FP-101664 SS1]	-	-	-	-	-	24h	0.750417
g4471	99.1409	0.688998	0.302572	2.27714	0.0227781	0.178028	scaffold489	14187	16233	-	g4471	heterokaryon incompatibility protein-domain-containing protein [Dichomitus squalens]	-	-	-	-	-	24h	0.749512
g11279	495.18	-0.475063	0.208668	-2.27664	0.0228075	0.178147	scaffold1724	7315	9148	-	g11279	hypothetical protein TRAVEDRAFT_161742 [Trametes versicolor FP-101664 SS1]	-	-	-	-	-	24h	0.749221
g9019	1169.74	-0.401668	0.176462	-2.27623	0.0228321	0.178229	scaffold1202	10461	12420	-	g9019	hypothetical protein TRAVEDRAFT_70205 [Trametes versicolor FP-101664 SS1]	-	-	-	-	-	24h	0.749021
g7279	294.36	-0.806161	0.354276	-2.27552	0.0228749	0.178452	scaffold892	6633	11417	-	g7279	hypothetical protein TRAVEDRAFT_136794 [Trametes versicolor FP-101664 SS1]	-	-	-	-	-	24h	0.748478
g804	1417.07	0.44791	0.19687	2.27516	0.0228966	0.178458	scaffold108	19221	20731	+	g804	hypothetical protein TRAVEDRAFT_42935 [Trametes versicolor FP-101664 SS1]	-	-	-	-	-	24h	0.748464
g7275	245.111	0.434715	0.191081	2.27503	0.0229039	0.178458	scaffold891	3625	4927	-	g7275	mitochondrial carrier [Trametes versicolor FP-101664 SS1]	-	-	-	-	-	24h	0.748464
g5295	256.955	-0.538645	0.236836	-2.27434	0.0229456	0.178672	scaffold595	1190	3285	+	g5295	hypothetical protein TRAVEDRAFT_25400 [Trametes versicolor FP-101664 SS1]	-	-	-	-	-	24h	0.747943
g8519	7843.77	0.549976	0.241958	2.27303	0.0230246	0.179004	scaffold1106	26231	27996	+	g8519	zf-ZPR1-domain-containing protein [Trametes versicolor FP-101664 SS1]	-	-	-	K06874	-	24h	0.747136
g9721	2252.83	0.367578	0.161715	2.273	0.0230262	0.179004	scaffold1333	30308	32080	-	g9721	Formate/nitrite transporter [Trametes versicolor FP-101664 SS1]	-	-	-	-	-	24h	0.747136
g10637	927.003	0.374515	0.164772	2.27292	0.0230309	0.179004	scaffold1553	28181	33321	+	g10637	hypothetical protein TRAVEDRAFT_45323 [Trametes versicolor FP-101664 SS1]	-	-	-	-	-	24h	0.747136
g9648	852.894	0.330809	0.145606	2.27195	0.0230896	0.17935	scaffold1321	12833	14701	+	g9648	hypothetical protein TRAVEDRAFT_163686 [Trametes versicolor FP-101664 SS1]	-	-	-	-	-	24h	0.746299
g5185	667.967	-1.89127	0.83255	-2.27166	0.0231073	0.179377	scaffold579	7631	9017	-	g5185	NAD-P-binding protein [Trametes versicolor FP-101664 SS1]	-	-	-	-	-	24h	0.746234
g10171	141.917	-0.555013	0.244384	-2.27106	0.0231431	0.179505	scaffold1430	7797	9765	+	g10171	hypothetical protein TRAVEDRAFT_54797 [Trametes versicolor FP-101664 SS1]	-	-	-	-	-	24h	0.745924
g17	48.2185	-0.757219	0.333443	-2.27091	0.0231523	0.179505	scaffold4	21102	22229	+	g17	hypothetical protein TRAVEDRAFT_66668 [Trametes versicolor FP-101664 SS1]	-	-	-	-	-	24h	0.745924
g13846	18.5288	1.31232	0.577947	2.27066	0.0231677	0.179514	scaffold2979	1	1078	+	g13846	tryptophan synthase beta subunit-like PLP-dependent enzyme [Trametes versicolor FP-101664 SS1]	-	-	-	-	-	24h	0.745902
g549	1043.53	-0.493837	0.217568	-2.26981	0.0232194	0.17975	scaffold84	9627	10878	-	g549	hypothetical protein TRAVEDRAFT_168692 [Trametes versicolor FP-101664 SS1]	-	-	-	-	-	24h	0.745331
g11692	27.3242	1.05913	0.466643	2.26969	0.0232267	0.17975	scaffold1850	4356	4973	-	g11692	--	-	-	-	-	-	24h	0.745331
g9066	88.2399	0.7222	0.318288	2.26901	0.0232677	0.179957	scaffold1210	13834	15334	-	g9066	--	-	-	-	-	-	24h	0.744831
g2724	1001.61	-0.428785	0.18903	-2.26835	0.0233081	0.179975	scaffold293	17181	22823	-	g2724	hypothetical protein TRAVEDRAFT_123271, partial [Trametes versicolor FP-101664 SS1]	-	-	-	-	-	24h	0.744788
g9579	119.865	0.55148	0.243173	2.26785	0.0233382	0.179975	scaffold1310	6023	7201	-	g9579	hypothetical protein TRAVEDRAFT_148391 [Trametes versicolor FP-101664 SS1]	-	-	-	-	-	24h	0.744788
g4894	1642.49	0.373907	0.164877	2.2678	0.0233416	0.179975	scaffold545	7266	7744	+	g4894	hypothetical protein TRAVEDRAFT_157597 [Trametes versicolor FP-101664 SS1]	-	-	-	-	-	24h	0.744788
g7493	25.6486	-1.16349	0.513093	-2.2676	0.0233537	0.179975	scaffold925	1	1873	+	g7493	Mg-dependent DNase [Trametes versicolor FP-101664 SS1]	-	-	-	-	-	24h	0.744788
g8393	436.797	-0.658675	0.290485	-2.2675	0.0233595	0.179975	scaffold1081	21199	22623	-	g8393	hypothetical protein TRAVEDRAFT_69073 [Trametes versicolor FP-101664 SS1]	-	-	-	-	-	24h	0.744788
g4842	260.321	-0.703187	0.310127	-2.26741	0.0233649	0.179975	scaffold534	35264	38711	-	g4842	hypothetical protein TRAVEDRAFT_147770 [Trametes versicolor FP-101664 SS1]	-	-	-	-	-	24h	0.744788
g7399	21.8109	1.35771	0.598816	2.26733	0.02337	0.179975	scaffold911	16052	17169	+	g7399	urease accessory protein UreG [Trametes versicolor FP-101664 SS1]	GO:0019627:urea metabolic process;	GO:0005829:cytosol;GO:0005634:nucleus;	GO:0005525:GTP binding;GO:0003924:GTPase activity;GO:0016151:nickel cation binding;	K03189	-	24h	0.744788
g4004	208.27	0.524139	0.23142	2.26488	0.0235199	0.181018	scaffold437	18290	20080	+	g4004	(R,R)-butanediol dehydrogenase [Trametes pubescens]	-	-	-	-	-	24h	0.742277
g5374	44.6498	1.00384	0.443428	2.26381	0.0235856	0.181413	scaffold605	22091	22859	-	g5374	hypothetical protein TRAVEDRAFT_43684 [Trametes versicolor FP-101664 SS1]	-	-	-	-	-	24h	0.741331
g16358	2.99446	3.90261	1.72415	2.2635	0.0236048		scaffold6778	1	472	+	g16358	P-loop containing nucleoside triphosphate hydrolase protein [Trametes versicolor FP-101664 SS1]	GO:1903459:mitotic DNA replication lagging strand elongation;	GO:0005829:cytosol;GO:0033203:DNA helicase A complex;GO:0043596:nuclear replication fork;GO:0005634:nucleus;	GO:0005524:ATP binding;GO:0043141:ATP-dependent 5'-3' DNA helicase activity;	-	-	24h
g13461	587.171	0.381915	0.168746	2.26325	0.02362	0.181561	scaffold2652	673	1241	+	g13461	vacuolar ATP synthase [Trametes coccinea BRFM310]	GO:0015991:ATP hydrolysis coupled proton transport;	GO:0033180:proton-transporting V-type ATPase, V1 domain;	GO:0046961:proton-transporting ATPase activity, rotational mechanism;	K02151	ko00190 Oxidative phosphorylation;ko01100 Metabolic pathways;ko04145 Phagosome;;	24h	0.740978
g293	7862.13	-0.399334	0.176472	-2.26287	0.0236436	0.181561	scaffold50	9325	12793	+	g293	kinase-like protein [Trametes versicolor FP-101664 SS1]	-	-	-	-	-	24h	0.740978
g5030	137.789	-0.850171	0.375716	-2.2628	0.023648	0.181561	scaffold562	7785	9008	-	g5030	--	-	-	-	-	-	24h	0.740978
g11525	2184.17	-0.36443	0.161082	-2.26239	0.0236732	0.181644	scaffold1803	1	370	-	g11525	hypothetical protein TRAVEDRAFT_46929 [Trametes versicolor FP-101664 SS1]	-	-	-	-	-	24h	0.74078
g13338	2712.9	0.34667	0.153284	2.26162	0.0237211	0.181901	scaffold2561	1156	2641	+	g13338	ribosomal protein S8 [Trametes versicolor FP-101664 SS1]	GO:0006412:translation;	GO:0005840:ribosome;	GO:0003735:structural constituent of ribosome;	K02957	ko03010 Ribosome;;	24h	0.740166
g7124	169.837	0.539382	0.238523	2.26134	0.0237382	0.181921	scaffold868	17777	21517	+	g7124	hypothetical protein TRAPUB_3281 [Trametes pubescens]	-	-	-	-	-	24h	0.740118
g10957	1072.55	-0.362577	0.160369	-2.26088	0.0237665	0.181921	scaffold1636	2099	6012	+	g10957	hypothetical protein TRAVEDRAFT_63157 [Trametes versicolor FP-101664 SS1]	-	-	-	-	-	24h	0.740117
g6243	516.341	-0.411889	0.182182	-2.26087	0.0237671	0.181921	scaffold731	7371	11663	-	g6243	hypothetical protein BN946_scf184760.g7 [Trametes cinnabarina]	GO:0006360:transcription from RNA polymerase I promoter;	GO:0005736:DNA-directed RNA polymerase I complex;	GO:0003677:DNA binding;GO:0003899:DNA-directed RNA polymerase activity;GO:0046872:metal ion binding;GO:0032549:ribonucleoside binding;	K03002	ko03020 RNA polymerase;;	24h	0.740117
g16853	401.987	0.514378	0.227616	2.25985	0.0238303	0.182294	scaffold7737	1	499	-	g16853	hypothetical protein TRAPUB_3871, partial [Trametes pubescens]	-	-	-	-	-	24h	0.739228
g7680	2148.04	-0.464286	0.205509	-2.2592	0.0238708	0.182372	scaffold955	170	3872	-	g7680	WD40 repeat-like protein [Trametes versicolor FP-101664 SS1]	GO:0048315:conidium formation;GO:0000122:negative regulation of transcription from RNA polymerase II promoter;GO:0030435:sporulation resulting in formation of a cellular spore;	GO:0005634:nucleus;	GO:0042393:histone binding;GO:0003714:transcription corepressor activity;	K06666	ko04011 MAPK signaling pathway - yeast;ko04111 Cell cycle - yeast;;	24h	0.739042
g10024	26.416	-0.910795	0.403164	-2.25912	0.0238761	0.182372	scaffold1393	780	2248	+	g10024	--	-	-	-	-	-	24h	0.739042
g12865	5739.62	0.597475	0.264497	2.25891	0.0238888	0.182372	scaffold2296	1446	3539	-	g12865	cytochrome P450 [Trametes versicolor FP-101664 SS1]	-	-	-	-	-	24h	0.739042
g11700	740.684	-0.399887	0.177039	-2.25876	0.0238984	0.182372	scaffold1852	519	4053	+	g11700	Protein kinase byr2 [Trametes pubescens]	GO:0032147:activation of protein kinase activity;GO:0010514:induction of conjugation with cellular fusion;GO:0071507:MAPK cascade involved in conjugation with cellular fusion;GO:0000750:pheromone-dependent signal transduction involved in conjugation with cellular fusion;GO:0034307:regulation of ascospore formation;GO:0023014:signal transduction by protein phosphorylation;GO:0030435:sporulation re…	GO:0032153:cell division site;GO:0051286:cell tip;GO:0005737:cytoplasm;GO:0000935:barrier septum;GO:0005886:plasma membrane;	GO:0005524:ATP binding;GO:0004709:MAP kinase kinase kinase activity;GO:0004674:protein serine/threonine kinase activity;	-	-	24h	0.739042
g3459	25.7327	-1.0239	0.453802	-2.25627	0.0240538	0.183364	scaffold373	1	1654	-	g3459	hypothetical protein TRAVEDRAFT_60998 [Trametes versicolor FP-101664 SS1]	-	-	GO:0008168:methyltransferase activity;	-	-	24h	0.736687
g7039	109.251	-0.901958	0.399796	-2.25605	0.0240678	0.183364	scaffold849	25770	28806	-	g7039	hypothetical protein TRAVEDRAFT_40763 [Trametes versicolor FP-101664 SS1]	-	-	-	-	-	24h	0.736687
g4976	1218.37	-0.327622	0.145224	-2.25598	0.024072	0.183364	scaffold554	4856	8919	-	g4976	alpha/beta-hydrolase [Trametes coccinea BRFM310]	-	-	-	-	-	24h	0.736687
g15462	4.85541	-2.48206	1.10024	-2.25593	0.024075		scaffold5270	1	560	-	g15462	O-methylsterigmatocystin oxidoreductase [Trametes pubescens]	-	GO:0016021:integral component of membrane;	GO:0020037:heme binding;GO:0005506:iron ion binding;GO:0004497:monooxygenase activity;GO:0016705:oxidoreductase activity, acting on paired donors, with incorporation or reduction of molecular oxygen;	-	-	24h
g2752	1424.49	0.294427	0.130556	2.25519	0.0241215	0.18352	scaffold300	4579	7787	+	g2752	hypothetical protein AZE42_00155 [Rhizopogon vesiculosus]	GO:0006541:glutamine metabolic process;GO:0006751:glutathione catabolic process;	GO:0005737:cytoplasm;GO:0061672:glutathione hydrolase complex;	GO:0004044:amidophosphoribosyltransferase activity;GO:0008242:omega peptidase activity;GO:0008233:peptidase activity;	K18802	-	24h	0.736316
g3971	1108.81	-0.358151	0.158812	-2.25518	0.0241217	0.18352	scaffold432	4741	9080	+	g3971	hypothetical protein BN946_scf185011.g39 [Trametes cinnabarina]	-	-	-	-	-	24h	0.736316
g4376	613.38	0.445674	0.1977	2.25429	0.0241781	0.183838	scaffold479	8075	8938	-	g4376	vacuolar sorting protein Vps24 [Lentinus tigrinus ALCF2SS1-6]	-	-	-	-	-	24h	0.735564
g14386	6.79352	-2.23487	0.991446	-2.25415	0.0241867		scaffold3640	1	810	+	g14386	hypothetical protein TRAVEDRAFT_46717 [Trametes versicolor FP-101664 SS1]	-	-	-	-	-	24h
g4581	111.585	0.595935	0.264421	2.25373	0.024213	0.183956	scaffold503	13023	14369	-	g4581	hypothetical protein TRAVEDRAFT_20180 [Trametes versicolor FP-101664 SS1]	-	-	-	-	-	24h	0.735286
g8571	118.421	-0.670678	0.297606	-2.25358	0.0242228	0.183956	scaffold1115	4067	5692	+	g8571	hypothetical protein TRAVEDRAFT_30246 [Trametes versicolor FP-101664 SS1]	-	-	-	-	-	24h	0.735286
g3198	233.558	0.508702	0.225844	2.25245	0.0242941	0.184367	scaffold350	7087	8415	-	g3198	hypothetical protein TRAVEDRAFT_69860 [Trametes versicolor FP-101664 SS1]	-	-	-	-	-	24h	0.734316
g4323	218.554	0.509936	0.226411	2.25225	0.0243062	0.184367	scaffold473	3820	6713	+	g4323	hypothetical protein TRAVEDRAFT_43326 [Trametes versicolor FP-101664 SS1]	-	-	-	-	-	24h	0.734316
[truncated: 49,987 more rows]
